# Supplementary material for: A Functional Bayesian Model for Hydrogen–Deuterium Exchange Mass Spectrometry
Source: J Proteome Res. 2023 Aug 15;22(9):2959–72. doi: 10.1021/acs.jproteome.3c00297 (PMC10476270; doi:10.1021/acs.jproteome.3c00297)
Supplement: Supplementary file 1 — pr3c00297_si_001.zip [file pr3c00297_si_001.zip]

Archive with 8 entries (7 files):
- code/
- code/dAb25_casestudy_plots.Rmd
- code/dAB3_3_case_study.Rmd
- code/EX1_weibullsimulations.Rmd
- code/intial_testing.Rmd
- code/processSimulations.Rmd
- code/twosampletest_initial.Rmd
- code/twosample_mbp_test.Rmd
