# Supplementary material for: A Functional Bayesian Model for Hydrogen–Deuterium Exchange Mass Spectrometry
Source: J Proteome Res. 2023 Aug 15;22(9):2959–72. doi: 10.1021/acs.jproteome.3c00297 (PMC10476270; doi:10.1021/acs.jproteome.3c00297)
Supplement: Supplementary file 1 — pr3c00297_si_001.zip [file pr3c00297_si_001.zip › code/dAB3_3_case_study.Rmd]

---
title: "dAb3_3_casestudyanalysis"
author: "Oliver M. Crook"
date: "04/11/2021"
output: html_document
---

```{r,}
require(ggplot2)
require(viridis)
require(dplyr)
require(QFeatures)
require(tidyr)
require(pheatmap)
require(RColorBrewer)
require(stringi)
require(stringr)
require(pRoloc)
require(minpack.lm)
require(broom)
require(brms)
require(hdxstats)

mycolours <- brewer.pal(n = 8, name = "Set2")
```


```{r,}
HOIP <- read.csv("data/N64184_1b_state.csv")
```

```{r,}
unique(HOIP$State)
```
```{r,}
HOIP$Exposure <- HOIP$Exposure * 60 #convert to seconds
filter(HOIP, Sequence == unique(HOIP$Sequence[1])) %>% ggplot(aes(x = Exposure, y = Center, color = factor(State, unique(HOIP$State)))) + theme_classic() + geom_point(size = 3) + scale_color_manual(values = colorRampPalette(brewer.pal(8, name = "Set2"))(11)) + labs(color = "experiment", x = "Deuterium Exposure", y = "Deuterium incoperation")
```

convert data to Qfeature object for ease of analysis

First into a DataFrame object, its in long format so switch to wide format
```{r,}
HOIP_wide <- pivot_wider(data.frame(HOIP), values_from = Center, names_from = c("Exposure", "State"), id_cols = c("Sequence"))

```

Now remove all columsn with only NAs
```{r,}
HOIP_wide <- HOIP_wide[, colSums(is.na(HOIP_wide)) != nrow(HOIP_wide)]
```

The colanmes are not very informative, provide in the format X(time)rep(repliate)cond(condition)
```{r,}
colnames(HOIP_wide)[-c(1)]

new.colnames <- gsub("0_d", "0rep1", paste0("X", colnames(HOIP_wide)[-c(1)]))
new.colnames <- gsub("0_a", "0rep1a", new.colnames)
new.colnames <- gsub("rep1", "rep1cond", new.colnames)

# remove annoying % signs
new.colnames <- gsub("%", "", new.colnames)

# remove space (NULL could get confusing later and WT is clear)
new.colnames <- gsub(" .*", "", new.colnames)

```

```{r,}
rownames(HOIP_wide) <- HOIP_wide$Sequence

qDF <- parseDeutData(object = DataFrame(HOIP_wide), design = new.colnames, quantcol = 2:24, rownames = HOIP_wide$Sequence)

```

```{r,}
mat <- assay(qDF)
mat <- apply(mat, 2, function(x) x - assay(qDF)[,1])

pheatmap(t(mat), cluster_rows = FALSE, cluster_cols = FALSE, color = brewer.pal(n = 9, name = "BuPu"), main = "HOIP RBR heatmap", fontsize = 14, legend_breaks = c(0, 2, 4, 6,8,10,12, max(assay(qDF))), legend_labels = c("0", "2", "4", "6", "8","10", "12", "Incorporation"))
```

# Now apply methodology next dAb3_3
```{r,}
cn <- new.colnames[c(1:3,16:18)]
HOIP_wide_nrm <- data.frame(HOIP_wide)
HOIP_wide_nrm[,c(2:4)] <- HOIP_wide_nrm[,c(2:4)] - HOIP_wide_nrm[,c(2)]
HOIP_wide_nrm[,c(17:19)] <- HOIP_wide_nrm[,c(17:19)] - HOIP_wide_nrm[,c(17)] 

newqDF <- parseDeutData(object = DataFrame(HOIP_wide_nrm), design = cn, quantcol = c(2:4,17:19), rownames = HOIP_wide$Sequence)
```

```{r,}
qDFlong <- longFormat(newqDF)
```

```{r,}

qDFlong$timepoint <- as.numeric(str_match(qDFlong$colname, "X\\s*(.*?)\\s*rep1")[,2])
qDFlong$condition <- factor(sub(".*cond", "", qDFlong$colname))

ab <- grep("3_3", qDFlong$primary)
apo <- grep("apo", qDFlong$primary)
qDFsub <- qDFlong[union(ab,apo),]
qDFsplit <- split(qDFsub, f = qDFsub$rowname)

test <- lapply(qDFsplit, function(x){
  normdata <- x
  normdata$condition <- droplevels(normdata$condition)
  normdata$value <- x$value - rep(x$value[x$timepoint == 0],
                                  times = table(normdata$condition))
  return(as.data.frame(normdata))} )
```

```{r,}
prior_alt <-  prior(lognormal(0, 1), nlpar = "a", lb = 0) +
              prior(gamma(1, 5), nlpar = "b", lb = 0) +
             prior(normal(0, 1), nlpar = "d") +
             prior(normal(-3, 0.01), dpar = "sigma")

prior_null <-  prior(lognormal(0, 1), nlpar = "a", lb = 0) +
            prior(gamma(1, 5), nlpar = "b", lb = 0) +
            prior(normal(0, 1), nlpar = "d") +
            prior(normal(-3, 0.01), class = "Intercept", dpar = "sigma")

alt_model_res_split_dab3 <- brm_multiple(brms::bf(formula = value ~ a * (1-exp(-b*timepoint)) + d, nl = TRUE,
                                    a ~ 0 + condition,
                                    b ~ 0 + condition,
                                    d ~ 0 + condition,
                                    sigma ~ 0 + condition, family = brmsfamily('gaussian', link_sigma = 'log')),
                                          prior = prior_alt,
                                          data = test,
                                          control = list(adapt_delta = 0.9, max_treedepth = 15),
                                          sample_prior = "no",
                                          future = TRUE,
                                          chains = 4,
                                          refresh = 0,
                                          combine = FALSE,
                                          save_pars = save_pars(all = TRUE))

null_model_res_split_dab3 <- brm_multiple(brms::bf(formula = value ~ a * (1-exp(-b*timepoint)) + d, nl = TRUE,
                                      a ~ 1,
                                      b ~ 1,
                                      d ~ 1,
                                      sigma ~ 1,
                                      family = brmsfamily('gaussian', link_sigma = 'log')),
                                            prior = prior_null,
                                            data = test,
                                            control = list(adapt_delta = 0.9, max_treedepth = 15),
                                            sample_prior = "no",
                                            future = TRUE,
                                            chains = 4,
                                            refresh = 0,
                                            combine = FALSE,
                                            save_pars = save_pars(all = TRUE))


```
```{r,}
# saveRDS(alt_model_res_split_dab3, file = "alt_model_res_split_dab3.rds")
# saveRDS(null_model_res_split_dab3, file = "null_model_res_split_dab3.rds")
```

```{r,}
alt_model_res_split_dab3 <- readRDS(file = "alt_model_res_split_dab3.rds")
null_model_res_split_dab3 <- readRDS(file = "null_model_res_split_dab3.rds")
```


```{r, message=FALSE, ech= FALSE}
pp <- sapply(seq.int(length(alt_model_res_split_dab3)), function(n) post_prob(null_model_res_split_dab3[[n]],
                                                                  alt_model_res_split_dab3[[n]], 
                                                                  prior_prob = c(0.95,0.05)))

```
```{r,}
sequences <- HOIP$Sequence
region <- HOIP[, c("Start", "End")]
colnames(pp) <- names(test)
params <- pp

manhattenplotbayes <- function(params,
                           sequences,
                           difference = 0,
                           region = NULL, 
                           numrow = 1){
    
    butterfly <- matrix(0, ncol = length(unique(sequences)), nrow = 1)
    colnames(butterfly) <- unique(sequences)
    butterfly <- params[2,][unique(sequences)]
    butterflydf <- as.data.frame(butterfly)
    butterflydf$Sequence <- rownames(butterflydf)
    colnames(butterflydf)[1] <- "posteriorProbability"
    butterfly_long <- butterflydf
    butterfly_long$position <- rep(seq.int(nrow(butterfly_long)/1), each = 1)
    butterfly_long$region <- unique(region[, c("Start", "End")])
    
    plot.list <- list()
    r <- numrow
    for (i in 1:r) {
        
        xannot <- paste0("[", butterfly_long$region[c((i - 1)*nrow(butterfly_long)/r + 1):c(i*nrow(butterfly_long)/r ),1], ",",
                         butterfly_long$region[c((i - 1)*nrow(butterfly_long)/r + 1):c(i*nrow(butterfly_long)/r ),2],"]")
        
        plot.list[[i]] <- ggplot(butterfly_long, aes(x = position,
                                                     y = posteriorProbability,
                                                     group = posteriorProbability, color = "a", alpha = 0.9)) + 
            geom_point(size = 3) +  scale_color_manual(values = brewer.pal(n = 3, name = "Set2")[1:2]) + 
            theme_classic() + ylim(c(0, 1)) + 
            ylab("posterior probability") + xlab("Peptide") + xlim(c((i - 1)*nrow(butterfly_long)/r + 1, i*nrow(butterfly_long)/r )) + 
            scale_x_continuous(breaks = c((i - 1)*nrow(butterfly_long)/r + 1):c(i*nrow(butterfly_long)/r ), labels = xannot) + 
            ggtitle("Manhatten plot") + 
            theme(axis.text.x = element_text(angle = 45, vjust = 1, hjust=1), text = element_text(size = 15)) 
    }
    
    return(plot.list = plot.list)
    
}

#manhattenplotbayes(params = pp, sequences = sequences)

```
```{r,}
gg <- list()
which_model <- 65

fitted_values <- fitted(alt_model_res_split_dab3[[which_model]])
head(fitted_values)
plot(alt_model_res_split_dab3[[which_model]], points = TRUE, ask = FALSE)

data <- test[[which_model]]
condition <- data.frame(condition = unique(data$condition))
rownames(condition) <- unique(data$condition)
alt <- conditional_effects(
  alt_model_res_split_dab3[[which_model]], effects = c("condition", "timepoint", "timepoint:condition"),
  re_formula = NULL, method = "posterior_predict"
)

hh <- plot(alt, ask = FALSE)[[3]] + theme_classic() + scale_color_manual(values = brewer.pal(n = 7, name = "Set2")) + scale_fill_manual(values = brewer.pal(n = 7, name = "Set2")) + ylab("deuterium incoperation") + geom_point(data = data, aes(x = timepoint, y = value, col = condition), size = 3, inherit.aes = FALSE)


posteriorKinetics <- function(model, t, cond = 1){
  
  if (cond == 1){
      res <- as_draws_matrix(model)[,c(1)] * (1 - exp(- as_draws_matrix(model)[,c(3)] * t)) + 
        as_draws_matrix(model)[,c(5)] + 
        rnorm(n  = length(exp(as_draws_matrix(model)[,c(7)])), mean = 0 , sd=exp(as_draws_matrix(model)[,c(7)]))
  } else{
          res <- as_draws_matrix(model)[,c(2)] * (1 - exp(- as_draws_matrix(model)[,c(4)] * t)) + 
            as_draws_matrix(model)[,c(6)] + 
            rnorm(n  = length(exp(as_draws_matrix(model)[,c(8)])), mean = 0 , sd=exp(as_draws_matrix(model)[,c(8)]))
  }
  
  return(res)
  
}


out1 <- sapply(c(0,30,300), function(t) posteriorKinetics(model = alt_model_res_split_dab3[[which_model]], t = t))
out1 <- cbind(out1, rep(1, nrow(out1)))
out2 <- sapply(c(0,30,300), function(t) posteriorKinetics(model = alt_model_res_split_dab3[[which_model]], t = t, cond = 2))
out2 <- cbind(out2, rep(2, nrow(out2)))

out <- rbind(out1, out2)
colnames(out) <- c(0, 30, 300, "condition")
out <- as.data.frame(out)
df <- pivot_longer(data = out, values_to = "Deuterium", col = 1:3, names_to = "Exposure")

hh1 <- ggplot(df, aes(x = factor(Exposure), y = Deuterium, fill = factor(condition))) +  geom_violin(position = position_dodge(), alpha = 0.7) + scale_fill_manual(labels = unique(data$condition),values = brewer.pal(n = 3, name = "Set2")) + theme_classic() + ylab("Deuterium Incoperation") + labs(x = "Exposure", fill = "condition")

df2 <- out2 - out1
colnames(df2) <- c(0, 30, 300, "condition")
df2 <- as.data.frame(df2)
df2 <- pivot_longer(data = df2, values_to = "Deuterium", col = 1:3, names_to = "Exposure")

hh2 <- ggplot(df2, aes(x = factor(Exposure), y = Deuterium, fill = factor(1))) +  geom_violin(alpha = 0.7) + scale_fill_manual(labels = "",values = brewer.pal(n = 3, name = "Set2")) + theme_classic() + ylab("Deuterium Difference") + labs(x = "Exposure", fill = "") + theme(legend.position = "none")

```
```{r,}
# p(delta D > d)
probDeutDiff <- function(object,
                         exposureTime,
                         d,
                         direction = 1){
  
  .out <- object %>% filter(Exposure == exposureTime) %>% summarise(prob = sum(direction * Deuterium > d)/length(Deuterium > d))
  
  return(.out)
}

d <- c(0.25, 0.5, 1, 1.5, 2, 2.5, 3)
probDeut <- matrix(nrow = length(alt_model_res_split_dab3), ncol = length(d))
for (i in seq.int(d)){

  for (j in seq_along(alt_model_res_split_dab3)){
    
    out1 <- sapply(c(0,30,300), function(t) posteriorKinetics(model = alt_model_res_split_dab3[[j]], t = t))
    out1 <- cbind(out1, rep(1, nrow(out1)))
    out2 <- sapply(c(0,30,300), function(t) posteriorKinetics(model = alt_model_res_split_dab3[[j]], t = t, cond = 2))
    out2 <- cbind(out2, rep(2, nrow(out2)))
    
    out <- rbind(out1, out2)
    colnames(out) <- c(0, 30, 300, "condition")
    out <- as.data.frame(out)
    df <- pivot_longer(data = out, values_to = "Deuterium", col = 1:3, names_to = "Exposure")
    
    df2 <- out2 - out1
    colnames(df2) <- c(0, 30, 300, "condition")
    df2 <- as.data.frame(df2)
    df2 <- pivot_longer(data = df2, values_to = "Deuterium", col = 1:3, names_to = "Exposure")
    
    # direction 1 state - apo, which means change is increased incoperation
    # direction -1 is apo - state, which mean change is decreased incoperation
    probDeut[j,i] <- as.numeric(probDeutDiff(object = df2, exposureTime = 300, d = d[i], direction = -1))
  }
}

df1 <- as.data.frame(probDeut)
colnames(df1) <- d
df <- pivot_longer(df1, cols = seq.int(d), names_to = c("Deut"), values_to = "probability")
df$index <- rep(seq.int(1:109), each = length(d))
df$order <- rep(sapply(names(test), function(x) which(unique(sequences)  == x)), each = length(d))


gg <- ggplot(df, aes(x = order , y = probability, col = Deut) ) + geom_line(lwd = 2) + scale_color_manual(values = brewer.pal(n = 9, name = "Set2")) + 
  theme_classic() + scale_x_continuous(breaks = unique(df$index), labels = unique(sequences) ) + xlab("Peptides") + labs(color = "Deuterium Difference") + ylab("Probability") + theme(axis.text.x=element_text(angle = 90, vjust = 0.5)) + ylim(c(0,1))
gg


gg2 <- ggplot(df, aes(x = index, y = Deut, fill = probability)) + geom_tile() + scale_fill_viridis() + theme_classic() + 
labs(y = "Deuterium Difference", x = "peptide")
gg2

```
```{r,}
# p(delta D > d)
probDeutDiff <- function(object,
                         exposureTime,
                         d,
                         direction = 1){
  
  .out <- object %>% filter(Exposure == exposureTime) %>% summarise(prob = sum(direction * Deuterium > d)/length(Deuterium > d))
  
  return(.out)
}

d <- c(0.25, 0.5, 1, 1.5, 2, 2.5, 3)
probDeut <- matrix(nrow = length(alt_model_res_split_dab3), ncol = length(d))
for (i in seq.int(d)){

  for (j in seq_along(alt_model_res_split_dab3)){
    
    out1 <- sapply(c(0,30,300), function(t) posteriorKinetics(model = alt_model_res_split_dab3[[j]], t = t))
    out1 <- cbind(out1, rep(1, nrow(out1)))
    out2 <- sapply(c(0,30,300), function(t) posteriorKinetics(model = alt_model_res_split_dab3[[j]], t = t, cond = 2))
    out2 <- cbind(out2, rep(2, nrow(out2)))
    
    out <- rbind(out1, out2)
    colnames(out) <- c(0, 30, 300, "condition")
    out <- as.data.frame(out)
    df <- pivot_longer(data = out, values_to = "Deuterium", col = 1:3, names_to = "Exposure")
    
    df2 <- out2 - out1
    colnames(df2) <- c(0, 30, 300, "condition")
    df2 <- as.data.frame(df2)
    df2 <- pivot_longer(data = df2, values_to = "Deuterium", col = 1:3, names_to = "Exposure")
    
    # direction 1 state - apo, which means change is increased incoperation
    # direction -1 is apo - state, which mean change is decreased incoperation
    probDeut[j,i] <- as.numeric(probDeutDiff(object = df2, exposureTime = 300, d = d[i], direction = 1))
  }
}

df1 <- as.data.frame(probDeut)
colnames(df1) <- d
df <- pivot_longer(df1, cols = seq.int(d), names_to = c("Deut"), values_to = "probability")
df$index <- rep(seq.int(1:109), each = length(d))
df$order <- rep(sapply(names(test), function(x) which(unique(sequences)  == x)), each = length(d))


gg <- ggplot(df, aes(x = order , y = probability, col = Deut) ) + geom_line(lwd = 2) + scale_color_manual(values = brewer.pal(n = 9, name = "Set2")) + 
  theme_classic() + scale_x_continuous(breaks = unique(df$index), labels = unique(sequences) ) + xlab("Peptides") + labs(color = "Deuterium Difference") + ylab("Probability") + theme(axis.text.x=element_text(angle = 90, vjust = 0.5)) + ylim(c(0,1))
gg


gg2 <- ggplot(df, aes(x = index, y = Deut, fill = probability)) + geom_tile() + scale_fill_viridis() + theme_classic() + 
labs(y = "Deuterium Difference", x = "peptide")
gg2

df_interest <- df[df$probability > 0, ]

```
```{r,}
residueOI <- unique(HOIP[HOIP$Sequence %in% unique(names(gg$data$order[which(gg$data$probability > 0.01)])),c("Start", "End")])
saveRDS(residueOI, file = "data/residueOIdab3.rds")
```


```{r,}
d <- c(0.25, 0.5, 1, 1.5, 2, 2.5, 3)
probDeut <- matrix(nrow = length(alt_model_res_split_dab3), ncol = length(d))
for (i in seq.int(d)){

  for (j in seq_along(alt_model_res_split_dab3)){
    
    out1 <- sapply(c(0,30,300), function(t) posteriorKinetics(model = alt_model_res_split_dab3[[j]], t = t))
    out1 <- cbind(out1, rep(1, nrow(out1)))
    out2 <- sapply(c(0,30,300), function(t) posteriorKinetics(model = alt_model_res_split_dab3[[j]], t = t, cond = 2))
    out2 <- cbind(out2, rep(2, nrow(out2)))
    
    out <- rbind(out1, out2)
    colnames(out) <- c(0, 30, 300, "condition")
    out <- as.data.frame(out)
    df <- pivot_longer(data = out, values_to = "Deuterium", col = 1:3, names_to = "Exposure")
    
    df2 <- out2 - out1
    colnames(df2) <- c(0, 30, 300, "condition")
    df2 <- as.data.frame(df2)
    df2 <- pivot_longer(data = df2, values_to = "Deuterium", col = 1:3, names_to = "Exposure")
    
    # direction 1 state - apo, which means change is increased incoperation
    # direction -1 is apo - state, which mean change is decreased incoperation
    probDeut[j,i] <- as.numeric(probDeutDiff(object = df2, exposureTime = 300, d = d[i], direction = -1))
  }
}

df1 <- as.data.frame(probDeut)
colnames(df1) <- d
df <- pivot_longer(df1, cols = seq.int(d), names_to = c("Deut"), values_to = "probability")
df$index <- rep(seq.int(1:109), each = length(d))
df$order <- rep(sapply(names(test), function(x) which(unique(sequences)  == x)), each = length(d))


gg3 <- ggplot(df, aes(x = order , y = probability, col = Deut) ) + geom_line(lwd = 2) + scale_color_manual(values = brewer.pal(n = 9, name = "Set2")) + 
  theme_classic() + scale_x_continuous(breaks = unique(df$index), labels = unique(sequences)) + xlab("Peptides") + labs(color = "Deuterium Difference") + ylab("Probability") + theme(axis.text.x=element_text(angle = 90, vjust = 0.5)) + ylim(c(0,1))
gg3

```

```{r,}
d <- 0.5
exposureTime <- c(0, 30, 300)
probDeut <- matrix(nrow = length(alt_model_res_split_dab3), ncol = length(exposureTime))
for (i in seq.int(exposureTime)){

  for (j in seq_along(alt_model_res_split_dab3)){
    
    out1 <- sapply(c(0,30,300), function(t) posteriorKinetics(model = alt_model_res_split_dab3[[j]], t = t))
    out1 <- cbind(out1, rep(1, nrow(out1)))
    out2 <- sapply(c(0,30,300), function(t) posteriorKinetics(model = alt_model_res_split_dab3[[j]], t = t, cond = 2))
    out2 <- cbind(out2, rep(2, nrow(out2)))
    
    out <- rbind(out1, out2)
    colnames(out) <- c(0, 30, 300, "condition")
    out <- as.data.frame(out)
    df <- pivot_longer(data = out, values_to = "Deuterium", col = 1:3, names_to = "Exposure")
    
    df2 <- out2 - out1
    colnames(df2) <- c(0, 30, 300, "condition")
    df2 <- as.data.frame(df2)
    df2 <- pivot_longer(data = df2, values_to = "Deuterium", col = 1:3, names_to = "Exposure")
    
    probDeut[j,i] <- as.numeric(probDeutDiff(object = df2, exposureTime = exposureTime[i], d = d, direction = 1))
  }
}
df1 <- as.data.frame(probDeut)
colnames(df1) <- exposureTime
df <- pivot_longer(df1, cols = seq.int(exposureTime), names_to = c("Deut"), values_to = "probability")
df$index <- rep(seq.int(1:109), each = length(exposureTime))
df$order <- rep(sapply(names(test), function(x) which(unique(sequences) == x)), each = length(exposureTime))

gg4 <- ggplot(df, aes(x = index, y = Deut, fill = probability)) + geom_tile() + scale_fill_viridis() + theme_classic() + 
labs(y = "Time", x = "peptide")


gg4 <- ggplot(df, aes(x = order, y = probability, col = Deut) ) + geom_line(lwd = 2) + scale_color_manual(values = brewer.pal(n = 5, name = "Set2")) + 
  theme_classic() + scale_x_continuous(breaks = unique(df$index), labels = unique(sequences)) + xlab("Peptides") + labs(color = "Exposure") + ylab("Probability") + theme(axis.text.x=element_text(angle = 90, vjust = 0.5)) + ylim(c(0,1))
gg4

```

```{r,}
d <- 0.5
exposureTime <- c(0, 30, 300)
probDeut <- matrix(nrow = length(alt_model_res_split_dab3), ncol = length(exposureTime))
for (i in seq.int(exposureTime)){

  for (j in seq_along(alt_model_res_split_dab3)){
    
    out1 <- sapply(c(0,30,300), function(t) posteriorKinetics(model = alt_model_res_split_dab3[[j]], t = t))
    out1 <- cbind(out1, rep(1, nrow(out1)))
    out2 <- sapply(c(0,30,300), function(t) posteriorKinetics(model = alt_model_res_split_dab3[[j]], t = t, cond = 2))
    out2 <- cbind(out2, rep(2, nrow(out2)))
    
    out <- rbind(out1, out2)
    colnames(out) <- c(0, 30, 300, "condition")
    out <- as.data.frame(out)
    df <- pivot_longer(data = out, values_to = "Deuterium", col = 1:3, names_to = "Exposure")
    
    df2 <- out2 - out1
    colnames(df2) <- c(0, 30, 300, "condition")
    df2 <- as.data.frame(df2)
    df2 <- pivot_longer(data = df2, values_to = "Deuterium", col = 1:3, names_to = "Exposure")
    
    probDeut[j,i] <- as.numeric(probDeutDiff(object = df2, exposureTime = exposureTime[i], d = d, direction = -1))
  }
}
df1 <- as.data.frame(probDeut)
colnames(df1) <- exposureTime
df <- pivot_longer(df1, cols = seq.int(exposureTime), names_to = c("Deut"), values_to = "probability")
df$index <- rep(seq.int(1:109), each = length(exposureTime))
df$order <- rep(sapply(names(test), function(x) which(unique(sequences) == x)), each = length(exposureTime))

gg5 <- ggplot(df, aes(x = index, y = Deut, fill = probability)) + geom_tile() + scale_fill_viridis() + theme_classic() + 
labs(y = "Time", x = "peptide")


gg5 <- ggplot(df, aes(x = order, y = probability, col = Deut) ) + geom_line(lwd = 2) + scale_color_manual(values = brewer.pal(n = 5, name = "Set2")) + 
  theme_classic() + scale_x_continuous(breaks = unique(df$index), labels = unique(sequences)) + xlab("Peptides") + labs(color = "Exposure") + ylab("Probability") + theme(axis.text.x=element_text(angle = 90, vjust = 0.5)) + ylim(c(0,1))
gg5

```


```{r,}
prob <- c(0.5, 0.9, 0.95, 0.99)
probDeut <- matrix(nrow = length(alt_model_res_split_dab3), ncol = length(prob))
for (i in seq.int(prob)){

  for (j in seq_along(alt_model_res_split_dab3)){
    
    out1 <- sapply(c(0,30,300), function(t) posteriorKinetics(model = alt_model_res_split_dab3[[j]], t = t))
    out1 <- cbind(out1, rep(1, nrow(out1)))
    out2 <- sapply(c(0,30,300), function(t) posteriorKinetics(model = alt_model_res_split_dab3[[j]], t = t, cond = 2))
    out2 <- cbind(out2, rep(2, nrow(out2)))
    
    out <- rbind(out1, out2)
    colnames(out) <- c(0, 30, 300, "condition")
    out <- as.data.frame(out)
    df <- pivot_longer(data = out, values_to = "Deuterium", col = 1:3, names_to = "Exposure")
    
    df2 <- out2 - out1
    colnames(df2) <- c(0, 30, 300, "condition")
    df2 <- as.data.frame(df2)
    df2 <- pivot_longer(data = df2, values_to = "Deuterium", col = 1:3, names_to = "Exposure")
    
    f <- function(d) {out <-  abs(probDeutDiff(df2, exposureTime = 300, d = d, direction = -1) - prob[i])
if(out < 0) out <- 1
return(as.numeric(out))
}
    
    value <- seq(from = -5 , to = 5, length = 100)[which.min(sapply(seq(from = -5 , to = 5, length = 100), function(d) f(d)))]
    
    probDeut[j,i] <- value
  }
}
df1 <- as.data.frame(probDeut)
colnames(df1) <- prob
df <- pivot_longer(df1, cols = seq.int(prob), names_to = c("Probability"), values_to = "Deut")
df$index <- rep(seq.int(1:109), each = length(prob))
df$order <- rep(sapply(names(test), function(x) which(unique(sequences) == x)), each = length(prob))

gg2 <- ggplot(df, aes(x = index, y = Probability, fill = Deut)) + geom_tile() + scale_fill_viridis() + theme_classic() + 
labs(y = "Probability", x = "peptide")
gg2

gg6 <- ggplot(df, aes(x = order, y = Deut, color = factor(Probability)) ) + geom_line(lwd = 2) + scale_color_manual(values = brewer.pal(n = 5, name = "Set2")) + scale_x_continuous(breaks = unique(df$index), labels = unique(sequences))  + 
  theme_classic() + xlab("Peptides") + ylab("Deuterium Incoperation") + labs(color = "Probability") + theme(axis.text.x=element_text(angle = 90, vjust = 0.5)) + geom_hline(yintercept = 0, linetype = "dashed")
gg6


```


```{r,}
prob <- c(0.5, 0.9, 0.95, 0.99)
probDeut <- matrix(nrow = length(alt_model_res_split_dab3), ncol = length(prob))
for (i in seq.int(prob)){

  for (j in seq_along(alt_model_res_split)){
    
    out1 <- sapply(c(0,30,300), function(t) posteriorKinetics(model = alt_model_res_split_dab3[[j]], t = t))
    out1 <- cbind(out1, rep(1, nrow(out1)))
    out2 <- sapply(c(0,30,300), function(t) posteriorKinetics(model = alt_model_res_split_dab3[[j]], t = t, cond = 2))
    out2 <- cbind(out2, rep(2, nrow(out2)))
    
    out <- rbind(out1, out2)
    colnames(out) <- c(0, 30, 300, "condition")
    out <- as.data.frame(out)
    df <- pivot_longer(data = out, values_to = "Deuterium", col = 1:3, names_to = "Exposure")
    
    df2 <- out2 - out1
    colnames(df2) <- c(0, 30, 300, "condition")
    df2 <- as.data.frame(df2)
    df2 <- pivot_longer(data = df2, values_to = "Deuterium", col = 1:3, names_to = "Exposure")
    
    f <- function(d) {out <-  abs(probDeutDiff(df2, exposureTime = 300, d = d, direction = 1) - prob[i])
if(out < 0) out <- 1
return(as.numeric(out))
}
    
    value <- seq(from = -5 , to = 5, length = 100)[which.min(sapply(seq(from = -5 , to = 5, length = 100), function(d) f(d)))]
    
    probDeut[j,i] <- value
  }
}
df1 <- as.data.frame(probDeut)
colnames(df1) <- prob
df <- pivot_longer(df1, cols = seq.int(prob), names_to = c("Probability"), values_to = "Deut")
df$index <- rep(seq.int(1:109), each = length(prob))
df$order <- rep(sapply(names(test), function(x) which(unique(sequences) == x)), each = length(prob))

gg2 <- ggplot(df, aes(x = index, y = Probability, fill = Deut)) + geom_tile() + scale_fill_viridis() + theme_classic() + 
labs(y = "Probability", x = "peptide")
gg2

gg7 <- ggplot(df, aes(x = order, y = Deut, color = factor(Probability)) ) + geom_line(lwd = 2) + scale_color_manual(values = brewer.pal(n = 5, name = "Set2")) + scale_x_continuous(breaks = unique(df$index), labels = unique(sequences))  + 
  theme_classic() + xlab("Peptides") + ylab("Deuterium Incoperation") + labs(color = "Probability") + theme(axis.text.x=element_text(angle = 90, vjust = 0.5)) + geom_hline(yintercept = 0, linetype = "dashed")
gg7


```


```{r,}
prob <- c(0.95)
exposureTime <- c(0, 30, 300)
probDeut <- matrix(nrow = length(alt_model_res_split_dab3), ncol = length(exposureTime))
for (i in seq.int(exposureTime)){

  for (j in seq_along(alt_model_res_split_dab3)){
    
    out1 <- sapply(c(0,30,300), function(t) posteriorKinetics(model = alt_model_res_split_dab3[[j]], t = t))
    out1 <- cbind(out1, rep(1, nrow(out1)))
    out2 <- sapply(c(0,30,300), function(t) posteriorKinetics(model = alt_model_res_split_dab3[[j]], t = t, cond = 2))
    out2 <- cbind(out2, rep(2, nrow(out2)))
    
    out <- rbind(out1, out2)
    colnames(out) <- c(0, 30, 300, "condition")
    out <- as.data.frame(out)
    df <- pivot_longer(data = out, values_to = "Deuterium", col = 1:3, names_to = "Exposure")
    
    df2 <- out2 - out1
    colnames(df2) <- c(0, 30, 300, "condition")
    df2 <- as.data.frame(df2)
    df2 <- pivot_longer(data = df2, values_to = "Deuterium", col = 1:3, names_to = "Exposure")
    
    f <- function(d) {out <- abs(probDeutDiff(df2, exposureTime = exposureTime[i], d = d, direction = 1) - prob)
if(out < 0) out <- 1
return(as.numeric(out))
}
    
    value <- seq(from = -5 , to = 5, length = 100)[which.min(sapply(seq(from = -5 , to = 5, length = 100), function(d) f(d)))]
    probDeut[j,i] <- value
  }
}
df1 <- as.data.frame(probDeut)
colnames(df1) <- exposureTime
df <- pivot_longer(df1, cols = seq.int(exposureTime), names_to = c("exposureTime"), values_to = "Deut")
df$index <- rep(seq.int(1:109), each = length(exposureTime))
df$order <- rep(sapply(names(test), function(x) which(unique(sequences) == x)), each = length(exposureTime))

gg2 <- ggplot(df, aes(x = index, y = exposureTime, fill = Deut)) + geom_tile() + scale_fill_viridis() + theme_classic() + 
labs(y = "Exposure", x = "peptide")
gg2

gg8 <- ggplot(df, aes(x = order, y = Deut, col = exposureTime) ) + geom_line(lwd = 2) + scale_color_manual(values = brewer.pal(n = 5, name = "Set2")) + scale_x_continuous(breaks = unique(df$index), labels = unique(sequences) )  + 
  theme_classic() + xlab("Peptides") + ylab("Deuterium Incoperation") + labs(color = "Exposure Time") + theme(axis.text.x=element_text(angle = 90, vjust = 0.5))
gg8

```

```{r,}
wrap_plots((gg + theme(text = element_text(size = 15))),
           (gg4 + theme(text = element_text(size = 15))),
           (gg8 + theme(text = element_text(size = 15)))
           + ylab("Deuterium Difference"), ncol = 1, byrow = TRUE) + plot_annotation(tag_levels = 'a')

```

```{r,}
gg <- list()
which_model <- 61

fitted_values <- fitted(alt_model_res_split_dab3[[which_model]])
head(fitted_values)
plot(alt_model_res_split_dab3[[which_model]], points = TRUE, ask = FALSE)

data <- test[[which_model]]
condition <- data.frame(condition = unique(data$condition))
rownames(condition) <- unique(data$condition)
alt <- conditional_effects(
  alt_model_res_split_dab3[[which_model]], effects = c("condition", "timepoint", "timepoint:condition"),
  re_formula = NULL, method = "posterior_predict"
)

hh <- plot(alt, ask = FALSE)[[3]] + theme_classic() + scale_color_manual(values = brewer.pal(n = 7, name = "Set2")) + scale_fill_manual(values = brewer.pal(n = 7, name = "Set2")) + ylab("deuterium incoperation") + geom_point(data = data, aes(x = timepoint, y = value, col = condition), size = 3, inherit.aes = FALSE)


posteriorKinetics <- function(model, t, cond = 1){
  
  if (cond == 1){
      res <- as_draws_matrix(model)[,c(1)] * (1 - exp(- as_draws_matrix(model)[,c(3)] * t)) + 
        as_draws_matrix(model)[,c(5)] + 
        rnorm(n  = length(exp(as_draws_matrix(model)[,c(7)])), mean = 0 , sd=exp(as_draws_matrix(model)[,c(7)]))
  } else{
          res <- as_draws_matrix(model)[,c(2)] * (1 - exp(- as_draws_matrix(model)[,c(4)] * t)) + 
            as_draws_matrix(model)[,c(6)] + 
            rnorm(n  = length(exp(as_draws_matrix(model)[,c(8)])), mean = 0 , sd=exp(as_draws_matrix(model)[,c(8)]))
  }
  
  return(res)
  
}


out1 <- sapply(c(0,30,300), function(t) posteriorKinetics(model = alt_model_res_split_dab3[[which_model]], t = t))
out1 <- cbind(out1, rep(1, nrow(out1)))
out2 <- sapply(c(0,30,300), function(t) posteriorKinetics(model = alt_model_res_split_dab3[[which_model]], t = t, cond = 2))
out2 <- cbind(out2, rep(2, nrow(out2)))

out <- rbind(out1, out2)
colnames(out) <- c(0, 30, 300, "condition")
out <- as.data.frame(out)
df <- pivot_longer(data = out, values_to = "Deuterium", col = 1:3, names_to = "Exposure")

hh1 <- ggplot(df, aes(x = factor(Exposure), y = Deuterium, fill = factor(condition))) +  geom_violin(position = position_dodge(), alpha = 0.7) + scale_fill_manual(labels = unique(data$condition),values = brewer.pal(n = 3, name = "Set2")) + theme_classic() + ylab("Deuterium Incoperation") + labs(x = "Exposure", fill = "condition")

df2 <- out2 - out1
colnames(df2) <- c(0, 30, 300, "condition")
df2 <- as.data.frame(df2)
df2 <- pivot_longer(data = df2, values_to = "Deuterium", col = 1:3, names_to = "Exposure")

hh2 <- ggplot(df2, aes(x = factor(Exposure), y = Deuterium, fill = factor(1))) +  geom_violin(alpha = 0.7) + scale_fill_manual(labels = "",values = brewer.pal(n = 3, name = "Set2")) + theme_classic() + ylab("Deuterium Difference") + labs(x = "Exposure", fill = "") + theme(legend.position = "none")
```

```{r,}
gg <- list()
which_model <- 62

fitted_values <- fitted(alt_model_res_split_dab3[[which_model]])
head(fitted_values)
plot(alt_model_res_split_dab3[[which_model]], points = TRUE, ask = FALSE)

data <- test[[which_model]]
condition <- data.frame(condition = unique(data$condition))
rownames(condition) <- unique(data$condition)
alt <- conditional_effects(
  alt_model_res_split_dab3[[which_model]], effects = c("condition", "timepoint", "timepoint:condition"),
  re_formula = NULL, method = "posterior_predict"
)

hh3 <- plot(alt, ask = FALSE)[[3]] + theme_classic() + scale_color_manual(values = brewer.pal(n = 7, name = "Set2")) + scale_fill_manual(values = brewer.pal(n = 7, name = "Set2")) + ylab("deuterium incoperation") + geom_point(data = data, aes(x = timepoint, y = value, col = condition), size = 3, inherit.aes = FALSE)


posteriorKinetics <- function(model, t, cond = 1){
  
  if (cond == 1){
      res <- as_draws_matrix(model)[,c(1)] * (1 - exp(- as_draws_matrix(model)[,c(3)] * t)) + 
        as_draws_matrix(model)[,c(5)] + 
        rnorm(n  = length(exp(as_draws_matrix(model)[,c(7)])), mean = 0 , sd=exp(as_draws_matrix(model)[,c(7)]))
  } else{
          res <- as_draws_matrix(model)[,c(2)] * (1 - exp(- as_draws_matrix(model)[,c(4)] * t)) + 
            as_draws_matrix(model)[,c(6)] + 
            rnorm(n  = length(exp(as_draws_matrix(model)[,c(8)])), mean = 0 , sd=exp(as_draws_matrix(model)[,c(8)]))
  }
  
  return(res)
  
}


out1 <- sapply(c(0,30,300), function(t) posteriorKinetics(model = alt_model_res_split_dab3[[which_model]], t = t))
out1 <- cbind(out1, rep(1, nrow(out1)))
out2 <- sapply(c(0,30,300), function(t) posteriorKinetics(model = alt_model_res_split_dab3[[which_model]], t = t, cond = 2))
out2 <- cbind(out2, rep(2, nrow(out2)))

out <- rbind(out1, out2)
colnames(out) <- c(0, 30, 300, "condition")
out <- as.data.frame(out)
df <- pivot_longer(data = out, values_to = "Deuterium", col = 1:3, names_to = "Exposure")

hh4 <- ggplot(df, aes(x = factor(Exposure), y = Deuterium, fill = factor(condition))) +  geom_violin(position = position_dodge(), alpha = 0.7) + scale_fill_manual(labels = unique(data$condition),values = brewer.pal(n = 3, name = "Set2")) + theme_classic() + ylab("Deuterium Incoperation") + labs(x = "Exposure", fill = "condition")

df2 <- out2 - out1
colnames(df2) <- c(0, 30, 300, "condition")
df2 <- as.data.frame(df2)
df2 <- pivot_longer(data = df2, values_to = "Deuterium", col = 1:3, names_to = "Exposure")

hh5 <- ggplot(df2, aes(x = factor(Exposure), y = Deuterium, fill = factor(1))) +  geom_violin(alpha = 0.7) + scale_fill_manual(labels = "",values = brewer.pal(n = 3, name = "Set2")) + theme_classic() + ylab("Deuterium Difference") + labs(x = "Exposure", fill = "") + theme(legend.position = "none")
```

```{r,}
gg <- list()
which_model <- 63

fitted_values <- fitted(alt_model_res_split_dab3[[which_model]])
head(fitted_values)
plot(alt_model_res_split_dab3[[which_model]], points = TRUE, ask = FALSE)

data <- test[[which_model]]
condition <- data.frame(condition = unique(data$condition))
rownames(condition) <- unique(data$condition)
alt <- conditional_effects(
  alt_model_res_split_dab3[[which_model]], effects = c("condition", "timepoint", "timepoint:condition"),
  re_formula = NULL, method = "posterior_predict"
)

hh6 <- plot(alt, ask = FALSE)[[3]] + theme_classic() + scale_color_manual(values = brewer.pal(n = 7, name = "Set2")) + scale_fill_manual(values = brewer.pal(n = 7, name = "Set2")) + ylab("deuterium incoperation") + geom_point(data = data, aes(x = timepoint, y = value, col = condition), size = 3, inherit.aes = FALSE)


posteriorKinetics <- function(model, t, cond = 1){
  
  if (cond == 1){
      res <- as_draws_matrix(model)[,c(1)] * (1 - exp(- as_draws_matrix(model)[,c(3)] * t)) + 
        as_draws_matrix(model)[,c(5)] + 
        rnorm(n  = length(exp(as_draws_matrix(model)[,c(7)])), mean = 0 , sd=exp(as_draws_matrix(model)[,c(7)]))
  } else{
          res <- as_draws_matrix(model)[,c(2)] * (1 - exp(- as_draws_matrix(model)[,c(4)] * t)) + 
            as_draws_matrix(model)[,c(6)] + 
            rnorm(n  = length(exp(as_draws_matrix(model)[,c(8)])), mean = 0 , sd=exp(as_draws_matrix(model)[,c(8)]))
  }
  
  return(res)
  
}


out1 <- sapply(c(0,30,300), function(t) posteriorKinetics(model = alt_model_res_split_dab3[[which_model]], t = t))
out1 <- cbind(out1, rep(1, nrow(out1)))
out2 <- sapply(c(0,30,300), function(t) posteriorKinetics(model = alt_model_res_split_dab3[[which_model]], t = t, cond = 2))
out2 <- cbind(out2, rep(2, nrow(out2)))

out <- rbind(out1, out2)
colnames(out) <- c(0, 30, 300, "condition")
out <- as.data.frame(out)
df <- pivot_longer(data = out, values_to = "Deuterium", col = 1:3, names_to = "Exposure")

hh7 <- ggplot(df, aes(x = factor(Exposure), y = Deuterium, fill = factor(condition))) +  geom_violin(position = position_dodge(), alpha = 0.7) + scale_fill_manual(labels = unique(data$condition),values = brewer.pal(n = 3, name = "Set2")) + theme_classic() + ylab("Deuterium Incoperation") + labs(x = "Exposure", fill = "condition")

df2 <- out2 - out1
colnames(df2) <- c(0, 30, 300, "condition")
df2 <- as.data.frame(df2)
df2 <- pivot_longer(data = df2, values_to = "Deuterium", col = 1:3, names_to = "Exposure")

hh8 <- ggplot(df2, aes(x = factor(Exposure), y = Deuterium, fill = factor(1))) +  geom_violin(alpha = 0.7) + scale_fill_manual(labels = "",values = brewer.pal(n = 3, name = "Set2")) + theme_classic() + ylab("Deuterium Difference") + labs(x = "Exposure", fill = "") + theme(legend.position = "none")
```

```{r,}
# MRDPKFL, MRDPKFLWC, MRDPKFLWCAQ
(hh + theme(text = element_text(size = 15))) + 
(hh1 + theme(text = element_text(size = 15))) + 
(hh2 + theme(text = element_text(size = 15))) +  
(hh3 + theme(text = element_text(size = 15))) +
(hh4 + theme(text = element_text(size = 15))) +
(hh5 + theme(text = element_text(size = 15))) + 
(hh6 + theme(text = element_text(size = 15))) + 
(hh7 + theme(text = element_text(size = 15))) + 
(hh8 + theme(text = element_text(size = 15))) + 
    plot_annotation(title = "Deuterium kinetic plots for peptides: MRDPKFL, MRDPKFLWC, MRDPKFLWCAQ", tag_levels = 'a') 
```
