# Supplementary material for: A Functional Bayesian Model for Hydrogen–Deuterium Exchange Mass Spectrometry
Source: J Proteome Res. 2023 Aug 15;22(9):2959–72. doi: 10.1021/acs.jproteome.3c00297 (PMC10476270; doi:10.1021/acs.jproteome.3c00297)
Supplement: Supplementary file 1 — pr3c00297_si_001.zip [file pr3c00297_si_001.zip › code/EX1_weibullsimulations.Rmd]

---
title: "Simulating EX1"
author: "Oliver M. Crook"
date: "15/10/2021"
output: html_document
---

```{r,}
require(hdxmspro)
require(brms)
plotSpectra(isotopicDistributionHDXex1("ECPEHAN", incorp1 = 0, incorp2 = 0.3, charge = 2, proportion = 0.3))
plot(sapply(log(seq(exp(1), exp(10), length = 4))/10, function(n) peptidemass(isotopicDistributionHDXex1("ECPEHANEARA", incorp1 = 0, incorp2 = 0.7, charge = 2, proportion = n))[1]), type = "b")

plot(sapply(log(seq(exp(1), exp(10), length = 5))/10, function(n) peptidemass(isotopicDistributionHDXex1("ECPEHANEARA", incorp1 = 0, incorp2 = 0.7, charge = 2, proportion = n))[1]), type = "b")

plot(sapply(log(seq(exp(1), exp(10), length = 5))/10, function(n) peptidemass(isotopicDistributionHDXex1("AGHAGERARAE", incorp1 = 0, incorp2 = 0.5, charge = 2, proportion = n))[1]), type = "b")

plot(sapply(rep(log(seq(exp(1), exp(10), length = 5))/10, each = 2), function(n) peptidemass(isotopicDistributionHDXex1("AGHAG", incorp1 = 0, incorp2 = 0.5, charge = 2, proportion = n))[1]), type = "b")

```

```{r,}
matplot(t(matrix(sapply(rep(log(seq(exp(1), exp(10), length = 5))/10, each = 2), function(n) peptidemass(isotopicDistributionHDXex1("AGHAG", incorp1 = 0, incorp2 = 0.5, charge = 2, proportion = n))[1]), nrow = 2)), type = "b")
```
```{r,}
df <- t(matrix(sapply(rep(log(seq(exp(1), exp(10), length = 5))/10, each = 2), function(n) peptidemass(isotopicDistributionHDXex1("AGHAG", incorp1 = 0, incorp2 = 0.5, charge = 2, proportion = n))[1]), nrow = 2))

df <- data.frame(value = c(df), timepoint = rep(c(0,300,500,700,1000), 2))
df$value <- as.numeric(df$value)
df$value <- df$value - rep(df$value[df$timepoint == 0], 5)
df$timepoint <- as.numeric(df$timepoint)
df$condition <- factor(1)
```

```{r,}
prior_weibull <-  prior(lognormal(0, 1), nlpar = "a", lb = 0) + 
              prior(gamma(1, 5), nlpar = "b", lb = 0) +
             prior(normal(0, 1), nlpar = "d") +
            prior(normal(-3, 0.01), class = "Intercept", dpar = "sigma") + 
        prior(lognormal(0,1), nlpar = "p", lb = 0)


prior_logistic <-  prior(lognormal(0, 1), nlpar = "a", lb = 0) + 
              prior(gamma(1, 5), nlpar = "b", lb = 0) +
             prior(normal(0, 1), nlpar = "d") +
            prior(normal(-3, 0.01), class = "Intercept", dpar = "sigma")

weibull_test1 <- brm(brms::bf(formula = value ~ a * (1 - exp(-b*timepoint^p)) + d, nl = TRUE,
                                    a ~ 1,         
                                    b ~ 1,
                                    d ~ 1,
                                    p ~ 1,
                                    sigma ~ 1, family = brmsfamily('gaussian', link_sigma = 'log')),
                                          prior = prior_weibull,
                                          data = as.data.frame(df),
                                          control = list(adapt_delta = 0.9, max_treedepth = 15),
                                          sample_prior = "no",
                                          future = TRUE,
                                          chains = 4,
                                          refresh = 0,
                                          save_pars = save_pars(all = TRUE))

logistic_test1 <- brm(brms::bf(formula = value ~ a * (1 - exp(-b*timepoint)) + d, nl = TRUE,
                                    a ~ 1,         
                                    b ~ 1,
                                    d ~ 1,
                                    sigma ~ 1, family = brmsfamily('gaussian', link_sigma = 'log')),
                                          prior = prior_logistic,
                                          data = as.data.frame(df),
                                          control = list(adapt_delta = 0.9, max_treedepth = 15),
                                          sample_prior = "no",
                                          future = TRUE,
                                          chains = 4,
                                          refresh = 0,
                                          save_pars = save_pars(all = TRUE))
post_prob(weibull_test1, logistic_test1)
loo_compare(loo(weibull_test1), loo(logistic_test1))

```
```{r,}
require(hdxmspro)
require(brms)
set.seed(1)
ex1test <- list()
for (j in 1:100) {
    AAseq <- c("A", "R", "N", "D", "C", "Q", "E", "G", "H", "I", "L", "K", "M", "F", "P", "S", "T", "W", "Y", "V")
    seq <- paste0(sample(AAseq, sample(5:15, 1), replace = TRUE), collapse = "")
    incorp <- runif(n = 1, min = 0, max = 1)
    charge <- sample(1:8, size = 1)
    
    df <- t(matrix(sapply(rep(log(seq(exp(1), exp(10), length = 5))/10, each = 2), function(n) peptidemass(isotopicDistributionHDXex1(seq, incorp1 = 0, incorp2 = incorp, charge = charge, proportion = n))[1]), nrow = 2))
    
    df <- data.frame(value = c(df), timepoint = rep(c(0, 300, 500, 700, 1000), 2))
    df$value <- as.numeric(df$value)
    df$value <- df$value - rep(df$value[df$timepoint == 0], 5)
    df$timepoint <- as.numeric(df$timepoint)
    df$condition <- factor(1)
    
    ex1test[[j]] <- df
}    
```

```{r,}
require(future)
prior_weibull <-  prior(lognormal(0, 1), nlpar = "a", lb = 0) + 
              prior(gamma(1, 5), nlpar = "b", lb = 0) +
             prior(normal(0, 1), nlpar = "d") +
            prior(normal(-3, 0.01), class = "Intercept", dpar = "sigma") + 
        prior(lognormal(0,1), nlpar = "p", lb = 0)


prior_logistic <-  prior(lognormal(0, 1), nlpar = "a", lb = 0) + 
              prior(gamma(1, 5), nlpar = "b", lb = 0) +
             prior(normal(0, 1), nlpar = "d") +
            prior(normal(-3, 0.01), class = "Intercept", dpar = "sigma")

future::plan(multisession(workers = 4))
weibull_test1 <- brm_multiple(brms::bf(formula = value ~ a * (1 - exp(-b*timepoint^p)) + d, nl = TRUE,
                                    a ~ 1,         
                                    b ~ 1,
                                    d ~ 1,
                                    p ~ 1,
                                    sigma ~ 1, family = brmsfamily('gaussian', link_sigma = 'log')),
                                          prior = prior_weibull,
                                          data = ex1test,
                                          control = list(adapt_delta = 0.9, max_treedepth = 15),
                                          sample_prior = "no",
                                          future = TRUE,
                                          chains = 4,
                                          refresh = 0,
                                          combine = FALSE,
                                          save_pars = save_pars(all = TRUE))
saveRDS(object = weibull_test1, file = "EX1weibulltest.rds")
```

```{r,}
logistic_test1 <- brm_multiple(brms::bf(formula = value ~ a * (1 - exp(-b*timepoint)) + d, nl = TRUE,
                                    a ~ 1,         
                                    b ~ 1,
                                    d ~ 1,
                                    sigma ~ 1, family = brmsfamily('gaussian', link_sigma = 'log')),
                                          prior = prior_logistic,
                                          data = ex1test,
                                          control = list(adapt_delta = 0.9, max_treedepth = 15),
                                          sample_prior = "no",
                                          future = TRUE,
                                          chains = 4,
                                          combine = FALSE,
                                          refresh = 0,
                                          save_pars = save_pars(all = TRUE))
saveRDS(object = logistic_test1, file = "EX1logistictest.rds")
```

```{r,}
logistic_test1 <- readRDS(file = "data/EX1logistictest.rds")
weibull_test1 <- readRDS(file = "data/EX1weibulltest.rds")
```


```{r,}
require(brms)
pp_res <- sapply(seq_along(weibull_test1), function(n) post_prob(weibull_test1[[n]], logistic_test1[[n]]))
loo_res <- sapply(seq_along(weibull_test1), function(n) c(loo(weibull_test1[[n]])$elpd_loo, loo(logistic_test1[[n]])$elpd_loo))

```
```{r,}
require(ggpubr)
require(RColorBrewer)
df <- data.frame(logistic = pp_res[2,], weibull = pp_res[1,])

gg1 <- ggpaired(data = df, cond1 = "logistic", cond2 = "weibull", fill = "condition", palette = brewer.pal(n = 3, name = "Set2"), xlab = "model", ylab = "Posterior Probability", line.color = alpha("grey", 0.7), linetype = "dashed", color = "black", show.legend = FALSE) + theme(legend.position = "")


```

```{r,}
df2 <- data.frame(logistic = loo_res[2,], weibull = loo_res[1,])
gg2 <- ggpaired(data = df2, cond1 = "logistic", cond2 = "weibull", fill = "condition", palette = brewer.pal(n = 3, name = "Set2"), xlab = "model", ylab = "ELPD", line.color = alpha("grey", 0.7), linetype = "dashed", color = "black", show.legend = TRUE) + theme(legend.position = "right") + labs(fill = "Model")
```

```{r,}
(gg1 + theme(text = element_text(size = 20)) + ggtitle("Posterior Probabilities"))+ (gg2 + theme(text = element_text(size = 20)) + ggtitle("ELPD"))
```
