# Supplementary material for: A Functional Bayesian Model for Hydrogen–Deuterium Exchange Mass Spectrometry
Source: J Proteome Res. 2023 Aug 15;22(9):2959–72. doi: 10.1021/acs.jproteome.3c00297 (PMC10476270; doi:10.1021/acs.jproteome.3c00297)
Supplement: Supplementary file 1 — pr3c00297_si_001.zip [file pr3c00297_si_001.zip › code/intial_testing.Rmd]

---
title: "MBPanalysisBayesian"
author: "Oliver M. Crook"
date: "20/05/2021"
output: html_document
---

```{r,}
require(ggplot2)
require(viridis)
require(dplyr)
require(QFeatures)
require(tidyr)
require(pheatmap)
require(RColorBrewer)
require(stringi)
require(stringr)
require(pRoloc)
require(minpack.lm)
require(broom)
require(brms)

mycolours <- brewer.pal(n = 8, name = "Set2")
```


First load the structural spikein data

```{r,}
getwd()
MBP <- read.csv("data/MBP analysis final editing export 2020 10 05_tidy.csv")
```

```{r,}
unique(MBP$hx_sample)
```
```{r,}
filter(MBP, pep_sequence == unique(MBP$pep_sequence[1]), pep_charge == 2) %>% ggplot(aes(x = hx_time, y = d, group = factor(replicate_cnt), color = factor(hx_sample, unique(MBP$hx_sample)[c(7,5,1,2,3,4,6)]))) + theme_classic() + geom_point(size = 2) + scale_color_viridis(discrete = TRUE) + labs(color = "experiment", x = "Deuterium Exposure", y = "Deuterium incoperation")
```
convert data to Qfeature object for ease of analysis

First into a DataFrame object, its in long format so switch to wide format
```{r,}
MBP_wide <- pivot_wider(data.frame(MBP), values_from = d, names_from = c("hx_time", "replicate_cnt", "hx_sample"), id_cols = c("pep_sequence", "pep_charge"))

```

Now remove all columsn with only NAs
```{r,}
MBP_wide <- MBP_wide[, colSums(is.na(MBP_wide)) != nrow(MBP_wide)]
```

The colanmes are not very informative, provide in the format X(time)rep(repliate)cond(condition)
```{r,}
colnames(MBP_wide)[-c(1,2)]

new.colnames <- gsub("0_", "0rep", paste0("X", colnames(MBP_wide)[-c(1,2)]))
new.colnames <- gsub("_", "cond", new.colnames)

# remove annoying % signs
new.colnames <- gsub("%", "", new.colnames)

# remove space (NULL could get confusing later and WT is clear)
new.colnames <- gsub(" .*", "", new.colnames)

```

```{r,}
qDF <- parseDeutData(object = DataFrame(MBP_wide), design = new.colnames, quantcol = 3:102)

```

```{r,}
feature <- rownames(qDF)[[1]][1:3]

## move object to Long Format
    ldf <- longFormat(qDF[,1:100])
    
    ## add time points using regex
    ldf$timepoint <- as.numeric(str_match(ldf$colname, "X\\s*(.*?)\\s*rep")[, 2])
    
    ## add replicate number using regex
    ldf$replicates <- as.numeric(str_match(ldf$colname, "rep\\s*(.*)\\s*cond")[, 2])
    
    #add charge number using regex
    ldf$chargestate <- as.numeric(str_match(ldf$rowname, "_\\s*(.*)")[, 2])
    
    #add conditions using regex
    ldf$condition <- as.factor(str_match(ldf$colname, "cond\\s*(.*)")[, 2])
    data <- data.frame(ldf[ldf$rowname == feature, ])


prior_alt <-  prior(gamma(1, 1), nlpar = "a", lb = 0) +
    prior(gamma(1, 100), nlpar = "b", lb = 0) +
    prior(gamma(1, 1), nlpar = "d", lb = 0) +
    prior(gamma(1, 1), nlpar = "p", lb = 0, ub = 1) +
    prior(normal(0, 0.01), dpar = "sigma", lb = 0)
  
alt_model_res <- brm(brms::bf(formula = value ~ a*(1-exp(-b*timepoint^p)) + d, nl = TRUE,
                          a ~ 1 + condition + (1|rowname),
                          b ~ 1 + condition,
                          p ~ 1 + condition,
                          d ~ 1 + condition + (1|rowname), 
                          sigma ~ 1 + condition, family = brmsfamily('gaussian', link_sigma = 'identity')),
                                prior = prior_alt,
                                data = data,
                                control = list(adapt_delta = 0.99, max_treedepth = 15),
                                sample_prior = "no",
                                future = TRUE,
                                chains = 4,
                                refresh = 0)

```

```{r,}
plot(conditional_effects(alt_model_res), points = TRUE)
```
```{r,}
gg <- list()


fitted_values <- fitted(alt_model_res)
head(fitted_values)
plot(alt_model_res, points = TRUE)

data <- data

condition <- data.frame(condition = unique(data$condition))
rowname <- data.frame(rowname = unique(data$rowname))
rownames(condition) <- unique(data$condition)
rownames(rowname) <- unique(data$rowname)
alt <- conditional_effects(
  alt_model_res, conditions = rowname, effects = c("condition", "timepoint", "timepoint:condition"),
  re_formula = NULL, method = "fitted"
)
plot(alt, ask = FALSE)[[3]] + theme_classic() + scale_color_manual(values = brewer.pal(n = 7, name = "Set2")) + scale_fill_manual(values = brewer.pal(n = 7, name = "Set2")) + ylab("deuterium incoperation") + facet_grid(rowname~condition)

alt.df = as.data.frame(alt$timepoint) %>% 
  mutate('Abundance' = estimate__)

alt_cond_A = alt.df %>% 
  filter(condition == 10 )

alt_cond_B = alt.df %>% 
  filter(condition == 15 )

gg <- ggplot()+
  geom_line(data = alt_cond_B, aes(x=timepoint, y=Abundance,ymin=lower__,ymax=upper__),color= viridis(2)[1] ,size=4) +
  geom_line(data = alt_cond_A, aes(x=timepoint, y=Abundance,ymin=lower__,ymax=upper__),color=viridis(2)[2],size=4) +
  geom_ribbon(data = alt_cond_B, aes(x=timepoint, y=Abundance,ymin=lower__,ymax=upper__),alpha=0.5,fill=viridis(2)[1]) +
  geom_ribbon(data = alt_cond_A, aes(x=timepoint,y=Abundance,ymin=lower__,ymax=upper__),alpha=0.5,fill=viridis(2)[2]) +
  geom_point(data = data, aes(x=timepoint,y=value,color = factor(condition), size = 2)) + scale_color_manual(values = viridis(2)[c(2,1)], guide_legend(title="Condition")) + 
  theme_classic() + ggtitle("") + xlab("Time") + ylab("Detuerium uptake") + theme(plot.title = element_text(size = 16), text = element_text(size=16))

condition <- data.frame(condition = unique(data$condition))
rowname <- data.frame(rowname = unique(data$rowname))
rownames(condition) <- unique(data$condition)
rownames(rowname) <- unique(data$rowname)
alt <- conditional_effects(
  alt_model_res, conditions = condition, effects = c("timepoint", "rowname", "rowname:condition"),
  re_formula = NULL, method = "fitted"
)


```

```{r,}
feature <- rownames(qDF)[[1]][1]

## move object to Long Format
    ldf <- longFormat(qDF[,1:24])
    
    ## add time points using regex
    ldf$timepoint <- as.numeric(str_match(ldf$colname, "X\\s*(.*?)\\s*rep")[, 2])
    
    ## add replicate number using regex
    ldf$replicates <- as.numeric(str_match(ldf$colname, "rep\\s*(.*)\\s*cond")[, 2])
    
    #add charge number using regex
    ldf$chargestate <- as.numeric(str_match(ldf$rowname, "_\\s*(.*)")[, 2])
    
    #add conditions using regex
    ldf$condition <- as.factor(str_match(ldf$colname, "cond\\s*(.*)")[, 2])
    data <- data.frame(ldf[ldf$rowname == feature, ])


prior_alt <-  prior(gamma(1, 1), nlpar = "a", lb = 0) +
    prior(gamma(1, 1000), nlpar = "b", lb = 0) +
    prior(gamma(1, 1), nlpar = "d", lb = 0) +
    prior(gamma(1, 1), nlpar = "p", lb = 0, ub = 1) +
    prior(normal(0, 0.01), dpar = "sigma", lb = 0)
  
alt_model_res <- brm(brms::bf(formula = value ~ a*(1-exp(-b*timepoint^p)) + d, nl = TRUE,
                          a ~ 1 + condition,
                          b ~ 1 + condition,
                          p ~ 1 + condition,
                          d ~ 1 + condition, 
                          sigma ~ 1 + condition, family = brmsfamily('gaussian', link_sigma = 'identity')),
                                prior = prior_alt,
                                data = data,
                                control = list(adapt_delta = 0.99, max_treedepth = 15),
                                sample_prior = "no",
                                future = TRUE,
                                chains = 4,
                                refresh = 0)

```

```{r,}
gg <- list()


fitted_values <- fitted(alt_model_res)
head(fitted_values)
plot(alt_model_res, points = TRUE)

data <- data

condition <- data.frame(condition = unique(data$condition))
rowname <- data.frame(rowname = unique(data$rowname))
rownames(condition) <- unique(data$condition)
rownames(rowname) <- unique(data$rowname)
alt <- conditional_effects(
  alt_model_res, conditions = rowname, effects = c("condition", "timepoint", "timepoint:condition"),
  re_formula = NULL, method = "fitted"
)
plot(alt, ask = FALSE)[[3]] + theme_classic() + scale_color_manual(values = brewer.pal(n = 4, name = "Set2")[c(3,4)]) + scale_fill_manual(values = brewer.pal(n = 4, name = "Set2")[c(3,4)]) + ylab("deuterium incoperation")
```
