# Supplementary material for: A Functional Bayesian Model for Hydrogen–Deuterium Exchange Mass Spectrometry
Source: J Proteome Res. 2023 Aug 15;22(9):2959–72. doi: 10.1021/acs.jproteome.3c00297 (PMC10476270; doi:10.1021/acs.jproteome.3c00297)
Supplement: Supplementary file 1 — pr3c00297_si_001.zip [file pr3c00297_si_001.zip › code/processSimulations.Rmd]

---
title: "Processing Simulation Results"
author: "Oliver M. Crook"
date: "20/10/2021"
output: html_document
---
```{r,}
require(brms)
```

```{r,}
res1 <- readRDS(file = "data/sim1resultsBayes.rds")
res2 <- readRDS(file = "data/sim2resultsBayes.rds")
res3 <- readRDS(file = "data/sim3resultsBayes.rds")
```

```{r,}
mseres1 <- list()
rocresbayes1 <- list()
require(QFeatures)
require(pROC)
df <- readRDS("data/simulatedHDXR2T4.rds")
for (j in 1:5) {
    index <- (100 * (j-1) + 1):(100 * j)
    rn <- paste0("pep_", index)
    if (j != 4){
    pp <- do.call(cbind, res1[[1]][[j]])
    } else{
    colnames(res1[[1]][[4]]) <- rn
    pp <- res1[[1]][[4]]
    }
    mseres1[[j]] <- mean((unlist(df$valuesz[index]) - as.numeric(pp[2,rn]))^2, na.rm = TRUE)
    rocresbayes1[[j]] <- roc(response = unlist(df$valuesz[index]), predictor = as.numeric(pp[2,rn]))
}    
```

```{r,}
mseres2 <- list()
rocresbayes2 <- list()
require(QFeatures)
require(pROC)
df <- readRDS("data/simulateHDXR2T5.rds")
for (j in 1:5) {
    index <- (100 * (j-1) + 1):(100 * j)
    rn <- paste0("pep_", index)
    if (j != 2){
    pp <- do.call(cbind, res2[[1]][[j]])
    } else{
    colnames(res2[[1]][[2]]) <- rn
    pp <- res2[[1]][[2]]
    }
    mseres2[[j]] <- mean((unlist(df$valuesz[index]) - as.numeric(pp[2,rn]))^2, na.rm = TRUE)
    rocresbayes2[[j]] <- roc(response = unlist(df$valuesz[index]), predictor = as.numeric(pp[2,rn]))
}    
```

```{r,}
mseres3 <- list()
rocresbayes3 <- list()
require(QFeatures)
require(pROC)
df <- readRDS("data/simulateHDXR2T6.rds")
for (j in 1:5) {
    index <- (100 * (j-1) + 1):(100 * j)
    rn <- paste0("pep_", index)
    if (j != 6){
    pp <- do.call(cbind, res3[[1]][[j]])
    } else{
    colnames(res3[[1]][[4]]) <- rn
    pp <- res3[[1]][[4]]
    }
    mseres3[[j]] <- mean((unlist(df$valuesz[index]) - as.numeric(pp[2,rn]))^2, na.rm = TRUE)
    rocresbayes3[[j]] <- roc(response = unlist(df$valuesz[index]), predictor = as.numeric(pp[2,rn]))
}    
```

```{r,}
require(reshape2)
require(ggplot2)
require(RColorBrewer)
df <- data.frame(sim1 = unlist(mseres1), sim2 = unlist(mseres2), sim3 = unlist(mseres3))
df <- melt(df)

gg <- ggplot(df, aes(y = value, x = variable, fill = variable)) + geom_boxplot() + scale_fill_manual(values = brewer.pal(n = 3, name = "Set2")) + ylim(c(0, 0.1)) + theme_classic() + ylab("Brier Score") + theme(legend.position = 0, text = element_text(size = 18)) + xlab("Simulation") + ggtitle("Calibration of posterior probabilities") + scale_x_discrete(labels = c("Simulation A", "Simulation B", "Simulation C") )

```

```{r,}
df2 <- data.frame(auc = c(sapply(rocresbayes1, function(x) x$auc),
                          sapply(rocresbayes2, function(x) x$auc),
                          sapply(rocresbayes3, function(x) x$auc),
                          sapply(res1[[2]], function(x) x$auc),
                          sapply(res2[[2]], function(x) x$auc),
                          sapply(res3[[2]], function(x) x$auc)),
                  simulation = rep(rep(c("Simulation A", "Simulation B", "Simulation C"), each = 5), 2),
                  method = rep(c("Bayesian", "Empirical Bayes"), each = 15))

gg2 <- ggplot(df2, aes(y = auc, x = method, fill = method)) + facet_grid(.~simulation) + geom_boxplot() + scale_fill_manual(values = brewer.pal(n = 3, name = "Set2")) + ylim(c(0.9, 1)) + theme_classic() + ylab("AUC") + theme(legend.position = 0, text = element_text(size = 18)) + xlab("Method") + ggtitle("Comparison in simulation settings")

```

```{r,}
require(patchwork)

gg2 + gg + plot_annotation(tag_levels = 'a')

```
```{r,}
null_perm <- list()
alt_perm <- list()
for (j in 1:5){
    alt_perm[[j]] <- readRDS(file = paste0("data/alt_model_res_perm", j, ".rds"))
    null_perm[[j]] <- readRDS(file = paste0("data/null_model_res_perm", j, ".rds"))
}
```

```{r,}
res <- list()
for (j in 1:5){
  res[[j]] <- sapply(1:115, function(n) (0.05 * median(exp(posterior_samples(alt_perm[[j]][[n]])$lp)))/(0.05 * exp(median(posterior_samples(alt_perm[[j]][[n]])$lp)) + 0.95 * exp(median(posterior_samples(null_perm[[j]][[n]])$lp))))  
}

```

```{r,}
hist(res[[1]], xlim = c(0, 1), xlab = "probability", main = "Permutation 1")
hist(res[[2]], xlim = c(0, 1), xlab = "probability", main = "Permutation 2")
hist(res[[3]], xlim = c(0, 1), xlab = "probability", main = "Permutation 3")
hist(res[[4]], xlim = c(0, 1), xlab = "probability", main = "Permutation 4")
hist(res[[5]], xlim = c(0, 1), xlab = "probability", main = "Permutation 5")
boxplot(sapply(1:5, function(n) mean(res[[n]]^2)), ylim = c(0,1), ylab = "Brier Score", main = "Boxplot of Brier scores")
```
