# Supplementary material for: A Functional Bayesian Model for Hydrogen–Deuterium Exchange Mass Spectrometry
Source: J Proteome Res. 2023 Aug 15;22(9):2959–72. doi: 10.1021/acs.jproteome.3c00297 (PMC10476270; doi:10.1021/acs.jproteome.3c00297)
Supplement: Supplementary file 1 — pr3c00297_si_001.zip [file pr3c00297_si_001.zip › code/twosample_mbp_test.Rmd]

---
title: "twosample_MBP"
author: "Oliver M. Crook"
date: "05/10/2021"
output: html_document
---

```{r,}
require(ggplot2)
require(viridis)
require(dplyr)
require(QFeatures)
require(tidyr)
require(pheatmap)
require(RColorBrewer)
require(stringi)
require(stringr)
require(pRoloc)
require(minpack.lm)
require(broom)
require(brms)
require(hdxstats)

mycolours <- brewer.pal(n = 8, name = "Set2")
```

First load the structural spikein data

```{r,}
MBP <- read.csv("data/MBP analysis final editing export 2020 10 05_tidy.csv")
```

```{r,}
unique(MBP$hx_sample)
```
```{r,}
filter(MBP, pep_sequence == unique(MBP$pep_sequence[1]), pep_charge == 2) %>% ggplot(aes(x = hx_time, y = d, group = factor(replicate_cnt), color = factor(hx_sample, unique(MBP$hx_sample)[c(7,5,1,2,3,4,6)]))) + theme_classic() + geom_point(size = 2) + scale_color_viridis(discrete = TRUE) + labs(color = "experiment", x = "Deuterium Exposure", y = "Deuterium incoperation")
```
convert data to Qfeature object for ease of analysis

First into a DataFrame object, its in long format so switch to wide format
```{r,}
MBP_wide <- pivot_wider(data.frame(MBP), values_from = d, names_from = c("hx_time", "replicate_cnt", "hx_sample"), id_cols = c("pep_sequence", "pep_charge"))

```

Now remove all columsn with only NAs
```{r,}
MBP_wide <- MBP_wide[, colSums(is.na(MBP_wide)) != nrow(MBP_wide)]
```

The colanmes are not very informative, provide in the format X(time)rep(repliate)cond(condition)
```{r,}
colnames(MBP_wide)[-c(1,2)]

new.colnames <- gsub("0_", "0rep", paste0("X", colnames(MBP_wide)[-c(1,2)]))
new.colnames <- gsub("_", "cond", new.colnames)

# remove annoying % signs
new.colnames <- gsub("%", "", new.colnames)

# remove space (NULL could get confusing later and WT is clear)
new.colnames <- gsub(" .*", "", new.colnames)

```

```{r,}
qDF <- parseDeutData(object = DataFrame(MBP_wide), design = new.colnames, quantcol = 3:102)
qDFlong <- longFormat(qDF)
```

```{r,}

qDFlong$timepoint <- as.numeric(str_match(qDFlong$colname, "X\\s*(.*?)\\s*rep")[,2])
qDFlong$condition <- factor(sub(".*cond", "", qDFlong$colname))
qDFlong$replicate <- as.numeric(str_match(qDFlong$colname, "rep\\s*(.*?)\\s*cond")[,2])

cond1 <- grep("cond10", qDFlong$primary)
cond2 <- grep("cond15", qDFlong$primary)
qDFsub <- qDFlong[union(cond1, cond2),]
qDFsplit <- split(qDFsub, f = qDFsub$rowname)
qDFsplit <- lapply(qDFsplit, function(x) as.data.frame(x))
```
```{r,}
require(future)
future::plan(multisession, workers = 4)
prior_alt <-  prior(lognormal(0, 1), nlpar = "a", lb = 0) + 
              prior(gamma(1, 5), nlpar = "b", lb = 0) +
             prior(normal(0, 1), nlpar = "d") +
             prior(normal(-3, 0.01), dpar = "sigma")

prior_null <-  prior(lognormal(0, 1), nlpar = "a", lb = 0) + 
            prior(gamma(1, 5), nlpar = "b", lb = 0) +
            prior(normal(0, 1), nlpar = "d") +
            prior(normal(-3, 0.01), class = "Intercept", dpar = "sigma")

alt_model_res_1 <- brm_multiple(brms::bf(formula = value ~ a * (1-exp(-b*timepoint)) + d, nl = TRUE,
                                    a ~ 0 + condition,         
                                    b ~ 0 + condition,
                                    d ~ 0 + condition, 
                                    sigma ~ 0 + condition, family = brmsfamily('gaussian', link_sigma = 'log')),
                                          prior = prior_alt,
                                          data = qDFsplit,
                                          control = list(adapt_delta = 0.9, max_treedepth = 15),
                                          sample_prior = "no",
                                          future = TRUE,
                                          chains = 4,
                                          refresh = 0, 
                                          combine = FALSE,
                                          save_pars = save_pars(all = TRUE))


prior_alt_2 <-  prior(lognormal(0, 1), nlpar = "a", lb = 0) + 
              prior(gamma(1, 5), nlpar = "b", lb = 0) +
             prior(normal(0, 1), nlpar = "d") +
            prior(lognormal(0,1), nlpar = "p", lb = 0) + 
             prior(normal(-3, 0.01), dpar = "sigma")

             
alt_model_res_2 <- brm_multiple(brms::bf(formula = value ~ a * (1-exp(-b*(timepoint)^p)) + d, nl = TRUE,
                                    a ~ 0 + condition,         
                                    b ~ 0 + condition,
                                    d ~ 0 + condition,
                                    p ~ 0 + condition,
                                    sigma ~ 0 + condition, family = brmsfamily('gaussian', link_sigma = 'log')),
                                          prior = prior_alt_2,
                                          data = qDFsplit,
                                          control = list(adapt_delta = 0.9, max_treedepth = 15),
                                          sample_prior = "no",
                                          future = TRUE,
                                          chains = 4,
                                          refresh = 0, 
                                          combine = FALSE,
                                          save_pars = save_pars(all = TRUE))

prior_alt_3 <-  prior(lognormal(0, 1), nlpar = "a", lb = 0) + 
              prior(gamma(1, 5), nlpar = "b", lb = 0) +
             prior(normal(0, 1), nlpar = "d") +
            prior(lognormal(0,1), nlpar = "p", lb = 0) + 
             prior(normal(-3, 0.01), dpar = "sigma")
  

             
alt_model_res_3 <- brm_multiple(brms::bf(formula = value ~ a * (1-exp(-b*(timepoint)^p)) + d, nl = TRUE,
                                    a ~ 0 + condition + (1|replicate:condition),         
                                    b ~ 0 + condition,
                                    d ~ 0 + condition,
                                    p ~ 0 + condition,
                                    sigma ~ 0 + condition, family = brmsfamily('gaussian', link_sigma = 'log')),
                                          prior = prior_alt_3,
                                          data = qDFsplit,
                                          control = list(adapt_delta = 0.9, max_treedepth = 15),
                                          sample_prior = "no",
                                          future = TRUE,
                                          chains = 4,
                                          refresh = 0, 
                                          combine = FALSE,
                                          save_pars = save_pars(all = TRUE))
```
```{r,}
saveRDS(object = alt_model_res_1, file = "logistic_fit_MBP.rds")
saveRDS(object = alt_model_res_2, file = "Weibull_fit_MBP.rds")
saveRDS(object = alt_model_res_3, file = "randomeffects_fit_MBP.rds")
```

```{r,}
alt_model_res_1 <- readRDS(file = "logistic_fit_MBP.rds")
alt_model_res_2 <- readRDS(file = "Weibull_fit_MBP.rds")
alt_model_res_3 <- readRDS(file = "randomeffects_fit_MBP.rds")

```


```{r,}             
pp_res <- sapply(1:length(alt_model_res_1), function(n) post_prob(alt_model_res_1[[n]], alt_model_res_2[[n]], alt_model_res_3[[n]]))
loo_res <- sapply(1:length(alt_model_res_1), function(n) c(loo(alt_model_res_1[[n]])$elpd_loo, loo(alt_model_res_2[[n]])$elpd_loo, loo(alt_model_res_3[[n]])$elpd_loo))
```

```{r,}
require(ggtern)
df <- data.frame(logistic = pp_res[1,], weibull = pp_res[2,], random = pp_res[3,])

gg <- ggtern(data = df, mapping = aes(x = logistic, y = weibull, z = random)) + tern_limits( T = 1, L= 1, R = 1) + geom_point(color = brewer.pal(n = 3, name = "Set2")[1], size = 3, alpha = 0.5) + theme(legend.position = FALSE) + theme_classic() + scale_L_continuous(breaks = 0:5 / 5, labels = 0:5/ 5) +
  scale_R_continuous(breaks = 0:5 / 5, labels = 0:5/ 5) +
  scale_T_continuous(breaks = 0:5 / 5, labels = 0:5/ 5) + Tlab("Weibull") + Rlab("Random \nPlateaus") + Llab("Logistic")
```

```{r,}
loo_res2 <- exp(loo_res)
df2 <- data.frame(logistic = loo_res2[1,], weibull = loo_res2[2,], random = loo_res2[3,])
gg2 <- ggtern(data = df2, mapping = aes(x = logistic, y = weibull, z = random)) + tern_limits( T = 1, L= 1, R = 1) + geom_point(color = brewer.pal(n = 3, name = "Set2")[1], size = 3, alpha = 0.5) + theme(legend.position = FALSE) + theme_classic() + scale_L_continuous(breaks = 0:5 / 5, labels = 0:5/ 5) +
  scale_R_continuous(breaks = 0:5 / 5, labels = 0:5/ 5) +
  scale_T_continuous(breaks = 0:5 / 5, labels = 0:5/ 5) + Tlab("Weibull") + Rlab("Random \nPlateaus") + Llab("Logistic")
```

```{r,}
grid.arrange(gg + labs(title = "Posterior Probability"), gg2 + labs(title = "Scaled ELPD"), ncol = 2, top = "Model selection for structural spike-in")
```


```{r,}
gg <- list()
which_model <- 56

fitted_values <- fitted(alt_model_res_2[[which_model]])
head(fitted_values)
plot(alt_model_res_2[[which_model]], points = TRUE, ask = FALSE)

data <- qDFsplit[[which_model]]
condition <- data.frame(condition = unique(data$condition))
rownames(condition) <- unique(data$condition)
alt <- conditional_effects(
  alt_model_res_2[[which_model]], effects = c("condition", "timepoint", "timepoint:condition"),
  re_formula = NULL, method = "posterior_predict"
)

plot(alt, ask = FALSE)[[3]] + theme_classic() + scale_color_manual(values = brewer.pal(n = 7, name = "Set2")) + scale_fill_manual(values = brewer.pal(n = 7, name = "Set2")) + ylab("deuterium incoperation") + geom_point(data = data, aes(x = timepoint, y = value, col = condition), size = 3, inherit.aes = FALSE)


posteriorKinetics <- function(model, t, cond = 1){
  
  if (cond == 1){
      res <- posterior_samples(model)[,c(1)] * (1 - exp(- posterior_samples(model)[,c(3)] * t)) + 
        posterior_samples(model)[,c(5)] + 
        rnorm(n  = length(exp(posterior_samples(model)[,c(7)])), mean = 0 , sd=exp(posterior_samples(model)[,c(7)]))
  } else{
          res <- posterior_samples(model)[,c(2)] * (1 - exp(- posterior_samples(model)[,c(4)] * t)) + 
            posterior_samples(model)[,c(6)] + 
            rnorm(n  = length(exp(posterior_samples(model)[,c(8)])), mean = 0 , sd=exp(posterior_samples(model)[,c(8)]))
  }
  
  return(res)
  
}


out1 <- sapply(unique(qDFsplit[[1]]$timepoint), function(t) posteriorKinetics(model = alt_model_res_1[[which_model]], t = t))
out1 <- cbind(out1, rep(1, nrow(out1)))
out2 <- sapply(unique(qDFsplit[[1]]$timepoint), function(t) posteriorKinetics(model = alt_model_res_1[[which_model]], t = t, cond = 2))
out2 <- cbind(out2, rep(2, nrow(out2)))

out <- rbind(out1, out2)
colnames(out) <- c(unique(qDFsplit[[1]]$timepoint), "condition")
out <- as.data.frame(out)
df <- pivot_longer(data = out, values_to = "Deuterium", col = 1:4, names_to = "Exposure")

ggplot(df, aes(x = factor(Exposure), y = Deuterium, fill = factor(condition))) +  geom_violin(position = position_dodge(), alpha = 0.7) + scale_fill_manual(labels = unique(data$condition),values = brewer.pal(n = 3, name = "Set2")) + theme_classic() + ylab("Deuterium Incoperation") + labs(x = "Exposure", fill = "condition")

df2 <- out2 - out1
colnames(df2) <- c(unique(qDFsplit[[1]]$timepoint), "condition")
df2 <- as.data.frame(df2)
df2 <- pivot_longer(data = df2, values_to = "Deuterium", col = 1:4, names_to = "Exposure")

ggplot(df2, aes(x = factor(Exposure), y = Deuterium, fill = factor(1))) +  geom_violin(alpha = 0.7) + scale_fill_manual(labels = "",values = brewer.pal(n = 3, name = "Set2")) + theme_classic() + ylab("Deuterium Difference") + labs(x = "Exposure", fill = "") + theme(legend.position = "none")

```
