# Supplementary material for: A Functional Bayesian Model for Hydrogen–Deuterium Exchange Mass Spectrometry
Source: J Proteome Res. 2023 Aug 15;22(9):2959–72. doi: 10.1021/acs.jproteome.3c00297 (PMC10476270; doi:10.1021/acs.jproteome.3c00297)
Supplement: Supplementary file 3 — pr3c00297_si_003.zip [file pr3c00297_si_003.zip]

Archive with 1 entries (1 files):
- ELN55049_AllResultsTables_Curated.csv
