# Supplementary material for: A Functional Bayesian Model for Hydrogen–Deuterium Exchange Mass Spectrometry
Source: J Proteome Res. 2023 Aug 15;22(9):2959–72. doi: 10.1021/acs.jproteome.3c00297 (PMC10476270; doi:10.1021/acs.jproteome.3c00297)
Supplement: Supplementary file 3 — pr3c00297_si_003.zip [file pr3c00297_si_003.zip › ELN55049_AllResultsTables_Curated.csv]

State	DeutTime	Experiment	Protein	Start	End	Sequence	Adduct	Charge	Search RT	Actual RT	# Spectra	Search IMS	IMS Range	Peak Width	m/z Shift	Max Inty	Exp Cent	Exp Cent 2	L/R Ratio	Left %	Right %	Theor Cent	Theor Cent 2	Theor L/R	Theor Left %	Theor Right %	Score	Cent Diff	Uptake	Deut %	Cent Diff 2	# Deut 2	Deut % 2	Mark	Confidence
apo BRD4(1-477) wt	0s	N66428_23_01_06		1	26	MSAESGPGTRLRNLPVMGDGLETSQM	H	3	10.23	10.15-10.34	15	73	73-77	0.076	-0.003	4.30E+04	912.711	n/a	n/a	n/a	n/a	912.703	n/a	n/a	n/a	n/a	0.8914	n/a	n/a		n/a	n/a	n/a		High
apo BRD4(1-477) wt	0s	N66428_23_01_06		5	26	SGPGTRLRNLPVMGDGLETSQM	H	3	9.78	9.63-9.93	23	59	58-62	0.062	-0.003	5.31E+04	773.21	n/a	n/a	n/a	n/a	773.214	n/a	n/a	n/a	n/a	0.8892	n/a	n/a		n/a	n/a	n/a		Medium
apo BRD4(1-477) wt	0s	N66428_23_01_06		12	26	RNLPVMGDGLETSQM	H	2	9.06	8.95-9.17	17	83	79-84	0.07	-0.004	4.99E+04	825.148	n/a	n/a	n/a	n/a	824.943	n/a	n/a	n/a	n/a	0.795	n/a	n/a		n/a	n/a	n/a		Medium
apo BRD4(1-477) wt	0s	N66428_23_01_06		15	26	PVMGDGLETSQM	H	2	8.1	7.97-8.26	21	59	60-64	0.046	-0.003	2.60E+05	633.256	n/a	n/a	n/a	n/a	633.222	n/a	n/a	n/a	n/a	0.8765	n/a	n/a		n/a	n/a	n/a		Medium
apo BRD4(1-477) wt	0s	N66428_23_01_06		27	40	STTQAQAQPQPANA	H	2	3.15	3.12-3.18	6	67	67-71	0.048	-0.004	1.23E+05	707.234	n/a	n/a	n/a	n/a	707.24	n/a	n/a	n/a	n/a	0.8932	n/a	n/a		n/a	n/a	n/a		High
apo BRD4(1-477) wt	0s	N66428_23_01_06		41	63	ASTNPPPPETSNPNKPKRQTNQL	H	3	3.78	3.69-3.99	23	63	61-66	0.07	-0.006	8.54E+04	839.918	n/a	n/a	n/a	n/a	839.916	n/a	n/a	n/a	n/a	0.9244	n/a	n/a		n/a	n/a	n/a		High
apo BRD4(1-477) wt	0s	N66428_23_01_06		41	65	ASTNPPPPETSNPNKPKRQTNQLQY	H	3	4.4	4.30-4.60	23	71	71-75	0.061	-0.006	2.58E+05	937.007	n/a	n/a	n/a	n/a	937.017	n/a	n/a	n/a	n/a	0.902	n/a	n/a		n/a	n/a	n/a		High
apo BRD4(1-477) wt	0s	N66428_23_01_06		66	72	LLRVVLK	H	1	6.85	6.80-6.88	7	42	149-155	0.088	-0.004	5.16E+03	841.086	n/a	n/a	n/a	n/a	841.117	n/a	n/a	n/a	n/a	0.8754	n/a	n/a		n/a	n/a	n/a		Medium
apo BRD4(1-477) wt	0s	N66428_23_01_06		68	74	RVVLKTL	H	1	6.31	6.24-6.39	12	42	146-147	0.071	-0.005	7.35E+03	829.032	n/a	n/a	n/a	n/a	829.063	n/a	n/a	n/a	n/a	0.8569	n/a	n/a		n/a	n/a	n/a		Medium
apo BRD4(1-477) wt	0s	N66428_23_01_06		69	78	VVLKTLWKHQ	H	2	7.2	7.10-7.38	21	67	67-71	0.049	-0.004	1.74E+05	626.764	n/a	n/a	n/a	n/a	626.768	n/a	n/a	n/a	n/a	0.8973	n/a	n/a		n/a	n/a	n/a		High
apo BRD4(1-477) wt	0s	N66428_23_01_06		69	88	VVLKTLWKHQFAWPFQQPVD	H	3	13.36	13.26-13.56	22	72	69-74	0.067	-0.001	8.12E+04	823.641	n/a	n/a	n/a	n/a	823.63	n/a	n/a	n/a	n/a	0.9056	n/a	n/a		n/a	n/a	n/a		High
apo BRD4(1-477) wt	0s	N66428_23_01_06		69	91	VVLKTLWKHQFAWPFQQPVDAVK	H	3	13	12.86-13.16	23	82	79-84	0.074	-0.002	7.20E+04	923.095	n/a	n/a	n/a	n/a	923.091	n/a	n/a	n/a	n/a	0.8964	n/a	n/a		n/a	n/a	n/a		High
apo BRD4(1-477) wt	0s	N66428_23_01_06		75	91	WKHQFAWPFQQPVDAVK	H	2	12.16	12.03-12.30	21	60	118-119	0.101	-0.004	6.35E+03	1057.236	n/a	n/a	n/a	n/a	1057.205	n/a	n/a	n/a	n/a	0.8468	n/a	n/a		n/a	n/a	n/a		Medium
apo BRD4(1-477) wt	0s	N66428_23_01_06		78	88	QFAWPFQQPVD	H	2	13.66	13.60-13.72	10	65	61-66	0.05	0.003	4.72E+05	682.291	n/a	n/a	n/a	n/a	682.252	n/a	n/a	n/a	n/a	0.8832	n/a	n/a		n/a	n/a	n/a		High
apo BRD4(1-477) wt	0s	N66428_23_01_06		78	91	QFAWPFQQPVDAVK	H	2	13.27	13.19-13.42	17	86	83-88	0.071	-0.001	7.21E+04	831.453	n/a	n/a	n/a	n/a	831.443	n/a	n/a	n/a	n/a	0.917	n/a	n/a		n/a	n/a	n/a		High
apo BRD4(1-477) wt	0s	N66428_23_01_06		79	88	FAWPFQQPVD	H	2	13.7	13.64-13.82	14	60	56-61	0.057	0.005	9.40E+05	618.254	n/a	n/a	n/a	n/a	618.187	n/a	n/a	n/a	n/a	0.8405	n/a	n/a		n/a	n/a	n/a		Medium
apo BRD4(1-477) wt	0s	N66428_23_01_06		79	91	FAWPFQQPVDAVK	H	2	13.3	13.24-13.34	8	77	73-78	0.054	0	1.24E+05	767.379	n/a	n/a	n/a	n/a	767.379	n/a	n/a	n/a	n/a	0.9	n/a	n/a		n/a	n/a	n/a		High
apo BRD4(1-477) wt	0s	N66428_23_01_06		82	88	PFQQPVD	H	1	13.7	13.67-13.74	6	141	137-142	0.062	0	9.57E+04	830.884	n/a	n/a	n/a	n/a	830.905	n/a	n/a	n/a	n/a	0.8745	n/a	n/a		n/a	n/a	n/a		Medium
apo BRD4(1-477) wt	0s	N66428_23_01_06		89	102	AVKLNLPDYYKIIK	H	2	10.27	10.23-10.33	8	52	100-103	0.059	-0.003	6.42E+04	840.025	n/a	n/a	n/a	n/a	840.021	n/a	n/a	n/a	n/a	0.8873	n/a	n/a		n/a	n/a	n/a		Medium
apo BRD4(1-477) wt	0s	N66428_23_01_06		89	106	AVKLNLPDYYKIIKTPMD	H	2	11.36	11.29-11.43	10	60	53-60	0.032	0.014	34	1062.923	n/a	n/a	n/a	n/a	1062.273	n/a	n/a	n/a	n/a	0.0348	n/a	n/a		n/a	n/a	n/a		Low
apo BRD4(1-477) wt	0s	N66428_23_01_06		89	106	AVKLNLPDYYKIIKTPMD	H	3	11.36	11.21-11.46	18	60	57-62	0.056	-0.002	7.78E+04	708.507	n/a	n/a	n/a	n/a	708.518	n/a	n/a	n/a	n/a	0.8956	n/a	n/a		n/a	n/a	n/a		High
apo BRD4(1-477) wt	0s	N66428_23_01_06		92	99	LNLPDYYK	H	2	8.47	8.31-8.61	23	48	46-51	0.047	-0.002	2.34E+05	513.589	n/a	n/a	n/a	n/a	513.586	n/a	n/a	n/a	n/a	0.9064	n/a	n/a		n/a	n/a	n/a		High
apo BRD4(1-477) wt	0s	N66428_23_01_06		92	102	LNLPDYYKIIK	H	2	10.6	10.46-10.75	21	74	70-75	0.059	0	3.15E+05	690.851	n/a	n/a	n/a	n/a	690.83	n/a	n/a	n/a	n/a	0.8998	n/a	n/a		n/a	n/a	n/a		High
apo BRD4(1-477) wt	0s	N66428_23_01_06		92	106	LNLPDYYKIIKTPMD	H	2	11.83	11.74-11.88	11	99	96-101	0.075	-0.002	5.93E+04	913.082	n/a	n/a	n/a	n/a	913.082	n/a	n/a	n/a	n/a	0.9142	n/a	n/a		n/a	n/a	n/a		High
apo BRD4(1-477) wt	0s	N66428_23_01_06		92	117	LNLPDYYKIIKTPMDMGTIKKRLENN	H	3	11.27	11.25-11.27	2	82	82-89	0.087	-0.004	2.45E+03	1037.595	n/a	n/a	n/a	n/a	1037.564	n/a	n/a	n/a	n/a	0.8197	n/a	n/a		n/a	n/a	n/a		Medium
apo BRD4(1-477) wt	0s	N66428_23_01_06		92	117	LNLPDYYKIIKTPMDMGTIKKRLENN	H	4	11.27	11.23-11.33	9	82	81-85	0.062	-0.002	4.59E+04	778.418	n/a	n/a	n/a	n/a	778.425	n/a	n/a	n/a	n/a	0.8888	n/a	n/a		n/a	n/a	n/a		High
apo BRD4(1-477) wt	0s	N66428_23_01_06		93	102	NLPDYYKIIK	H	2	10.6	10.57-10.63	5	65	61-66	0.055	-0.001	2.09E+04	634.3	n/a	n/a	n/a	n/a	634.251	n/a	n/a	n/a	n/a	0.8257	n/a	n/a		n/a	n/a	n/a		Medium
apo BRD4(1-477) wt	0s	N66428_23_01_06		98	111	YKIIKTPMDMGTIK	H	2	7.84	7.79-7.89	8	84	85-89	0.069	-0.005	1.09E+04	820.595	n/a	n/a	n/a	n/a	820.526	n/a	n/a	n/a	n/a	0.8135	n/a	n/a		n/a	n/a	n/a		Medium
apo BRD4(1-477) wt	0s	N66428_23_01_06		98	117	YKIIKTPMDMGTIKKRLENN	H	3	7.82	7.79-7.99	16	65	62-67	0.074	-0.005	1.15E+04	799.003	n/a	n/a	n/a	n/a	798.965	n/a	n/a	n/a	n/a	0.8284	n/a	n/a		n/a	n/a	n/a		Medium
apo BRD4(1-477) wt	0s	N66428_23_01_06		100	106	IIKTPMD	H	1	5.44	5.35-5.56	16	145	143-149	0.08	-0.006	1.58E+04	818.082	n/a	n/a	n/a	n/a	818.015	n/a	n/a	n/a	n/a	0.8731	n/a	n/a		n/a	n/a	n/a		Medium
apo BRD4(1-477) wt	0s	N66428_23_01_06		103	111	TPMDMGTIK	H	1	6.03	5.96-6.10	10	46	40-46	0.031	0	149	0	n/a	n/a	n/a	n/a	994.21	n/a	n/a	n/a	n/a	0.0004	n/a	n/a	n/a	n/a	n/a	n/a		Low
apo BRD4(1-477) wt	0s	N66428_23_01_06		103	111	TPMDMGTIK	H	2	6.03	5.92-6.22	22	45	45-49	0.042	-0.003	2.40E+05	497.628	n/a	n/a	n/a	n/a	497.609	n/a	n/a	n/a	n/a	0.9055	n/a	n/a		n/a	n/a	n/a		High
apo BRD4(1-477) wt	0s	N66428_23_01_06		103	113	TPMDMGTIKKR	H	2	4.2	4.10-4.37	21	65	62-67	0.054	-0.004	2.77E+05	639.804	n/a	n/a	n/a	n/a	639.788	n/a	n/a	n/a	n/a	0.9185	n/a	n/a		n/a	n/a	n/a		High
apo BRD4(1-477) wt	0s	N66428_23_01_06		103	114	TPMDMGTIKKRL	H	2	6.66	6.58-6.80	16	74	71-76	0.061	-0.004	2.04E+04	696.575	n/a	n/a	n/a	n/a	696.367	n/a	n/a	n/a	n/a	0.7893	n/a	n/a		n/a	n/a	n/a		Medium
apo BRD4(1-477) wt	0s	N66428_23_01_06		103	116	TPMDMGTIKKRLEN	H	2	6.78	6.77-6.91	11	92	92-96	0.072	-0.005	1.31E+04	817.985	n/a	n/a	n/a	n/a	817.976	n/a	n/a	n/a	n/a	0.8523	n/a	n/a		n/a	n/a	n/a		Medium
apo BRD4(1-477) wt	0s	N66428_23_01_06		103	117	TPMDMGTIKKRLENN	H	2	7.12	7.01-7.27	20	103	103-107	0.06	-0.005	1.60E+05	875.017	n/a	n/a	n/a	n/a	875.027	n/a	n/a	n/a	n/a	0.9001	n/a	n/a		n/a	n/a	n/a		High
apo BRD4(1-477) wt	0s	N66428_23_01_06		103	118	TPMDMGTIKKRLENNY	H	2	8.47	8.41-8.54	11	53	116-119	0.071	-0.006	1.92E+04	956.714	n/a	n/a	n/a	n/a	956.578	n/a	n/a	n/a	n/a	0.6704	n/a	n/a		n/a	n/a	n/a		Medium
apo BRD4(1-477) wt	0s	N66428_23_01_06		103	124	TPMDMGTIKKRLENNYYWNAQE	H	3	10.54	10.46-10.65	15	77	74-79	0.067	-0.002	2.55E+05	902.005	n/a	n/a	n/a	n/a	902.014	n/a	n/a	n/a	n/a	0.9232	n/a	n/a		n/a	n/a	n/a		High
apo BRD4(1-477) wt	0s	N66428_23_01_06		103	125	TPMDMGTIKKRLENNYYWNAQEC	H	3	11.03	10.91-11.17	20	81	77-82	0.062	-0.004	1.09E+05	936.387	n/a	n/a	n/a	n/a	936.396	n/a	n/a	n/a	n/a	0.8711	n/a	n/a		n/a	n/a	n/a		High
apo BRD4(1-477) wt	0s	N66428_23_01_06		107	113	MGTIKKR	H	1	3.17	3.13-3.22	8	43	148-158	0.063	-0.005	6.10E+04	834.015	n/a	n/a	n/a	n/a	834.064	n/a	n/a	n/a	n/a	0.865	n/a	n/a		n/a	n/a	n/a		High
apo BRD4(1-477) wt	0s	N66428_23_01_06		107	116	MGTIKKRLEN	H	2	3.78	3.68-3.89	17	62	62-66	0.054	-0.004	1.04E+04	595.859	n/a	n/a	n/a	n/a	595.723	n/a	n/a	n/a	n/a	0.752	n/a	n/a		n/a	n/a	n/a		Medium
apo BRD4(1-477) wt	0s	N66428_23_01_06		107	117	MGTIKKRLENN	H	2	3.81	3.74-3.89	12	69	66-71	0.056	-0.004	1.05E+05	652.767	n/a	n/a	n/a	n/a	652.775	n/a	n/a	n/a	n/a	0.9088	n/a	n/a		n/a	n/a	n/a		High
apo BRD4(1-477) wt	0s	N66428_23_01_06		107	118	MGTIKKRLENNY	H	2	4.78	4.70-4.96	20	80	78-83	0.069	-0.006	3.58E+04	734.368	n/a	n/a	n/a	n/a	734.362	n/a	n/a	n/a	n/a	0.8949	n/a	n/a		n/a	n/a	n/a		High
apo BRD4(1-477) wt	0s	N66428_23_01_06		114	124	LENNYYWNAQE	H	2	9.14	9.02-9.30	22	70	71-75	0.054	-0.003	1.24E+05	722.768	n/a	n/a	n/a	n/a	722.745	n/a	n/a	n/a	n/a	0.8764	n/a	n/a		n/a	n/a	n/a		Medium
apo BRD4(1-477) wt	0s	N66428_23_01_06		114	125	LENNYYWNAQEC	H	2	10.22	10.10-10.38	22	76	73-78	0.067	-0.002	5.24E+04	774.391	n/a	n/a	n/a	n/a	774.317	n/a	n/a	n/a	n/a	0.8494	n/a	n/a		n/a	n/a	n/a		Medium
apo BRD4(1-477) wt	0s	N66428_23_01_06		118	124	YYWNAQE	H	1	9.08	8.96-9.20	18	168	165-170	0.077	-0.004	6.55E+04	974.019	n/a	n/a	n/a	n/a	974.005	n/a	n/a	n/a	n/a	0.8644	n/a	n/a		n/a	n/a	n/a		High
apo BRD4(1-477) wt	0s	N66428_23_01_06		125	131	CIQDFNT	H	1	6.05	5.95-6.16	15	140	138-143	0.078	-0.004	5.48E+04	840.913	n/a	n/a	n/a	n/a	840.923	n/a	n/a	n/a	n/a	0.879	n/a	n/a		n/a	n/a	n/a		Medium
apo BRD4(1-477) wt	0s	N66428_23_01_06		125	132	CIQDFNTM	H	1	8.56	8.51-8.61	8	170	166-171	0.081	-0.004	3.10E+04	972.063	n/a	n/a	n/a	n/a	972.12	n/a	n/a	n/a	n/a	0.8705	n/a	n/a		n/a	n/a	n/a		High
apo BRD4(1-477) wt	0s	N66428_23_01_06		126	132	IQDFNTM	H	1	7.78	7.70-7.82	10	41	147-151	0.062	-0.005	7.51E+04	868.945	n/a	n/a	n/a	n/a	868.976	n/a	n/a	n/a	n/a	0.8867	n/a	n/a		n/a	n/a	n/a		High
apo BRD4(1-477) wt	0s	N66428_23_01_06		130	137	NTMFTNCY	H	1	10.55	10.45-10.64	15	173	173-177	0.102	-0.001	5.62E+03	994.125	n/a	n/a	n/a	n/a	994.125	n/a	n/a	n/a	n/a	0.8332	n/a	n/a		n/a	n/a	n/a		Medium
apo BRD4(1-477) wt	0s	N66428_23_01_06		136	148	CYIYNKPGDDIVL	H	2	11.04	10.98-11.09	9	79	76-81	0.062	-0.002	1.20E+05	757.377	n/a	n/a	n/a	n/a	757.372	n/a	n/a	n/a	n/a	0.9029	n/a	n/a		n/a	n/a	n/a		High
apo BRD4(1-477) wt	0s	N66428_23_01_06		138	148	IYNKPGDDIVL	H	2	9.41	9.43-9.73	23	60	60-64	0.051	0.005	2.02E+06	624.307	n/a	n/a	n/a	n/a	624.213	n/a	n/a	n/a	n/a	0.7674	n/a	n/a		n/a	n/a	n/a		Medium
apo BRD4(1-477) wt	0s	N66428_23_01_06		144	151	DDIVLMAE	H	1	13.7	13.67-13.74	6	153	149-154	0.063	0.002	8.12E+04	905.973	n/a	n/a	n/a	n/a	906.034	n/a	n/a	n/a	n/a	0.8632	n/a	n/a		n/a	n/a	n/a		Medium
apo BRD4(1-477) wt	0s	N66428_23_01_06		148	155	LMAEALEK	H	1	8.31	8.20-8.50	23	160	155-161	0.059	-0.005	4.55E+05	905.105	n/a	n/a	n/a	n/a	905.093	n/a	n/a	n/a	n/a	0.9064	n/a	n/a		n/a	n/a	n/a		High
apo BRD4(1-477) wt	0s	N66428_23_01_06		149	155	MAEALEK	H	1	4.02	3.97-4.04	5	144	141-146	0.07	-0.005	1.73E+04	791.908	n/a	n/a	n/a	n/a	791.935	n/a	n/a	n/a	n/a	0.8737	n/a	n/a		n/a	n/a	n/a		High
apo BRD4(1-477) wt	0s	N66428_23_01_06		149	156	MAEALEKL	H	1	8.31	8.24-8.38	11	40	33-40	0.035	0.014	48.1	905.279	n/a	n/a	n/a	n/a	905.092	n/a	n/a	n/a	n/a	0.3861	n/a	n/a		n/a	n/a	n/a		Low
apo BRD4(1-477) wt	0s	N66428_23_01_06		149	156	MAEALEKL	H	2	8.31	8.20-8.38	14	40	41-45	0.042	0.004	1.23E+06	453.135	n/a	n/a	n/a	n/a	453.05	n/a	n/a	n/a	n/a	0.7249	n/a	n/a		n/a	n/a	n/a		Medium
apo BRD4(1-477) wt	0s	N66428_23_01_06		150	156	AEALEKL	H	1	8.31	8.16-8.46	23	131	128-133	0.076	-0.014	1.97E+05	773.882	n/a	n/a	n/a	n/a	773.895	n/a	n/a	n/a	n/a	0.9092	n/a	n/a		n/a	n/a	n/a		High
apo BRD4(1-477) wt	0s	N66428_23_01_06		157	172	FLQKINELPTEETEIM	H	2	10.89	10.78-11.08	24	99	97-102	0.065	0	1.03E+06	968.647	n/a	n/a	n/a	n/a	968.608	n/a	n/a	n/a	n/a	0.9014	n/a	n/a		n/a	n/a	n/a		High
apo BRD4(1-477) wt	0s	N66428_23_01_06		158	172	LQKINELPTEETEIM	H	2	9.55	9.51-9.62	9	91	91-95	0.069	-0.003	3.59E+04	895.025	n/a	n/a	n/a	n/a	895.022	n/a	n/a	n/a	n/a	0.8733	n/a	n/a		n/a	n/a	n/a		Medium
apo BRD4(1-477) wt	0s	N66428_23_01_06		161	172	INELPTEETEIM	H	2	9.7	9.60-9.90	24	69	66-71	0.056	-0.002	5.94E+05	710.299	n/a	n/a	n/a	n/a	710.291	n/a	n/a	n/a	n/a	0.9247	n/a	n/a		n/a	n/a	n/a		High
apo BRD4(1-477) wt	0s	N66428_23_01_06		162	173	NELPTEETEIMI	H	2	9.71	9.60-9.90	24	68	66-71	0.056	-0.002	5.94E+05	710.299	n/a	n/a	n/a	n/a	710.291	n/a	n/a	n/a	n/a	0.9247	n/a	n/a		n/a	n/a	n/a		High
apo BRD4(1-477) wt	0s	N66428_23_01_06		165	172	PTEETEIM	H	1	6.83	6.77-6.92	12	159	155-160	0.076	-0.005	9.91E+04	950.014	n/a	n/a	n/a	n/a	950.044	n/a	n/a	n/a	n/a	0.9065	n/a	n/a		n/a	n/a	n/a		High
apo BRD4(1-477) wt	0s	N66428_23_01_06		365	371	FAKKHAA	H	1	3.07	3.03-3.10	6	36	135-143	0.057	-0.005	8.75E+04	772.906	n/a	n/a	n/a	n/a	772.916	n/a	n/a	n/a	n/a	0.8915	n/a	n/a		n/a	n/a	n/a		High
apo BRD4(1-477) wt	0s	N66428_23_01_06		365	381	FAKKHAAYAWPFYKPVD	H	2	10.64	10.59-10.74	11	54	113-119	0.071	-0.003	1.29E+05	1020.677	n/a	n/a	n/a	n/a	1020.678	n/a	n/a	n/a	n/a	0.8927	n/a	n/a		n/a	n/a	n/a		Medium
apo BRD4(1-477) wt	0s	N66428_23_01_06		369	381	HAAYAWPFYKPVD	H	2	11.94	11.73-12.03	22	79	79-83	0.06	-0.002	1.32E+05	783.368	n/a	n/a	n/a	n/a	783.379	n/a	n/a	n/a	n/a	0.9	n/a	n/a		n/a	n/a	n/a		High
apo BRD4(1-477) wt	0s	N66428_23_01_06		372	378	YAWPFYK	H	1	12.7	12.62-12.71	7	48	176-179	0.078	0	2.30E+04	975.095	n/a	n/a	n/a	n/a	975.12	n/a	n/a	n/a	n/a	0.8654	n/a	n/a		n/a	n/a	n/a		Medium
apo BRD4(1-477) wt	0s	N66428_23_01_06		372	381	YAWPFYKPVD	H	2	13.05	12.97-13.27	23	61	58-63	0.059	0.007	1.26E+06	643.811	n/a	n/a	n/a	n/a	643.731	n/a	n/a	n/a	n/a	0.8261	n/a	n/a		n/a	n/a	n/a		Medium
apo BRD4(1-477) wt	0s	N66428_23_01_06		372	383	YAWPFYKPVDVE	H	2	13.37	13.26-13.49	17	76	73-78	0.065	0	8.16E+04	757.987	n/a	n/a	n/a	n/a	757.854	n/a	n/a	n/a	n/a	0.8495	n/a	n/a		n/a	n/a	n/a		Medium
apo BRD4(1-477) wt	0s	N66428_23_01_06		382	390	VEALGLHDY	H	1	8.22	8.09-8.39	23	192	190-194	0.066	-0.006	2.70E+05	1017.089	n/a	n/a	n/a	n/a	1017.114	n/a	n/a	n/a	n/a	0.9009	n/a	n/a		n/a	n/a	n/a		High
apo BRD4(1-477) wt	0s	N66428_23_01_06		382	392	VEALGLHDYCD	H	2	8.69	8.64-8.72	6	59	55-60	0.051	-0.002	2.34E+04	618.208	n/a	n/a	n/a	n/a	618.177	n/a	n/a	n/a	n/a	0.8481	n/a	n/a		n/a	n/a	n/a		Medium
apo BRD4(1-477) wt	0s	N66428_23_01_06		383	390	EALGLHDY	H	1	8.22	8.15-8.26	9	168	164-169	0.077	-0.005	5.13E+04	917.964	n/a	n/a	n/a	n/a	917.983	n/a	n/a	n/a	n/a	0.9103	n/a	n/a		n/a	n/a	n/a		High
apo BRD4(1-477) wt	0s	N66428_23_01_06		384	390	ALGLHDY	H	1	8.22	8.15-8.26	9	146	145-149	0.053	-0.004	1.74E+05	788.838	n/a	n/a	n/a	n/a	788.868	n/a	n/a	n/a	n/a	0.8837	n/a	n/a		n/a	n/a	n/a		High
apo BRD4(1-477) wt	0s	N66428_23_01_06		389	399	DYCDIIKHPMD	H	2	7.78	7.68-7.93	19	67	67-71	0.055	-0.004	9.01E+04	675.767	n/a	n/a	n/a	n/a	675.775	n/a	n/a	n/a	n/a	0.8749	n/a	n/a		n/a	n/a	n/a		Medium
apo BRD4(1-477) wt	0s	N66428_23_01_06		389	407	DYCDIIKHPMDMSTIKSKL	H	3	9.85	9.77-9.96	15	64	61-66	0.072	-0.003	2.61E+04	747.233	n/a	n/a	n/a	n/a	747.225	n/a	n/a	n/a	n/a	0.889	n/a	n/a		n/a	n/a	n/a		High
apo BRD4(1-477) wt	0s	N66428_23_01_06		390	399	YCDIIKHPMD	H	2	6.46	6.35-6.62	21	61	58-63	0.057	-0.004	6.01E+04	618.294	n/a	n/a	n/a	n/a	618.232	n/a	n/a	n/a	n/a	0.8571	n/a	n/a		n/a	n/a	n/a		Medium
apo BRD4(1-477) wt	0s	N66428_23_01_06		391	399	CDIIKHPMD	H	1	4.91	4.83-5.05	17	51	191-195	0.106	-0.01	9.59E+03	1072.251	n/a	n/a	n/a	n/a	1072.282	n/a	n/a	n/a	n/a	0.849	n/a	n/a		n/a	n/a	n/a		Medium
apo BRD4(1-477) wt	0s	N66428_23_01_06		391	400	CDIIKHPMDM	H	2	7.5	7.37-7.67	23	57	56-60	0.046	-0.001	9.19E+05	602.403	n/a	n/a	n/a	n/a	602.243	n/a	n/a	n/a	n/a	0.8027	n/a	n/a		n/a	n/a	n/a		Medium
apo BRD4(1-477) wt	0s	N66428_23_01_06		391	404	CDIIKHPMDMSTIK	H	2	6.7	6.65-6.93	21	86	86-90	0.055	-0.004	2.37E+05	816.987	n/a	n/a	n/a	n/a	817	n/a	n/a	n/a	n/a	0.8914	n/a	n/a		n/a	n/a	n/a		High
apo BRD4(1-477) wt	0s	N66428_23_01_06		391	406	CDIIKHPMDMSTIKSK	H	2	5.51	5.43-5.73	23	95	93-98	0.072	-0.006	1.35E+05	924.631	n/a	n/a	n/a	n/a	924.624	n/a	n/a	n/a	n/a	0.9043	n/a	n/a		n/a	n/a	n/a		High
apo BRD4(1-477) wt	0s	N66428_23_01_06		391	407	CDIIKHPMDMSTIKSKL	H	2	8.09	8.00-8.30	22	112	110-115	0.07	-0.005	1.50E+05	981.189	n/a	n/a	n/a	n/a	981.201	n/a	n/a	n/a	n/a	0.9077	n/a	n/a		n/a	n/a	n/a		High
apo BRD4(1-477) wt	0s	N66428_23_01_06		391	410	CDIIKHPMDMSTIKSKLEAR	H	3	7.88	7.82-8.12	22	74	72-76	0.055	-0.005	9.81E+04	773.266	n/a	n/a	n/a	n/a	773.264	n/a	n/a	n/a	n/a	0.8695	n/a	n/a		n/a	n/a	n/a		Medium
apo BRD4(1-477) wt	0s	N66428_23_01_06		400	406	MSTIKSK	H	1	3.22	3.01-3.32	24	37	139-144	0.078	-0.015	5.63E+04	794.926	n/a	n/a	n/a	n/a	794.982	n/a	n/a	n/a	n/a	0.9027	n/a	n/a		n/a	n/a	n/a		High
apo BRD4(1-477) wt	0s	N66428_23_01_06		400	407	MSTIKSKL	H	1	4.9	4.82-4.97	12	44	159-162	0.086	-0.006	8.48E+03	908.071	n/a	n/a	n/a	n/a	908.14	n/a	n/a	n/a	n/a	0.8541	n/a	n/a		n/a	n/a	n/a		Medium
apo BRD4(1-477) wt	0s	N66428_23_01_06		401	407	STIKSKL	H	1	4.14	4.09-4.18	8	39	131-139	0.071	-0.006	1.72E+04	776.875	n/a	n/a	n/a	n/a	776.942	n/a	n/a	n/a	n/a	0.8769	n/a	n/a		n/a	n/a	n/a		Medium
apo BRD4(1-477) wt	0s	N66428_23_01_06		407	424	LEAREYRDAQEFGADVRL	H	3	9.73	9.69-9.81	10	59	59-63	0.056	-0.003	4.38E+04	713.774	n/a	n/a	n/a	n/a	713.774	n/a	n/a	n/a	n/a	0.8751	n/a	n/a		n/a	n/a	n/a		Medium
apo BRD4(1-477) wt	0s	N66428_23_01_06		407	425	LEAREYRDAQEFGADVRLM	H	2	10.72	10.67-10.78	8	62	120-122	0.079	-0.004	3.22E+04	1135.75	n/a	n/a	n/a	n/a	1135.757	n/a	n/a	n/a	n/a	0.8973	n/a	n/a		n/a	n/a	n/a		High
apo BRD4(1-477) wt	0s	N66428_23_01_06		408	425	EAREYRDAQEFGADVRLM	H	2	10.21	10.14-10.27	11	57	58-62	0.029	0	61	1079.227	n/a	n/a	n/a	n/a	1079.178	n/a	n/a	n/a	n/a	0.1537	n/a	n/a		n/a	n/a	n/a		Low
apo BRD4(1-477) wt	0s	N66428_23_01_06		408	425	EAREYRDAQEFGADVRLM	H	3	10.21	10.21-10.52	24	56	57-61	0.054	0.004	7.51E+05	719.836	n/a	n/a	n/a	n/a	719.787	n/a	n/a	n/a	n/a	0.8309	n/a	n/a		n/a	n/a	n/a		Medium
apo BRD4(1-477) wt	0s	N66428_23_01_06		411	425	EYRDAQEFGADVRLM	H	2	10.56	10.49-10.63	11	93	92-96	0.057	-0.002	2.27E+05	900.985	n/a	n/a	n/a	n/a	900.988	n/a	n/a	n/a	n/a	0.893	n/a	n/a		n/a	n/a	n/a		High
apo BRD4(1-477) wt	0s	N66428_23_01_06		418	425	FGADVRLM	H	1	9.65	9.59-9.70	9	43	162-166	0.072	-0.004	3.73E+04	909.074	n/a	n/a	n/a	n/a	909.086	n/a	n/a	n/a	n/a	0.8593	n/a	n/a		n/a	n/a	n/a		Medium
apo BRD4(1-477) wt	0s	N66428_23_01_06		426	441	FSNCYKYNPPDHEVVA	H	2	6.7	6.49-6.79	21	100	97-102	0.066	-0.005	1.93E+05	942.518	n/a	n/a	n/a	n/a	942.531	n/a	n/a	n/a	n/a	0.9069	n/a	n/a		n/a	n/a	n/a		High
apo BRD4(1-477) wt	0s	N66428_23_01_06		426	445	FSNCYKYNPPDHEVVAMARK	H	3	6.33	6.28-6.41	11	80	77-82	0.06	-0.004	1.44E+05	790.902	n/a	n/a	n/a	n/a	790.902	n/a	n/a	n/a	n/a	0.9101	n/a	n/a		n/a	n/a	n/a		High
apo BRD4(1-477) wt	0s	N66428_23_01_06		426	448	FSNCYKYNPPDHEVVAMARKLQD	H	3	9.22	9.14-9.28	11	79	79-83	0.06	-0.004	1.75E+05	909.681	n/a	n/a	n/a	n/a	909.693	n/a	n/a	n/a	n/a	0.8829	n/a	n/a		n/a	n/a	n/a		High
apo BRD4(1-477) wt	0s	N66428_23_01_06		429	441	CYKYNPPDHEVVA	H	2	5.38	5.20-5.50	21	76	73-78	0.058	-0.003	2.99E+05	768.36	n/a	n/a	n/a	n/a	768.355	n/a	n/a	n/a	n/a	0.9064	n/a	n/a		n/a	n/a	n/a		High
apo BRD4(1-477) wt	0s	N66428_23_01_06		429	453	CYKYNPPDHEVVAMARKLQDVFEMR	H	3	13.43	13.37-13.50	11	70	70-76	0.043	0.042	172	1015.175	n/a	n/a	n/a	n/a	1014.51	n/a	n/a	n/a	n/a	0.1955	n/a	n/a		n/a	n/a	n/a		Low
apo BRD4(1-477) wt	0s	N66428_23_01_06		429	453	CYKYNPPDHEVVAMARKLQDVFEMR	H	4	13.43	13.33-13.57	18	70	67-72	0.061	0	1.27E+05	761.13	n/a	n/a	n/a	n/a	761.134	n/a	n/a	n/a	n/a	0.9141	n/a	n/a		n/a	n/a	n/a		High
apo BRD4(1-477) wt	0s	N66428_23_01_06		430	441	YKYNPPDHEVVA	H	2	5.12	4.98-5.21	18	69	66-71	0.058	-0.004	2.22E+05	716.794	n/a	n/a	n/a	n/a	716.783	n/a	n/a	n/a	n/a	0.9256	n/a	n/a		n/a	n/a	n/a		High
apo BRD4(1-477) wt	0s	N66428_23_01_06		430	445	YKYNPPDHEVVAMARK	H	2	5.16	5.12-5.17	5	58	57-61	0.044	-0.021	54.7	961.517	n/a	n/a	n/a	n/a	960.1	n/a	n/a	n/a	n/a	0.0705	n/a	n/a		n/a	n/a	n/a		Low
apo BRD4(1-477) wt	0s	N66428_23_01_06		430	445	YKYNPPDHEVVAMARK	H	3	5.16	5.04-5.32	22	59	56-61	0.059	-0.004	6.35E+04	640.403	n/a	n/a	n/a	n/a	640.402	n/a	n/a	n/a	n/a	0.9184	n/a	n/a		n/a	n/a	n/a		High
apo BRD4(1-477) wt	0s	N66428_23_01_06		431	441	KYNPPDHEVVA	H	2	4.23	4.17-4.47	23	59	57-62	0.052	-0.003	3.94E+05	635.216	n/a	n/a	n/a	n/a	635.195	n/a	n/a	n/a	n/a	0.9223	n/a	n/a		n/a	n/a	n/a		High
apo BRD4(1-477) wt	0s	N66428_23_01_06		431	445	KYNPPDHEVVAMARK	H	2	4.4	4.29-4.52	18	90	88-92	0.073	-0.006	3.06E+04	878.508	n/a	n/a	n/a	n/a	878.513	n/a	n/a	n/a	n/a	0.8785	n/a	n/a		n/a	n/a	n/a		Medium
apo BRD4(1-477) wt	0s	N66428_23_01_06		431	448	KYNPPDHEVVAMARKLQD	H	2	7.83	7.76-7.90	11	70	71-77														0	n/a	n/a	n/a	n/a	n/a	n/a		Low
apo BRD4(1-477) wt	0s	N66428_23_01_06		431	448	KYNPPDHEVVAMARKLQD	H	3	7.83	7.74-7.87	11	70	68-73	0.056	-0.004	1.33E+05	704.801	n/a	n/a	n/a	n/a	704.803	n/a	n/a	n/a	n/a	0.9025	n/a	n/a		n/a	n/a	n/a		High
apo BRD4(1-477) wt	0s	N66428_23_01_06		431	453	KYNPPDHEVVAMARKLQDVFEMR	H	3	13.33	13.26-13.40	10	64	65-71	0.057	-0.01	677	926.719	n/a	n/a	n/a	n/a	925.737	n/a	n/a	n/a	n/a	0.13	n/a	n/a		n/a	n/a	n/a		Low
apo BRD4(1-477) wt	0s	N66428_23_01_06		431	453	KYNPPDHEVVAMARKLQDVFEMR	H	4	13.33	13.27-13.40	9	65	61-66	0.052	0	1.99E+05	694.56	n/a	n/a	n/a	n/a	694.555	n/a	n/a	n/a	n/a	0.9114	n/a	n/a		n/a	n/a	n/a		High
apo BRD4(1-477) wt	0s	N66428_23_01_06		442	448	MARKLQD	H	1	3.57	3.51-3.65	11	42	145-149	0.075	-0.005	2.21E+04	861.999	n/a	n/a	n/a	n/a	862.031	n/a	n/a	n/a	n/a	0.8755	n/a	n/a		n/a	n/a	n/a		Medium
apo BRD4(1-477) wt	0s	N66428_23_01_06		442	453	MARKLQDVFEMR	H	2	9.39	9.30-9.60	21	85	82-87	0.058	-0.001	5.62E+05	762.934	n/a	n/a	n/a	n/a	762.92	n/a	n/a	n/a	n/a	0.9125	n/a	n/a		n/a	n/a	n/a		High
apo BRD4(1-477) wt	0s	N66428_23_01_06		446	453	LQDVFEMR	H	1	10.45	10.41-10.52	9	50	187-191	0.076	-0.003	3.34E+04	1038.15	n/a	n/a	n/a	n/a	1038.2	n/a	n/a	n/a	n/a	0.8562	n/a	n/a		n/a	n/a	n/a		High
apo BRD4(1-477) wt	0s	N66428_23_01_06		453	467	RFAKMPDEPEEPVVA	H	2	6.83	6.73-6.96	18	87	87-91	0.07	-0.005	3.64E+04	858.545	n/a	n/a	n/a	n/a	858.478	n/a	n/a	n/a	n/a	0.848	n/a	n/a		n/a	n/a	n/a		Medium
apo BRD4(1-477) wt	0s	N66428_23_01_06		454	467	FAKMPDEPEEPVVA	H	2	7.36	7.22-7.51	21	76	75-79	0.054	0	1.27E+06	780.431	n/a	n/a	n/a	n/a	780.384	n/a	n/a	n/a	n/a	0.8537	n/a	n/a		n/a	n/a	n/a		High
apo BRD4(1-477) wt	0s	N66428_23_01_06		454	477	FAKMPDEPEEPVVAVSSPAVPPPT	H	3	7.67	7.55-7.85	24	69	66-71	0.063	-0.004	4.81E+05	831.612	n/a	n/a	n/a	n/a	831.611	n/a	n/a	n/a	n/a	0.9314	n/a	n/a		n/a	n/a	n/a		High
apo BRD4(1-477) wt	0s	N66428_23_01_06		468	477	VSSPAVPPPT	H	1	3.77	3.68-3.98	23	149	147-152	0.075	-0.006	1.20E+05	952.052	n/a	n/a	n/a	n/a	952.084	n/a	n/a	n/a	n/a	0.903	n/a	n/a		n/a	n/a	n/a		High
apo BRD4(1-477) wt	0s	N66428_23_01_07		1	26	MSAESGPGTRLRNLPVMGDGLETSQM	H	3	10.23	10.14-10.34	16	73	74-78	0.071	-0.002	4.32E+04	912.71	n/a	n/a	n/a	n/a	912.703	n/a	n/a	n/a	n/a	0.8822	n/a	n/a		n/a	n/a	n/a		High
apo BRD4(1-477) wt	0s	N66428_23_01_07		5	26	SGPGTRLRNLPVMGDGLETSQM	H	3	9.78	9.73-9.94	17	59	56-61	0.065	0	3.25E+04	773.219	n/a	n/a	n/a	n/a	773.214	n/a	n/a	n/a	n/a	0.9072	n/a	n/a		n/a	n/a	n/a		High
apo BRD4(1-477) wt	0s	N66428_23_01_07		12	26	RNLPVMGDGLETSQM	H	2	9.06	9.01-9.11	9	83	79-84	0.07	-0.001	3.43E+04	825.096	n/a	n/a	n/a	n/a	824.946	n/a	n/a	n/a	n/a	0.8484	n/a	n/a		n/a	n/a	n/a		Medium
apo BRD4(1-477) wt	0s	N66428_23_01_07		15	26	PVMGDGLETSQM	H	2	8.1	7.98-8.28	22	59	60-64	0.046	-0.001	2.50E+05	633.25	n/a	n/a	n/a	n/a	633.222	n/a	n/a	n/a	n/a	0.8841	n/a	n/a		n/a	n/a	n/a		Medium
apo BRD4(1-477) wt	0s	N66428_23_01_07		27	40	STTQAQAQPQPANA	H	2	3.15	3.08-3.31	18	67	67-71	0.05	-0.002	1.46E+05	707.242	n/a	n/a	n/a	n/a	707.24	n/a	n/a	n/a	n/a	0.8953	n/a	n/a		n/a	n/a	n/a		Medium
apo BRD4(1-477) wt	0s	N66428_23_01_07		41	63	ASTNPPPPETSNPNKPKRQTNQL	H	3	3.78	3.68-3.84	13	63	61-66	0.068	-0.003	7.95E+04	839.911	n/a	n/a	n/a	n/a	839.916	n/a	n/a	n/a	n/a	0.9161	n/a	n/a		n/a	n/a	n/a		High
apo BRD4(1-477) wt	0s	N66428_23_01_07		41	65	ASTNPPPPETSNPNKPKRQTNQLQY	H	3	4.4	4.32-4.62	23	71	68-73	0.069	-0.004	1.75E+05	937.013	n/a	n/a	n/a	n/a	937.017	n/a	n/a	n/a	n/a	0.9215	n/a	n/a		n/a	n/a	n/a		High
apo BRD4(1-477) wt	0s	N66428_23_01_07		66	72	LLRVVLK	H	1	6.85	6.80-6.88	7	42	149-156	0.087	-0.004	5.50E+03	841.112	n/a	n/a	n/a	n/a	841.117	n/a	n/a	n/a	n/a	0.8821	n/a	n/a		n/a	n/a	n/a		Medium
apo BRD4(1-477) wt	0s	N66428_23_01_07		68	74	RVVLKTL	H	1	6.31	6.22-6.37	12	42	145-147	0.077	-0.003	9.87E+03	829.04	n/a	n/a	n/a	n/a	829.063	n/a	n/a	n/a	n/a	0.877	n/a	n/a		n/a	n/a	n/a		Medium
apo BRD4(1-477) wt	0s	N66428_23_01_07		69	78	VVLKTLWKHQ	H	2	7.2	7.08-7.38	22	67	64-69	0.053	-0.003	1.63E+05	626.771	n/a	n/a	n/a	n/a	626.768	n/a	n/a	n/a	n/a	0.9193	n/a	n/a		n/a	n/a	n/a		High
apo BRD4(1-477) wt	0s	N66428_23_01_07		69	88	VVLKTLWKHQFAWPFQQPVD	H	3	13.36	13.28-13.48	14	72	69-74	0.068	-0.001	6.11E+04	823.632	n/a	n/a	n/a	n/a	823.63	n/a	n/a	n/a	n/a	0.9082	n/a	n/a		n/a	n/a	n/a		High
apo BRD4(1-477) wt	0s	N66428_23_01_07		69	91	VVLKTLWKHQFAWPFQQPVDAVK	H	3	13	12.87-13.17	24	82	80-85	0.084	-0.001	5.88E+04	923.085	n/a	n/a	n/a	n/a	923.088	n/a	n/a	n/a	n/a	0.9089	n/a	n/a		n/a	n/a	n/a		High
apo BRD4(1-477) wt	0s	N66428_23_01_07		75	91	WKHQFAWPFQQPVDAVK	H	2	12.16	12.05-12.33	22	60	117-118	0.093	-0.001	1.17E+04	1057.206	n/a	n/a	n/a	n/a	1057.205	n/a	n/a	n/a	n/a	0.8782	n/a	n/a		n/a	n/a	n/a		Medium
apo BRD4(1-477) wt	0s	N66428_23_01_07		78	88	QFAWPFQQPVD	H	2	13.66	13.56-13.83	21	65	65-69	0.049	0.004	7.42E+05	682.305	n/a	n/a	n/a	n/a	682.252	n/a	n/a	n/a	n/a	0.8529	n/a	n/a		n/a	n/a	n/a		High
apo BRD4(1-477) wt	0s	N66428_23_01_07		78	91	QFAWPFQQPVDAVK	H	2	13.27	13.15-13.41	19	86	83-88	0.069	-0.001	8.39E+04	831.444	n/a	n/a	n/a	n/a	831.443	n/a	n/a	n/a	n/a	0.9087	n/a	n/a		n/a	n/a	n/a		High
apo BRD4(1-477) wt	0s	N66428_23_01_07		79	88	FAWPFQQPVD	H	2	13.7	13.61-13.91	23	60	58-62	0.05	0.006	1.04E+06	618.26	n/a	n/a	n/a	n/a	618.187	n/a	n/a	n/a	n/a	0.8004	n/a	n/a		n/a	n/a	n/a		Medium
apo BRD4(1-477) wt	0s	N66428_23_01_07		79	91	FAWPFQQPVDAVK	H	2	13.3	13.26-13.37	8	77	73-78	0.06	0	1.12E+05	767.4	n/a	n/a	n/a	n/a	767.379	n/a	n/a	n/a	n/a	0.9126	n/a	n/a		n/a	n/a	n/a		High
apo BRD4(1-477) wt	0s	N66428_23_01_07		82	88	PFQQPVD	H	1	13.7	13.67-13.74	6	141	137-142	0.06	0	9.24E+04	830.887	n/a	n/a	n/a	n/a	830.902	n/a	n/a	n/a	n/a	0.8435	n/a	n/a		n/a	n/a	n/a		Medium
apo BRD4(1-477) wt	0s	N66428_23_01_07		89	102	AVKLNLPDYYKIIK	H	2	10.27	10.22-10.31	8	52	46-53														0	n/a	n/a	n/a	n/a	n/a	n/a		Low
apo BRD4(1-477) wt	0s	N66428_23_01_07		89	106	AVKLNLPDYYKIIKTPMD	H	2	11.36	11.29-11.43	10	60	59-63														0	n/a	n/a	n/a	n/a	n/a	n/a		Low
apo BRD4(1-477) wt	0s	N66428_23_01_07		89	106	AVKLNLPDYYKIIKTPMD	H	3	11.36	11.23-11.50	20	60	59-63	0.056	-0.001	8.70E+04	708.513	n/a	n/a	n/a	n/a	708.518	n/a	n/a	n/a	n/a	0.9013	n/a	n/a		n/a	n/a	n/a		High
apo BRD4(1-477) wt	0s	N66428_23_01_07		92	99	LNLPDYYK	H	2	8.47	8.29-8.59	24	48	46-51	0.047	-0.001	2.18E+05	513.587	n/a	n/a	n/a	n/a	513.586	n/a	n/a	n/a	n/a	0.9133	n/a	n/a		n/a	n/a	n/a		High
apo BRD4(1-477) wt	0s	N66428_23_01_07		92	102	LNLPDYYKIIK	H	2	10.6	10.50-10.67	13	74	74-78	0.048	0.002	8.06E+05	690.863	n/a	n/a	n/a	n/a	690.83	n/a	n/a	n/a	n/a	0.8731	n/a	n/a		n/a	n/a	n/a		High
apo BRD4(1-477) wt	0s	N66428_23_01_07		92	106	LNLPDYYKIIKTPMD	H	2	11.83	11.76-11.91	12	99	96-101	0.07	-0.001	8.95E+04	913.07	n/a	n/a	n/a	n/a	913.082	n/a	n/a	n/a	n/a	0.9131	n/a	n/a		n/a	n/a	n/a		High
apo BRD4(1-477) wt	0s	N66428_23_01_07		92	117	LNLPDYYKIIKTPMDMGTIKKRLENN	H	3	11.27	11.25-11.27	2	82	82-89	0.085	-0.001	2.34E+03	1037.572	n/a	n/a	n/a	n/a	1037.564	n/a	n/a	n/a	n/a	0.8031	n/a	n/a		n/a	n/a	n/a		Medium
apo BRD4(1-477) wt	0s	N66428_23_01_07		92	117	LNLPDYYKIIKTPMDMGTIKKRLENN	H	4	11.27	11.23-11.33	9	82	79-84	0.067	0	3.38E+04	778.428	n/a	n/a	n/a	n/a	778.425	n/a	n/a	n/a	n/a	0.9086	n/a	n/a		n/a	n/a	n/a		High
apo BRD4(1-477) wt	0s	N66428_23_01_07		93	102	NLPDYYKIIK	H	2	10.6	10.52-10.75	17	65	64-68	0.053	-0.001	6.47E+04	634.286	n/a	n/a	n/a	n/a	634.251	n/a	n/a	n/a	n/a	0.8571	n/a	n/a		n/a	n/a	n/a		Medium
apo BRD4(1-477) wt	0s	N66428_23_01_07		98	111	YKIIKTPMDMGTIK	H	2	7.84	7.93-8.00	6	84	85-89	0.093	-0.002	1.27E+03	820.833	n/a	n/a	n/a	n/a	820.526	n/a	n/a	n/a	n/a	0.6624	n/a	n/a		n/a	n/a	n/a		Medium
apo BRD4(1-477) wt	0s	N66428_23_01_07		98	117	YKIIKTPMDMGTIKKRLENN	H	3	7.82	7.67-7.97	23	65	64-68	0.073	-0.003	1.86E+04	799.006	n/a	n/a	n/a	n/a	798.965	n/a	n/a	n/a	n/a	0.8596	n/a	n/a		n/a	n/a	n/a		High
apo BRD4(1-477) wt	0s	N66428_23_01_07		100	106	IIKTPMD	H	1	5.44	5.32-5.58	19	145	143-150	0.088	-0.003	1.63E+04	818.058	n/a	n/a	n/a	n/a	818.015	n/a	n/a	n/a	n/a	0.8553	n/a	n/a		n/a	n/a	n/a		High
apo BRD4(1-477) wt	0s	N66428_23_01_07		103	111	TPMDMGTIK	H	1	6.03	5.96-6.10	10	46	45-49	0.045	0.041	65	996.502	n/a	n/a	n/a	n/a	994.21	n/a	n/a	n/a	n/a	0.0088	n/a	n/a		n/a	n/a	n/a		Low
apo BRD4(1-477) wt	0s	N66428_23_01_07		103	111	TPMDMGTIK	H	2	6.03	5.92-6.21	21	45	45-49	0.04	-0.002	2.59E+05	497.626	n/a	n/a	n/a	n/a	497.609	n/a	n/a	n/a	n/a	0.9032	n/a	n/a		n/a	n/a	n/a		High
apo BRD4(1-477) wt	0s	N66428_23_01_07		103	113	TPMDMGTIKKR	H	2	4.2	4.15-4.28	10	65	64-68	0.044	-0.001	3.83E+05	639.813	n/a	n/a	n/a	n/a	639.788	n/a	n/a	n/a	n/a	0.8925	n/a	n/a		n/a	n/a	n/a		High
apo BRD4(1-477) wt	0s	N66428_23_01_07		103	114	TPMDMGTIKKRL	H	2	6.66	6.60-6.69	6	74	74-78	0.062	-0.003	1.42E+04	696.494	n/a	n/a	n/a	n/a	696.367	n/a	n/a	n/a	n/a	0.8628	n/a	n/a		n/a	n/a	n/a		High
apo BRD4(1-477) wt	0s	N66428_23_01_07		103	116	TPMDMGTIKKRLEN	H	2	6.78	6.76-6.91	12	92	92-96	0.075	-0.004	1.41E+04	817.967	n/a	n/a	n/a	n/a	817.976	n/a	n/a	n/a	n/a	0.8523	n/a	n/a		n/a	n/a	n/a		Medium
apo BRD4(1-477) wt	0s	N66428_23_01_07		103	117	TPMDMGTIKKRLENN	H	2	7.12	7.00-7.30	23	103	101-106	0.067	-0.003	1.52E+05	875.006	n/a	n/a	n/a	n/a	875.026	n/a	n/a	n/a	n/a	0.9061	n/a	n/a		n/a	n/a	n/a		High
apo BRD4(1-477) wt	0s	N66428_23_01_07		103	118	TPMDMGTIKKRLENNY	H	2	8.47	8.41-8.54	11	53	53-57														0	n/a	n/a	n/a	n/a	n/a	n/a		Low
apo BRD4(1-477) wt	0s	N66428_23_01_07		103	124	TPMDMGTIKKRLENNYYWNAQE	H	3	10.54	10.44-10.67	18	77	77-81	0.056	-0.001	4.19E+05	902.008	n/a	n/a	n/a	n/a	902.014	n/a	n/a	n/a	n/a	0.9011	n/a	n/a		n/a	n/a	n/a		High
apo BRD4(1-477) wt	0s	N66428_23_01_07		103	125	TPMDMGTIKKRLENNYYWNAQEC	H	3	11.03	10.93-11.23	23	81	78-83	0.073	-0.002	1.22E+05	936.386	n/a	n/a	n/a	n/a	936.396	n/a	n/a	n/a	n/a	0.9051	n/a	n/a		n/a	n/a	n/a		High
apo BRD4(1-477) wt	0s	N66428_23_01_07		107	113	MGTIKKR	H	1	3.17	3.14-3.21	6	43	147-157	0.066	-0.003	5.34E+04	834.01	n/a	n/a	n/a	n/a	834.064	n/a	n/a	n/a	n/a	0.8719	n/a	n/a		n/a	n/a	n/a		High
apo BRD4(1-477) wt	0s	N66428_23_01_07		107	116	MGTIKKRLEN	H	2	3.78	3.76-3.84	7	62	62-66	0.053	-0.004	1.03E+04	595.792	n/a	n/a	n/a	n/a	595.723	n/a	n/a	n/a	n/a	0.832	n/a	n/a		n/a	n/a	n/a		Medium
apo BRD4(1-477) wt	0s	N66428_23_01_07		107	117	MGTIKKRLENN	H	2	3.81	3.74-3.91	13	69	66-71	0.056	-0.002	1.19E+05	652.773	n/a	n/a	n/a	n/a	652.775	n/a	n/a	n/a	n/a	0.9124	n/a	n/a		n/a	n/a	n/a		High
apo BRD4(1-477) wt	0s	N66428_23_01_07		107	118	MGTIKKRLENNY	H	2	4.78	4.69-4.96	21	80	78-83	0.068	-0.004	4.57E+04	734.352	n/a	n/a	n/a	n/a	734.362	n/a	n/a	n/a	n/a	0.8965	n/a	n/a		n/a	n/a	n/a		High
apo BRD4(1-477) wt	0s	N66428_23_01_07		114	124	LENNYYWNAQE	H	2	9.14	9.03-9.25	17	70	67-72	0.06	-0.002	7.59E+04	722.766	n/a	n/a	n/a	n/a	722.745	n/a	n/a	n/a	n/a	0.8983	n/a	n/a		n/a	n/a	n/a		High
apo BRD4(1-477) wt	0s	N66428_23_01_07		114	125	LENNYYWNAQEC	H	2	10.22	10.15-10.27	10	76	76-80	0.057	-0.001	6.01E+04	774.327	n/a	n/a	n/a	n/a	774.317	n/a	n/a	n/a	n/a	0.8762	n/a	n/a		n/a	n/a	n/a		Medium
apo BRD4(1-477) wt	0s	N66428_23_01_07		118	124	YYWNAQE	H	1	9.08	9.01-9.14	11	168	165-169	0.076	-0.003	4.73E+04	973.998	n/a	n/a	n/a	n/a	974.005	n/a	n/a	n/a	n/a	0.8873	n/a	n/a		n/a	n/a	n/a		High
apo BRD4(1-477) wt	0s	N66428_23_01_07		125	131	CIQDFNT	H	1	6.05	5.98-6.09	8	140	139-143	0.066	-0.003	4.47E+04	840.886	n/a	n/a	n/a	n/a	840.923	n/a	n/a	n/a	n/a	0.8698	n/a	n/a		n/a	n/a	n/a		High
apo BRD4(1-477) wt	0s	N66428_23_01_07		125	132	CIQDFNTM	H	1	8.56	8.50-8.61	9	170	166-171	0.079	-0.002	4.06E+04	972.08	n/a	n/a	n/a	n/a	972.12	n/a	n/a	n/a	n/a	0.8797	n/a	n/a		n/a	n/a	n/a		High
apo BRD4(1-477) wt	0s	N66428_23_01_07		126	132	IQDFNTM	H	1	7.78	7.66-7.94	22	41	146-150	0.068	-0.003	9.21E+04	868.947	n/a	n/a	n/a	n/a	868.976	n/a	n/a	n/a	n/a	0.8921	n/a	n/a		n/a	n/a	n/a		Medium
apo BRD4(1-477) wt	0s	N66428_23_01_07		130	137	NTMFTNCY	H	1	10.55	10.49-10.60	9	173	170-174	0.105	-0.004	3.65E+03	994.113	n/a	n/a	n/a	n/a	994.125	n/a	n/a	n/a	n/a	0.8442	n/a	n/a		n/a	n/a	n/a		Medium
apo BRD4(1-477) wt	0s	N66428_23_01_07		136	148	CYIYNKPGDDIVL	H	2	11.04	10.97-11.10	11	79	80-84	0.054	-0.002	1.43E+05	757.357	n/a	n/a	n/a	n/a	757.372	n/a	n/a	n/a	n/a	0.8898	n/a	n/a		n/a	n/a	n/a		High
apo BRD4(1-477) wt	0s	N66428_23_01_07		138	148	IYNKPGDDIVL	H	2	9.41	9.43-9.73	23	60	61-65	0.056	0.006	1.70E+06	624.306	n/a	n/a	n/a	n/a	624.213	n/a	n/a	n/a	n/a	0.7584	n/a	n/a		n/a	n/a	n/a		Medium
apo BRD4(1-477) wt	0s	N66428_23_01_07		144	151	DDIVLMAE	H	1	13.7	13.68-13.74	5	153	150-155	0.066	0.001	7.75E+04	905.976	n/a	n/a	n/a	n/a	906.034	n/a	n/a	n/a	n/a	0.8657	n/a	n/a		n/a	n/a	n/a		Medium
apo BRD4(1-477) wt	0s	N66428_23_01_07		148	155	LMAEALEK	H	1	8.31	8.24-8.39	12	160	159-163	0.057	-0.002	3.46E+05	905.065	n/a	n/a	n/a	n/a	905.093	n/a	n/a	n/a	n/a	0.9035	n/a	n/a		n/a	n/a	n/a		High
apo BRD4(1-477) wt	0s	N66428_23_01_07		149	155	MAEALEK	H	1	4.02	3.96-4.04	6	144	143-147	0.063	-0.004	2.26E+04	791.907	n/a	n/a	n/a	n/a	791.935	n/a	n/a	n/a	n/a	0.8755	n/a	n/a		n/a	n/a	n/a		High
apo BRD4(1-477) wt	0s	N66428_23_01_07		149	156	MAEALEKL	H	1	8.31	8.24-8.38	11	40	40-44	0.031	0.004	111	905.341	n/a	n/a	n/a	n/a	905.092	n/a	n/a	n/a	n/a	0.483	n/a	n/a		n/a	n/a	n/a		Low
apo BRD4(1-477) wt	0s	N66428_23_01_07		149	156	MAEALEKL	H	2	8.31	8.20-8.35	12	40	40-44	0.043	0.005	1.05E+06	453.139	n/a	n/a	n/a	n/a	453.05	n/a	n/a	n/a	n/a	0.7204	n/a	n/a		n/a	n/a	n/a		Medium
apo BRD4(1-477) wt	0s	N66428_23_01_07		150	156	AEALEKL	H	1	8.31	8.17-8.47	23	131	128-133	0.065	-0.005	1.55E+05	773.874	n/a	n/a	n/a	n/a	773.895	n/a	n/a	n/a	n/a	0.8687	n/a	n/a		n/a	n/a	n/a		High
apo BRD4(1-477) wt	0s	N66428_23_01_07		157	172	FLQKINELPTEETEIM	H	2	10.89	10.79-11.02	18	99	99-103	0.057	0.002	1.09E+06	968.654	n/a	n/a	n/a	n/a	968.609	n/a	n/a	n/a	n/a	0.872	n/a	n/a		n/a	n/a	n/a		High
apo BRD4(1-477) wt	0s	N66428_23_01_07		158	172	LQKINELPTEETEIM	H	2	9.55	9.50-9.61	9	91	90-94	0.072	-0.001	3.40E+04	895.04	n/a	n/a	n/a	n/a	895.022	n/a	n/a	n/a	n/a	0.8991	n/a	n/a		n/a	n/a	n/a		Medium
apo BRD4(1-477) wt	0s	N66428_23_01_07		161	172	INELPTEETEIM	H	2	9.7	9.61-9.82	17	69	65-70	0.054	0	4.39E+05	710.306	n/a	n/a	n/a	n/a	710.292	n/a	n/a	n/a	n/a	0.9183	n/a	n/a		n/a	n/a	n/a		High
apo BRD4(1-477) wt	0s	N66428_23_01_07		162	173	NELPTEETEIMI	H	2	9.71	9.61-9.82	17	68	65-70	0.054	0	4.39E+05	710.306	n/a	n/a	n/a	n/a	710.292	n/a	n/a	n/a	n/a	0.9183	n/a	n/a		n/a	n/a	n/a		High
apo BRD4(1-477) wt	0s	N66428_23_01_07		165	172	PTEETEIM	H	1	6.83	6.76-6.92	13	159	155-160	0.068	-0.004	1.26E+05	950.023	n/a	n/a	n/a	n/a	950.044	n/a	n/a	n/a	n/a	0.8887	n/a	n/a		n/a	n/a	n/a		High
apo BRD4(1-477) wt	0s	N66428_23_01_07		365	371	FAKKHAA	H	1	3.07	2.99-3.18	15	36	136-148	0.059	-0.003	1.24E+05	772.902	n/a	n/a	n/a	n/a	772.916	n/a	n/a	n/a	n/a	0.9021	n/a	n/a		n/a	n/a	n/a		High
apo BRD4(1-477) wt	0s	N66428_23_01_07		365	381	FAKKHAAYAWPFYKPVD	H	2	10.64	10.59-10.71	9	54	112-119	0.07	-0.002	1.19E+05	1020.675	n/a	n/a	n/a	n/a	1020.677	n/a	n/a	n/a	n/a	0.8953	n/a	n/a		n/a	n/a	n/a		Medium
apo BRD4(1-477) wt	0s	N66428_23_01_07		369	381	HAAYAWPFYKPVD	H	2	11.94	11.74-12.05	22	79	79-83	0.056	-0.001	1.96E+05	783.368	n/a	n/a	n/a	n/a	783.379	n/a	n/a	n/a	n/a	0.8925	n/a	n/a		n/a	n/a	n/a		High
apo BRD4(1-477) wt	0s	N66428_23_01_07		372	378	YAWPFYK	H	1	12.7	12.60-12.73	9	48	174-184	0.076	-0.001	8.19E+04	975.109	n/a	n/a	n/a	n/a	975.12	n/a	n/a	n/a	n/a	0.878	n/a	n/a		n/a	n/a	n/a		Medium
apo BRD4(1-477) wt	0s	N66428_23_01_07		372	381	YAWPFYKPVD	H	2	13.05	13.02-13.32	23	61	58-63	0.059	0.007	9.49E+05	643.809	n/a	n/a	n/a	n/a	643.731	n/a	n/a	n/a	n/a	0.8282	n/a	n/a		n/a	n/a	n/a		Medium
apo BRD4(1-477) wt	0s	N66428_23_01_07		372	383	YAWPFYKPVDVE	H	2	13.37	13.31-13.41	7	76	75-79	0.052	0	8.28E+04	757.85	n/a	n/a	n/a	n/a	757.854	n/a	n/a	n/a	n/a	0.8887	n/a	n/a		n/a	n/a	n/a		High
apo BRD4(1-477) wt	0s	N66428_23_01_07		382	390	VEALGLHDY	H	1	8.22	8.08-8.38	23	192	190-195	0.076	-0.003	2.79E+05	1017.077	n/a	n/a	n/a	n/a	1017.114	n/a	n/a	n/a	n/a	0.9137	n/a	n/a		n/a	n/a	n/a		High
apo BRD4(1-477) wt	0s	N66428_23_01_07		382	392	VEALGLHDYCD	H	2	8.69	8.62-8.71	6	59	55-60	0.061	0.001	1.28E+04	618.252	n/a	n/a	n/a	n/a	618.177	n/a	n/a	n/a	n/a	0.8493	n/a	n/a		n/a	n/a	n/a		Medium
apo BRD4(1-477) wt	0s	N66428_23_01_07		383	390	EALGLHDY	H	1	8.22	8.16-8.24	7	168	167-171	0.068	-0.003	4.90E+04	917.977	n/a	n/a	n/a	n/a	917.983	n/a	n/a	n/a	n/a	0.8903	n/a	n/a		n/a	n/a	n/a		High
apo BRD4(1-477) wt	0s	N66428_23_01_07		384	390	ALGLHDY	H	1	8.22	8.15-8.30	12	146	146-150	0.055	-0.002	2.05E+05	788.836	n/a	n/a	n/a	n/a	788.868	n/a	n/a	n/a	n/a	0.8945	n/a	n/a		n/a	n/a	n/a		High
apo BRD4(1-477) wt	0s	N66428_23_01_07		389	399	DYCDIIKHPMD	H	2	7.78	7.67-7.97	23	67	67-71	0.054	-0.003	1.13E+05	675.771	n/a	n/a	n/a	n/a	675.775	n/a	n/a	n/a	n/a	0.8752	n/a	n/a		n/a	n/a	n/a		Medium
apo BRD4(1-477) wt	0s	N66428_23_01_07		389	407	DYCDIIKHPMDMSTIKSKL	H	3	9.85	9.74-9.96	17	64	64-68	0.062	-0.001	2.75E+04	747.236	n/a	n/a	n/a	n/a	747.225	n/a	n/a	n/a	n/a	0.8828	n/a	n/a		n/a	n/a	n/a		High
apo BRD4(1-477) wt	0s	N66428_23_01_07		390	399	YCDIIKHPMD	H	2	6.46	6.40-6.55	12	61	60-64	0.05	-0.003	6.52E+04	618.236	n/a	n/a	n/a	n/a	618.232	n/a	n/a	n/a	n/a	0.8752	n/a	n/a		n/a	n/a	n/a		Medium
apo BRD4(1-477) wt	0s	N66428_23_01_07		391	399	CDIIKHPMD	H	1	4.91	4.83-5.01	14	51	191-194	0.102	-0.004	8.86E+03	1072.217	n/a	n/a	n/a	n/a	1072.282	n/a	n/a	n/a	n/a	0.8593	n/a	n/a		n/a	n/a	n/a		Medium
apo BRD4(1-477) wt	0s	N66428_23_01_07		391	400	CDIIKHPMDM	H	2	7.5	7.38-7.61	18	57	56-60	0.045	0	8.84E+05	602.316	n/a	n/a	n/a	n/a	602.243	n/a	n/a	n/a	n/a	0.8303	n/a	n/a		n/a	n/a	n/a		Medium
apo BRD4(1-477) wt	0s	N66428_23_01_07		391	404	CDIIKHPMDMSTIK	H	2	6.7	6.63-6.78	11	86	83-88	0.06	-0.002	1.52E+05	816.99	n/a	n/a	n/a	n/a	817	n/a	n/a	n/a	n/a	0.9015	n/a	n/a		n/a	n/a	n/a		High
apo BRD4(1-477) wt	0s	N66428_23_01_07		391	406	CDIIKHPMDMSTIKSK	H	2	5.51	5.43-5.73	24	95	93-98	0.072	-0.003	1.52E+05	924.632	n/a	n/a	n/a	n/a	924.623	n/a	n/a	n/a	n/a	0.9097	n/a	n/a		n/a	n/a	n/a		High
apo BRD4(1-477) wt	0s	N66428_23_01_07		391	407	CDIIKHPMDMSTIKSKL	H	2	8.09	8.00-8.30	22	112	112-116	0.064	-0.003	1.59E+05	981.188	n/a	n/a	n/a	n/a	981.203	n/a	n/a	n/a	n/a	0.8977	n/a	n/a		n/a	n/a	n/a		High
apo BRD4(1-477) wt	0s	N66428_23_01_07		391	410	CDIIKHPMDMSTIKSKLEAR	H	3	7.88	7.81-8.11	21	74	72-77	0.061	-0.002	1.06E+05	773.268	n/a	n/a	n/a	n/a	773.264	n/a	n/a	n/a	n/a	0.9016	n/a	n/a		n/a	n/a	n/a		High
apo BRD4(1-477) wt	0s	N66428_23_01_07		400	406	MSTIKSK	H	1	3.22	3.02-3.31	22	37	138-143	0.081	-0.014	5.78E+04	794.925	n/a	n/a	n/a	n/a	794.982	n/a	n/a	n/a	n/a	0.8981	n/a	n/a		n/a	n/a	n/a		High
apo BRD4(1-477) wt	0s	N66428_23_01_07		400	407	MSTIKSKL	H	1	4.9	4.79-5.00	16	44	159-163	0.089	-0.005	1.28E+04	908.118	n/a	n/a	n/a	n/a	908.14	n/a	n/a	n/a	n/a	0.8861	n/a	n/a		n/a	n/a	n/a		High
apo BRD4(1-477) wt	0s	N66428_23_01_07		401	407	STIKSKL	H	1	4.14	4.07-4.21	11	39	39-45														0	n/a	n/a	n/a	n/a	n/a	n/a		Low
apo BRD4(1-477) wt	0s	N66428_23_01_07		407	424	LEAREYRDAQEFGADVRL	H	3	9.73	9.70-9.81	9	59	59-63	0.056	-0.001	4.67E+04	713.78	n/a	n/a	n/a	n/a	713.774	n/a	n/a	n/a	n/a	0.8777	n/a	n/a		n/a	n/a	n/a		High
apo BRD4(1-477) wt	0s	N66428_23_01_07		407	425	LEAREYRDAQEFGADVRLM	H	2	10.72	10.63-10.79	12	62	120-123	0.072	-0.002	8.39E+04	1135.746	n/a	n/a	n/a	n/a	1135.757	n/a	n/a	n/a	n/a	0.8899	n/a	n/a		n/a	n/a	n/a		High
apo BRD4(1-477) wt	0s	N66428_23_01_07		408	425	EAREYRDAQEFGADVRLM	H	2	10.21	10.14-10.27	11	57	58-64														0	n/a	n/a	n/a	n/a	n/a	n/a		Low
apo BRD4(1-477) wt	0s	N66428_23_01_07		408	425	EAREYRDAQEFGADVRLM	H	3	10.21	10.18-10.48	23	56	57-61	0.054	0.006	8.83E+05	719.837	n/a	n/a	n/a	n/a	719.787	n/a	n/a	n/a	n/a	0.8122	n/a	n/a		n/a	n/a	n/a		Medium
apo BRD4(1-477) wt	0s	N66428_23_01_07		411	425	EYRDAQEFGADVRLM	H	2	10.56	10.49-10.61	10	93	89-94	0.067	0	1.73E+05	900.997	n/a	n/a	n/a	n/a	900.988	n/a	n/a	n/a	n/a	0.9103	n/a	n/a		n/a	n/a	n/a		High
apo BRD4(1-477) wt	0s	N66428_23_01_07		418	425	FGADVRLM	H	1	9.65	9.61-9.71	9	43	162-166	0.069	-0.001	4.41E+04	909.054	n/a	n/a	n/a	n/a	909.086	n/a	n/a	n/a	n/a	0.886	n/a	n/a		n/a	n/a	n/a		High
apo BRD4(1-477) wt	0s	N66428_23_01_07		426	441	FSNCYKYNPPDHEVVA	H	2	6.7	6.52-6.82	22	100	97-102	0.071	-0.004	1.97E+05	942.524	n/a	n/a	n/a	n/a	942.532	n/a	n/a	n/a	n/a	0.915	n/a	n/a		n/a	n/a	n/a		High
apo BRD4(1-477) wt	0s	N66428_23_01_07		426	445	FSNCYKYNPPDHEVVAMARK	H	3	6.33	6.25-6.40	12	80	80-84	0.054	-0.003	1.99E+05	790.896	n/a	n/a	n/a	n/a	790.901	n/a	n/a	n/a	n/a	0.901	n/a	n/a		n/a	n/a	n/a		High
apo BRD4(1-477) wt	0s	N66428_23_01_07		426	448	FSNCYKYNPPDHEVVAMARKLQD	H	3	9.22	9.10-9.39	21	79	77-82	0.064	-0.003	1.20E+05	909.683	n/a	n/a	n/a	n/a	909.692	n/a	n/a	n/a	n/a	0.8745	n/a	n/a		n/a	n/a	n/a		High
apo BRD4(1-477) wt	0s	N66428_23_01_07		429	441	CYKYNPPDHEVVA	H	2	5.38	5.16-5.46	22	76	73-78	0.058	-0.001	3.04E+05	768.364	n/a	n/a	n/a	n/a	768.354	n/a	n/a	n/a	n/a	0.9103	n/a	n/a		n/a	n/a	n/a		High
apo BRD4(1-477) wt	0s	N66428_23_01_07		429	453	CYKYNPPDHEVVAMARKLQDVFEMR	H	3	13.43	13.37-13.50	11	70	70-76	0.03	0.018	210	1015.434	n/a	n/a	n/a	n/a	1014.51	n/a	n/a	n/a	n/a	0.1297	n/a	n/a		n/a	n/a	n/a		Low
apo BRD4(1-477) wt	0s	N66428_23_01_07		429	453	CYKYNPPDHEVVAMARKLQDVFEMR	H	4	13.43	13.30-13.52	16	70	67-72	0.065	0	3.96E+04	761.14	n/a	n/a	n/a	n/a	761.134	n/a	n/a	n/a	n/a	0.9032	n/a	n/a		n/a	n/a	n/a		High
apo BRD4(1-477) wt	0s	N66428_23_01_07		430	441	YKYNPPDHEVVA	H	2	5.12	5.02-5.20	14	69	68-72	0.049	-0.002	3.22E+05	716.788	n/a	n/a	n/a	n/a	716.783	n/a	n/a	n/a	n/a	0.9077	n/a	n/a		n/a	n/a	n/a		High
apo BRD4(1-477) wt	0s	N66428_23_01_07		430	445	YKYNPPDHEVVAMARK	H	2	5.16	5.11-5.17	6	58	59-64	0.029	0.026	68	962.004	n/a	n/a	n/a	n/a	960.1	n/a	n/a	n/a	n/a	0.0073	n/a	n/a		n/a	n/a	n/a		Low
apo BRD4(1-477) wt	0s	N66428_23_01_07		430	445	YKYNPPDHEVVAMARK	H	3	5.16	5.09-5.28	15	59	58-62	0.048	-0.002	9.49E+04	640.398	n/a	n/a	n/a	n/a	640.402	n/a	n/a	n/a	n/a	0.8968	n/a	n/a		n/a	n/a	n/a		High
apo BRD4(1-477) wt	0s	N66428_23_01_07		431	441	KYNPPDHEVVA	H	2	4.23	4.19-4.51	24	59	59-63	0.046	0	4.74E+05	635.221	n/a	n/a	n/a	n/a	635.196	n/a	n/a	n/a	n/a	0.8867	n/a	n/a		n/a	n/a	n/a		High
apo BRD4(1-477) wt	0s	N66428_23_01_07		431	445	KYNPPDHEVVAMARK	H	2	4.4	4.33-4.47	11	90	88-92	0.063	-0.003	3.93E+04	878.511	n/a	n/a	n/a	n/a	878.513	n/a	n/a	n/a	n/a	0.868	n/a	n/a		n/a	n/a	n/a		Medium
apo BRD4(1-477) wt	0s	N66428_23_01_07		431	448	KYNPPDHEVVAMARKLQD	H	2	7.83	7.76-7.90	11	70	71-77	0.06	-0.051	160	1057.618	n/a	n/a	n/a	n/a	1056.7	n/a	n/a	n/a	n/a	0.2515	n/a	n/a		n/a	n/a	n/a		Low
apo BRD4(1-477) wt	0s	N66428_23_01_07		431	448	KYNPPDHEVVAMARKLQD	H	3	7.83	7.68-7.87	15	70	71-76	0.053	-0.002	1.51E+05	704.796	n/a	n/a	n/a	n/a	704.803	n/a	n/a	n/a	n/a	0.9014	n/a	n/a		n/a	n/a	n/a		High
apo BRD4(1-477) wt	0s	N66428_23_01_07		431	453	KYNPPDHEVVAMARKLQDVFEMR	H	3	13.33	13.26-13.40	10	64	65-71	0.038	0.032	574	926.456	n/a	n/a	n/a	n/a	925.737	n/a	n/a	n/a	n/a	0.1806	n/a	n/a		n/a	n/a	n/a		Low
apo BRD4(1-477) wt	0s	N66428_23_01_07		431	453	KYNPPDHEVVAMARKLQDVFEMR	H	4	13.33	13.20-13.50	22	65	64-68	0.052	0	1.30E+05	694.556	n/a	n/a	n/a	n/a	694.554	n/a	n/a	n/a	n/a	0.9043	n/a	n/a		n/a	n/a	n/a		High
apo BRD4(1-477) wt	0s	N66428_23_01_07		442	448	MARKLQD	H	1	3.57	3.50-3.68	14	42	146-150	0.071	-0.003	3.16E+04	862.002	n/a	n/a	n/a	n/a	862.031	n/a	n/a	n/a	n/a	0.8872	n/a	n/a		n/a	n/a	n/a		Medium
apo BRD4(1-477) wt	0s	N66428_23_01_07		442	453	MARKLQDVFEMR	H	2	9.39	9.33-9.63	22	85	82-87	0.058	0	4.97E+05	762.936	n/a	n/a	n/a	n/a	762.92	n/a	n/a	n/a	n/a	0.9122	n/a	n/a		n/a	n/a	n/a		High
apo BRD4(1-477) wt	0s	N66428_23_01_07		446	453	LQDVFEMR	H	1	10.45	10.37-10.50	11	50	185-191	0.079	-0.001	5.27E+04	1038.168	n/a	n/a	n/a	n/a	1038.2	n/a	n/a	n/a	n/a	0.8725	n/a	n/a		n/a	n/a	n/a		High
apo BRD4(1-477) wt	0s	N66428_23_01_07		453	467	RFAKMPDEPEEPVVA	H	2	6.83	6.73-7.04	24	87	86-90	0.071	-0.003	4.53E+04	858.565	n/a	n/a	n/a	n/a	858.478	n/a	n/a	n/a	n/a	0.8488	n/a	n/a		n/a	n/a	n/a		Medium
apo BRD4(1-477) wt	0s	N66428_23_01_07		454	467	FAKMPDEPEEPVVA	H	2	7.36	7.22-7.51	21	76	73-78	0.056	0.002	1.30E+06	780.433	n/a	n/a	n/a	n/a	780.384	n/a	n/a	n/a	n/a	0.8544	n/a	n/a		n/a	n/a	n/a		High
apo BRD4(1-477) wt	0s	N66428_23_01_07		454	477	FAKMPDEPEEPVVAVSSPAVPPPT	H	3	7.67	7.52-7.82	23	69	65-70	0.065	-0.003	2.89E+05	831.612	n/a	n/a	n/a	n/a	831.612	n/a	n/a	n/a	n/a	0.9297	n/a	n/a		n/a	n/a	n/a		High
apo BRD4(1-477) wt	0s	N66428_23_01_07		468	477	VSSPAVPPPT	H	1	3.77	3.73-3.81	7	149	146-151	0.068	-0.004	1.10E+05	952.049	n/a	n/a	n/a	n/a	952.084	n/a	n/a	n/a	n/a	0.9026	n/a	n/a		n/a	n/a	n/a		High
apo BRD4(1-477) wt	0s	N66428_23_01_08		1	26	MSAESGPGTRLRNLPVMGDGLETSQM	H	3	10.23	10.19-10.37	14	73	73-77	0.074	-0.002	3.02E+04	912.715	n/a	n/a	n/a	n/a	912.703	n/a	n/a	n/a	n/a	0.8889	n/a	n/a		n/a	n/a	n/a		High
apo BRD4(1-477) wt	0s	N66428_23_01_08		5	26	SGPGTRLRNLPVMGDGLETSQM	H	3	9.78	9.73-9.90	14	59	56-61	0.065	-0.001	2.59E+04	773.222	n/a	n/a	n/a	n/a	773.214	n/a	n/a	n/a	n/a	0.9003	n/a	n/a		n/a	n/a	n/a		High
apo BRD4(1-477) wt	0s	N66428_23_01_08		12	26	RNLPVMGDGLETSQM	H	2	9.06	8.98-9.10	10	83	79-84	0.067	-0.001	3.64E+04	825.122	n/a	n/a	n/a	n/a	824.946	n/a	n/a	n/a	n/a	0.8165	n/a	n/a		n/a	n/a	n/a		Medium
apo BRD4(1-477) wt	0s	N66428_23_01_08		15	26	PVMGDGLETSQM	H	2	8.1	7.97-8.27	22	59	60-64	0.045	-0.001	2.29E+05	633.247	n/a	n/a	n/a	n/a	633.222	n/a	n/a	n/a	n/a	0.8759	n/a	n/a		n/a	n/a	n/a		Medium
apo BRD4(1-477) wt	0s	N66428_23_01_08		27	40	STTQAQAQPQPANA	H	2	3.15	3.08-3.32	19	67	66-70	0.05	-0.002	1.45E+05	707.234	n/a	n/a	n/a	n/a	707.24	n/a	n/a	n/a	n/a	0.8865	n/a	n/a		n/a	n/a	n/a		Medium
apo BRD4(1-477) wt	0s	N66428_23_01_08		41	63	ASTNPPPPETSNPNKPKRQTNQL	H	3	3.78	3.72-4.02	21	63	61-66	0.066	-0.003	8.02E+04	839.907	n/a	n/a	n/a	n/a	839.916	n/a	n/a	n/a	n/a	0.903	n/a	n/a		n/a	n/a	n/a		High
apo BRD4(1-477) wt	0s	N66428_23_01_08		41	65	ASTNPPPPETSNPNKPKRQTNQLQY	H	3	4.4	4.30-4.60	23	71	68-73	0.069	-0.002	1.67E+05	937.007	n/a	n/a	n/a	n/a	937.016	n/a	n/a	n/a	n/a	0.9183	n/a	n/a		n/a	n/a	n/a		High
apo BRD4(1-477) wt	0s	N66428_23_01_08		66	72	LLRVVLK	H	1	6.85	6.78-6.89	9	42	149-157	0.087	-0.003	7.66E+03	841.101	n/a	n/a	n/a	n/a	841.117	n/a	n/a	n/a	n/a	0.8719	n/a	n/a		n/a	n/a	n/a		Medium
apo BRD4(1-477) wt	0s	N66428_23_01_08		68	74	RVVLKTL	H	1	6.31	6.22-6.39	13	42	146-148	0.078	-0.002	9.75E+03	829.023	n/a	n/a	n/a	n/a	829.063	n/a	n/a	n/a	n/a	0.8513	n/a	n/a		n/a	n/a	n/a		Medium
apo BRD4(1-477) wt	0s	N66428_23_01_08		69	78	VVLKTLWKHQ	H	2	7.2	7.07-7.37	22	67	67-71	0.047	-0.002	1.67E+05	626.763	n/a	n/a	n/a	n/a	626.768	n/a	n/a	n/a	n/a	0.8994	n/a	n/a		n/a	n/a	n/a		Medium
apo BRD4(1-477) wt	0s	N66428_23_01_08		69	88	VVLKTLWKHQFAWPFQQPVD	H	3	13.36	13.24-13.52	20	72	69-74	0.068	0.001	7.57E+04	823.638	n/a	n/a	n/a	n/a	823.63	n/a	n/a	n/a	n/a	0.9093	n/a	n/a		n/a	n/a	n/a		High
apo BRD4(1-477) wt	0s	N66428_23_01_08		69	91	VVLKTLWKHQFAWPFQQPVDAVK	H	3	13	12.67-12.99	23	82	82-86	0.076	-0.001	4.86E+04	923.093	n/a	n/a	n/a	n/a	923.09	n/a	n/a	n/a	n/a	0.8927	n/a	n/a		n/a	n/a	n/a		High
apo BRD4(1-477) wt	0s	N66428_23_01_08		75	91	WKHQFAWPFQQPVDAVK	H	2	12.16	11.87-12.17	22	60	116-118	0.103	-0.002	1.09E+04	1057.237	n/a	n/a	n/a	n/a	1057.205	n/a	n/a	n/a	n/a	0.8555	n/a	n/a		n/a	n/a	n/a		Medium
apo BRD4(1-477) wt	0s	N66428_23_01_08		78	88	QFAWPFQQPVD	H	2	13.66	13.57-13.86	22	65	65-69	0.049	0.005	7.40E+05	682.307	n/a	n/a	n/a	n/a	682.252	n/a	n/a	n/a	n/a	0.8558	n/a	n/a		n/a	n/a	n/a		High
apo BRD4(1-477) wt	0s	N66428_23_01_08		78	91	QFAWPFQQPVDAVK	H	2	13.27	13.23-13.32	8	86	85-89	0.058	0	6.38E+04	831.433	n/a	n/a	n/a	n/a	831.443	n/a	n/a	n/a	n/a	0.8954	n/a	n/a		n/a	n/a	n/a		High
apo BRD4(1-477) wt	0s	N66428_23_01_08		79	88	FAWPFQQPVD	H	2	13.7	13.64-13.80	13	60	60-64	0.051	0.006	9.09E+05	618.259	n/a	n/a	n/a	n/a	618.188	n/a	n/a	n/a	n/a	0.8069	n/a	n/a		n/a	n/a	n/a		Medium
apo BRD4(1-477) wt	0s	N66428_23_01_08		79	91	FAWPFQQPVDAVK	H	2	13.3	13.15-13.44	21	77	74-79	0.062	0.001	1.66E+05	767.405	n/a	n/a	n/a	n/a	767.378	n/a	n/a	n/a	n/a	0.9056	n/a	n/a		n/a	n/a	n/a		High
apo BRD4(1-477) wt	0s	N66428_23_01_08		82	88	PFQQPVD	H	1	13.7	13.64-13.75	9	141	140-144	0.059	0.001	9.95E+04	830.886	n/a	n/a	n/a	n/a	830.902	n/a	n/a	n/a	n/a	0.8622	n/a	n/a		n/a	n/a	n/a		Medium
apo BRD4(1-477) wt	0s	N66428_23_01_08		89	102	AVKLNLPDYYKIIK	H	2	10.27	10.21-10.33	10	52	102-104	0.058	-0.001	7.44E+04	840.01	n/a	n/a	n/a	n/a	840.021	n/a	n/a	n/a	n/a	0.8923	n/a	n/a		n/a	n/a	n/a		Medium
apo BRD4(1-477) wt	0s	N66428_23_01_08		89	106	AVKLNLPDYYKIIKTPMD	H	2	11.36	11.29-11.43	10	60	57-61														0	n/a	n/a	n/a	n/a	n/a	n/a		Low
apo BRD4(1-477) wt	0s	N66428_23_01_08		89	106	AVKLNLPDYYKIIKTPMD	H	3	11.36	11.21-11.50	21	60	57-62	0.064	0	6.86E+04	708.517	n/a	n/a	n/a	n/a	708.518	n/a	n/a	n/a	n/a	0.9121	n/a	n/a		n/a	n/a	n/a		High
apo BRD4(1-477) wt	0s	N66428_23_01_08		92	99	LNLPDYYK	H	2	8.47	8.30-8.60	24	48	46-51	0.048	-0.001	2.10E+05	513.587	n/a	n/a	n/a	n/a	513.585	n/a	n/a	n/a	n/a	0.9187	n/a	n/a		n/a	n/a	n/a		High
apo BRD4(1-477) wt	0s	N66428_23_01_08		92	102	LNLPDYYKIIK	H	2	10.6	10.53-10.65	10	74	74-78	0.046	0.002	6.53E+05	690.86	n/a	n/a	n/a	n/a	690.83	n/a	n/a	n/a	n/a	0.8837	n/a	n/a		n/a	n/a	n/a		High
apo BRD4(1-477) wt	0s	N66428_23_01_08		92	106	LNLPDYYKIIKTPMD	H	2	11.83	11.62-11.92	23	99	97-102	0.073	0	1.17E+05	913.071	n/a	n/a	n/a	n/a	913.082	n/a	n/a	n/a	n/a	0.9059	n/a	n/a		n/a	n/a	n/a		High
apo BRD4(1-477) wt	0s	N66428_23_01_08		92	117	LNLPDYYKIIKTPMDMGTIKKRLENN	H	3	11.27	11.20-11.33	11	82	82-89	0.096	-0.003	1.04E+04	1037.614	n/a	n/a	n/a	n/a	1037.564	n/a	n/a	n/a	n/a	0.8181	n/a	n/a		n/a	n/a	n/a		Medium
apo BRD4(1-477) wt	0s	N66428_23_01_08		92	117	LNLPDYYKIIKTPMDMGTIKKRLENN	H	4	11.27	11.17-11.46	21	82	81-85	0.061	0	6.00E+04	778.432	n/a	n/a	n/a	n/a	778.425	n/a	n/a	n/a	n/a	0.8841	n/a	n/a		n/a	n/a	n/a		Medium
apo BRD4(1-477) wt	0s	N66428_23_01_08		93	102	NLPDYYKIIK	H	2	10.6	10.52-10.74	16	65	62-67	0.058	-0.001	4.62E+04	634.35	n/a	n/a	n/a	n/a	634.251	n/a	n/a	n/a	n/a	0.8394	n/a	n/a		n/a	n/a	n/a		Medium
apo BRD4(1-477) wt	0s	N66428_23_01_08		98	111	YKIIKTPMDMGTIK	H	2	7.84	7.78-7.86	7	84	84-88	0.077	-0.004	1.01E+04	820.582	n/a	n/a	n/a	n/a	820.526	n/a	n/a	n/a	n/a	0.8076	n/a	n/a		n/a	n/a	n/a		Medium
apo BRD4(1-477) wt	0s	N66428_23_01_08		98	117	YKIIKTPMDMGTIKKRLENN	H	3	7.82	7.76-7.82	5	65	64-68	0.08	-0.003	5.63E+03	798.96	n/a	n/a	n/a	n/a	798.965	n/a	n/a	n/a	n/a	0.8558	n/a	n/a		n/a	n/a	n/a		Medium
apo BRD4(1-477) wt	0s	N66428_23_01_08		100	106	IIKTPMD	H	1	5.44	5.35-5.53	14	145	142-148	0.086	-0.003	1.35E+04	818.049	n/a	n/a	n/a	n/a	818.015	n/a	n/a	n/a	n/a	0.85	n/a	n/a		n/a	n/a	n/a		Medium
apo BRD4(1-477) wt	0s	N66428_23_01_08		103	111	TPMDMGTIK	H	1	6.03	5.96-6.10	10	46	40-46	0.032	-0.029	20.7	995.467	n/a	n/a	n/a	n/a	994.21	n/a	n/a	n/a	n/a	0.2108	n/a	n/a		n/a	n/a	n/a		Low
apo BRD4(1-477) wt	0s	N66428_23_01_08		103	111	TPMDMGTIK	H	2	6.03	5.92-6.22	21	45	42-47	0.047	-0.001	1.37E+05	497.631	n/a	n/a	n/a	n/a	497.609	n/a	n/a	n/a	n/a	0.9128	n/a	n/a		n/a	n/a	n/a		High
apo BRD4(1-477) wt	0s	N66428_23_01_08		103	113	TPMDMGTIKKR	H	2	4.2	4.13-4.43	23	65	62-67	0.05	-0.002	2.93E+05	639.806	n/a	n/a	n/a	n/a	639.788	n/a	n/a	n/a	n/a	0.9034	n/a	n/a		n/a	n/a	n/a		High
apo BRD4(1-477) wt	0s	N66428_23_01_08		103	114	TPMDMGTIKKRL	H	2	6.66	6.55-6.74	14	74	71-76	0.059	-0.001	1.81E+04	696.571	n/a	n/a	n/a	n/a	696.367	n/a	n/a	n/a	n/a	0.7966	n/a	n/a		n/a	n/a	n/a		Medium
apo BRD4(1-477) wt	0s	N66428_23_01_08		103	116	TPMDMGTIKKRLEN	H	2	6.78	6.76-6.91	12	92	93-97	0.074	-0.002	1.12E+04	817.99	n/a	n/a	n/a	n/a	817.976	n/a	n/a	n/a	n/a	0.8448	n/a	n/a		n/a	n/a	n/a		Medium
apo BRD4(1-477) wt	0s	N66428_23_01_08		103	117	TPMDMGTIKKRLENN	H	2	7.12	7.00-7.30	23	103	101-106	0.067	-0.002	1.41E+05	875.008	n/a	n/a	n/a	n/a	875.026	n/a	n/a	n/a	n/a	0.9076	n/a	n/a		n/a	n/a	n/a		High
apo BRD4(1-477) wt	0s	N66428_23_01_08		103	118	TPMDMGTIKKRLENNY	H	2	8.47	8.41-8.54	11	53	53-57														0	n/a	n/a	n/a	n/a	n/a	n/a		Low
apo BRD4(1-477) wt	0s	N66428_23_01_08		103	124	TPMDMGTIKKRLENNYYWNAQE	H	3	10.54	10.47-10.77	21	77	75-80	0.066	-0.001	2.91E+05	902.007	n/a	n/a	n/a	n/a	902.014	n/a	n/a	n/a	n/a	0.9199	n/a	n/a		n/a	n/a	n/a		High
apo BRD4(1-477) wt	0s	N66428_23_01_08		103	125	TPMDMGTIKKRLENNYYWNAQEC	H	3	11.03	10.95-11.25	24	81	78-83	0.072	0	1.34E+05	936.388	n/a	n/a	n/a	n/a	936.395	n/a	n/a	n/a	n/a	0.9	n/a	n/a		n/a	n/a	n/a		High
apo BRD4(1-477) wt	0s	N66428_23_01_08		107	113	MGTIKKR	H	1	3.17	3.14-3.21	6	43	147-155	0.068	-0.004	5.04E+04	834.034	n/a	n/a	n/a	n/a	834.064	n/a	n/a	n/a	n/a	0.8963	n/a	n/a		n/a	n/a	n/a		High
apo BRD4(1-477) wt	0s	N66428_23_01_08		107	116	MGTIKKRLEN	H	2	3.78	3.73-3.82	8	62	61-65	0.057	-0.002	9.32E+03	595.743	n/a	n/a	n/a	n/a	595.723	n/a	n/a	n/a	n/a	0.8339	n/a	n/a		n/a	n/a	n/a		Medium
apo BRD4(1-477) wt	0s	N66428_23_01_08		107	117	MGTIKKRLENN	H	2	3.81	3.73-3.91	14	69	66-71	0.057	-0.002	9.49E+04	652.773	n/a	n/a	n/a	n/a	652.775	n/a	n/a	n/a	n/a	0.9204	n/a	n/a		n/a	n/a	n/a		High
apo BRD4(1-477) wt	0s	N66428_23_01_08		107	118	MGTIKKRLENNY	H	2	4.78	4.74-4.82	7	80	80-84	0.061	-0.003	2.56E+04	734.326	n/a	n/a	n/a	n/a	734.362	n/a	n/a	n/a	n/a	0.8738	n/a	n/a		n/a	n/a	n/a		Medium
apo BRD4(1-477) wt	0s	N66428_23_01_08		114	124	LENNYYWNAQE	H	2	9.14	9.01-9.31	24	70	68-73	0.064	-0.001	8.57E+04	722.789	n/a	n/a	n/a	n/a	722.745	n/a	n/a	n/a	n/a	0.8992	n/a	n/a		n/a	n/a	n/a		High
apo BRD4(1-477) wt	0s	N66428_23_01_08		114	125	LENNYYWNAQEC	H	2	10.22	10.10-10.37	21	76	73-78	0.069	-0.001	4.78E+04	774.409	n/a	n/a	n/a	n/a	774.317	n/a	n/a	n/a	n/a	0.8526	n/a	n/a		n/a	n/a	n/a		Medium
apo BRD4(1-477) wt	0s	N66428_23_01_08		118	124	YYWNAQE	H	1	9.08	8.94-9.20	20	168	169-173	0.079	-0.002	5.07E+04	974.046	n/a	n/a	n/a	n/a	974.005	n/a	n/a	n/a	n/a	0.884	n/a	n/a		n/a	n/a	n/a		Medium
apo BRD4(1-477) wt	0s	N66428_23_01_08		125	131	CIQDFNT	H	1	6.05	5.96-6.10	10	140	139-143	0.065	-0.002	4.79E+04	840.885	n/a	n/a	n/a	n/a	840.923	n/a	n/a	n/a	n/a	0.8583	n/a	n/a		n/a	n/a	n/a		High
apo BRD4(1-477) wt	0s	N66428_23_01_08		125	132	CIQDFNTM	H	1	8.56	8.51-8.60	7	170	167-171	0.071	-0.002	2.88E+04	972.061	n/a	n/a	n/a	n/a	972.12	n/a	n/a	n/a	n/a	0.8477	n/a	n/a		n/a	n/a	n/a		Medium
apo BRD4(1-477) wt	0s	N66428_23_01_08		126	132	IQDFNTM	H	1	7.78	7.71-7.83	10	41	144-149	0.071	-0.002	6.22E+04	868.95	n/a	n/a	n/a	n/a	868.976	n/a	n/a	n/a	n/a	0.8794	n/a	n/a		n/a	n/a	n/a		High
apo BRD4(1-477) wt	0s	N66428_23_01_08		130	137	NTMFTNCY	H	1	10.55	10.44-10.59	12	173	172-176	0.109	-0.003	4.32E+03	994.12	n/a	n/a	n/a	n/a	994.125	n/a	n/a	n/a	n/a	0.8441	n/a	n/a		n/a	n/a	n/a		Medium
apo BRD4(1-477) wt	0s	N66428_23_01_08		136	148	CYIYNKPGDDIVL	H	2	11.04	10.94-11.24	23	79	77-82	0.062	0	1.88E+05	757.386	n/a	n/a	n/a	n/a	757.371	n/a	n/a	n/a	n/a	0.8954	n/a	n/a		n/a	n/a	n/a		High
apo BRD4(1-477) wt	0s	N66428_23_01_08		138	148	IYNKPGDDIVL	H	2	9.41	9.42-9.71	23	60	61-65	0.055	0.007	1.74E+06	624.31	n/a	n/a	n/a	n/a	624.212	n/a	n/a	n/a	n/a	0.7638	n/a	n/a		n/a	n/a	n/a		Medium
apo BRD4(1-477) wt	0s	N66428_23_01_08		144	151	DDIVLMAE	H	1	13.7	13.67-13.73	6	153	150-155	0.067	0.003	8.80E+04	905.967	n/a	n/a	n/a	n/a	906.034	n/a	n/a	n/a	n/a	0.8708	n/a	n/a		n/a	n/a	n/a		Medium
apo BRD4(1-477) wt	0s	N66428_23_01_08		148	155	LMAEALEK	H	1	8.31	8.19-8.49	23	160	158-163	0.062	-0.002	4.59E+05	905.079	n/a	n/a	n/a	n/a	905.093	n/a	n/a	n/a	n/a	0.9152	n/a	n/a		n/a	n/a	n/a		High
apo BRD4(1-477) wt	0s	N66428_23_01_08		149	155	MAEALEK	H	1	4.02	3.96-4.04	6	144	141-146	0.07	-0.003	2.00E+04	791.911	n/a	n/a	n/a	n/a	791.935	n/a	n/a	n/a	n/a	0.902	n/a	n/a		n/a	n/a	n/a		High
apo BRD4(1-477) wt	0s	N66428_23_01_08		149	156	MAEALEKL	H	1	8.31	8.24-8.38	11	40	39-43	0.028	-0.014	104	906.784	n/a	n/a	n/a	n/a	905.092	n/a	n/a	n/a	n/a	0.2062	n/a	n/a		n/a	n/a	n/a		Low
apo BRD4(1-477) wt	0s	N66428_23_01_08		149	156	MAEALEKL	H	2	8.31	8.20-8.45	19	40	41-45	0.043	0.004	1.45E+06	453.131	n/a	n/a	n/a	n/a	453.05	n/a	n/a	n/a	n/a	0.7389	n/a	n/a		n/a	n/a	n/a		Medium
apo BRD4(1-477) wt	0s	N66428_23_01_08		150	156	AEALEKL	H	1	8.31	8.24-8.36	10	131	127-132	0.071	-0.006	1.00E+05	773.868	n/a	n/a	n/a	n/a	773.895	n/a	n/a	n/a	n/a	0.8898	n/a	n/a		n/a	n/a	n/a		High
apo BRD4(1-477) wt	0s	N66428_23_01_08		157	172	FLQKINELPTEETEIM	H	2	10.89	10.78-11.05	21	99	100-105	0.059	0.003	1.48E+06	968.666	n/a	n/a	n/a	n/a	968.608	n/a	n/a	n/a	n/a	0.871	n/a	n/a		n/a	n/a	n/a		High
apo BRD4(1-477) wt	0s	N66428_23_01_08		158	172	LQKINELPTEETEIM	H	2	9.55	9.48-9.59	9	91	91-95	0.067	-0.001	3.68E+04	895.01	n/a	n/a	n/a	n/a	895.022	n/a	n/a	n/a	n/a	0.881	n/a	n/a		n/a	n/a	n/a		Medium
apo BRD4(1-477) wt	0s	N66428_23_01_08		161	172	INELPTEETEIM	H	2	9.7	9.58-9.88	23	69	68-72	0.047	0	7.22E+05	710.295	n/a	n/a	n/a	n/a	710.292	n/a	n/a	n/a	n/a	0.9028	n/a	n/a		n/a	n/a	n/a		High
apo BRD4(1-477) wt	0s	N66428_23_01_08		162	173	NELPTEETEIMI	H	2	9.71	9.58-9.88	23	68	68-72	0.047	0	7.22E+05	710.295	n/a	n/a	n/a	n/a	710.292	n/a	n/a	n/a	n/a	0.9028	n/a	n/a		n/a	n/a	n/a		High
apo BRD4(1-477) wt	0s	N66428_23_01_08		165	172	PTEETEIM	H	1	6.83	6.74-7.04	23	159	156-160	0.068	-0.002	1.16E+05	950.008	n/a	n/a	n/a	n/a	950.044	n/a	n/a	n/a	n/a	0.8754	n/a	n/a		n/a	n/a	n/a		High
apo BRD4(1-477) wt	0s	N66428_23_01_08		365	371	FAKKHAA	H	1	3.07	3.03-3.10	6	36	135-146	0.057	-0.003	9.71E+04	772.913	n/a	n/a	n/a	n/a	772.915	n/a	n/a	n/a	n/a	0.8995	n/a	n/a		n/a	n/a	n/a		High
apo BRD4(1-477) wt	0s	N66428_23_01_08		365	381	FAKKHAAYAWPFYKPVD	H	2	10.64	10.60-10.70	7	54	111-117	0.068	-0.001	1.09E+05	1020.672	n/a	n/a	n/a	n/a	1020.678	n/a	n/a	n/a	n/a	0.8896	n/a	n/a		n/a	n/a	n/a		Medium
apo BRD4(1-477) wt	0s	N66428_23_01_08		369	381	HAAYAWPFYKPVD	H	2	11.94	11.84-11.99	12	79	76-81	0.063	0	8.13E+04	783.393	n/a	n/a	n/a	n/a	783.379	n/a	n/a	n/a	n/a	0.908	n/a	n/a		n/a	n/a	n/a		High
apo BRD4(1-477) wt	0s	N66428_23_01_08		372	378	YAWPFYK	H	1	12.7	12.60-12.74	10	48	174-184	0.078	-0.001	8.86E+04	975.109	n/a	n/a	n/a	n/a	975.118	n/a	n/a	n/a	n/a	0.8641	n/a	n/a		n/a	n/a	n/a		Medium
apo BRD4(1-477) wt	0s	N66428_23_01_08		372	381	YAWPFYKPVD	H	2	13.05	12.93-13.23	23	61	58-63	0.057	0.006	1.31E+06	643.808	n/a	n/a	n/a	n/a	643.731	n/a	n/a	n/a	n/a	0.8325	n/a	n/a		n/a	n/a	n/a		Medium
apo BRD4(1-477) wt	0s	N66428_23_01_08		372	383	YAWPFYKPVDVE	H	2	13.37	13.31-13.40	6	76	74-78	0.056	0	5.26E+04	757.861	n/a	n/a	n/a	n/a	757.854	n/a	n/a	n/a	n/a	0.8983	n/a	n/a		n/a	n/a	n/a		High
apo BRD4(1-477) wt	0s	N66428_23_01_08		382	390	VEALGLHDY	H	1	8.22	8.09-8.39	24	192	190-195	0.075	-0.003	2.74E+05	1017.084	n/a	n/a	n/a	n/a	1017.114	n/a	n/a	n/a	n/a	0.9234	n/a	n/a		n/a	n/a	n/a		High
apo BRD4(1-477) wt	0s	N66428_23_01_08		382	392	VEALGLHDYCD	H	2	8.69	8.50-8.79	21	59	59-63	0.053	0.002	7.94E+04	618.26	n/a	n/a	n/a	n/a	618.176	n/a	n/a	n/a	n/a	0.8034	n/a	n/a		n/a	n/a	n/a		Medium
apo BRD4(1-477) wt	0s	N66428_23_01_08		383	390	EALGLHDY	H	1	8.22	8.08-8.27	15	168	165-170	0.076	-0.002	6.48E+04	917.943	n/a	n/a	n/a	n/a	917.983	n/a	n/a	n/a	n/a	0.8942	n/a	n/a		n/a	n/a	n/a		High
apo BRD4(1-477) wt	0s	N66428_23_01_08		384	390	ALGLHDY	H	1	8.22	8.13-8.27	11	146	143-148	0.062	-0.002	1.73E+05	788.837	n/a	n/a	n/a	n/a	788.868	n/a	n/a	n/a	n/a	0.9116	n/a	n/a		n/a	n/a	n/a		High
apo BRD4(1-477) wt	0s	N66428_23_01_08		389	399	DYCDIIKHPMD	H	2	7.78	7.68-7.89	16	67	66-70	0.054	-0.002	8.41E+04	675.773	n/a	n/a	n/a	n/a	675.775	n/a	n/a	n/a	n/a	0.8792	n/a	n/a		n/a	n/a	n/a		Medium
apo BRD4(1-477) wt	0s	N66428_23_01_08		389	407	DYCDIIKHPMDMSTIKSKL	H	3	9.85	9.78-9.85	6	64	63-67	0.061	-0.002	1.74E+04	747.228	n/a	n/a	n/a	n/a	747.225	n/a	n/a	n/a	n/a	0.8418	n/a	n/a		n/a	n/a	n/a		Medium
apo BRD4(1-477) wt	0s	N66428_23_01_08		390	399	YCDIIKHPMD	H	2	6.46	6.40-6.52	10	61	60-64	0.051	-0.002	5.01E+04	618.231	n/a	n/a	n/a	n/a	618.232	n/a	n/a	n/a	n/a	0.8857	n/a	n/a		n/a	n/a	n/a		Medium
apo BRD4(1-477) wt	0s	N66428_23_01_08		391	399	CDIIKHPMD	H	1	4.91	4.78-5.00	17	51	190-194	0.09	-0.004	1.04E+04	1072.219	n/a	n/a	n/a	n/a	1072.282	n/a	n/a	n/a	n/a	0.8083	n/a	n/a		n/a	n/a	n/a		Medium
apo BRD4(1-477) wt	0s	N66428_23_01_08		391	400	CDIIKHPMDM	H	2	7.5	7.38-7.60	17	57	56-60	0.049	0.001	7.54E+05	602.324	n/a	n/a	n/a	n/a	602.243	n/a	n/a	n/a	n/a	0.8111	n/a	n/a		n/a	n/a	n/a		Medium
apo BRD4(1-477) wt	0s	N66428_23_01_08		391	404	CDIIKHPMDMSTIK	H	2	6.7	6.63-6.74	8	86	83-88	0.063	-0.002	1.09E+05	816.99	n/a	n/a	n/a	n/a	817	n/a	n/a	n/a	n/a	0.9147	n/a	n/a		n/a	n/a	n/a		High
apo BRD4(1-477) wt	0s	N66428_23_01_08		391	406	CDIIKHPMDMSTIKSK	H	2	5.51	5.46-5.54	7	95	92-97	0.071	-0.003	6.43E+04	924.623	n/a	n/a	n/a	n/a	924.625	n/a	n/a	n/a	n/a	0.9109	n/a	n/a		n/a	n/a	n/a		High
apo BRD4(1-477) wt	0s	N66428_23_01_08		391	407	CDIIKHPMDMSTIKSKL	H	2	8.09	8.03-8.17	12	112	109-114	0.073	-0.003	1.07E+05	981.197	n/a	n/a	n/a	n/a	981.204	n/a	n/a	n/a	n/a	0.9071	n/a	n/a		n/a	n/a	n/a		High
apo BRD4(1-477) wt	0s	N66428_23_01_08		391	410	CDIIKHPMDMSTIKSKLEAR	H	3	7.88	7.76-8.00	18	74	72-77	0.063	-0.002	1.08E+05	773.271	n/a	n/a	n/a	n/a	773.263	n/a	n/a	n/a	n/a	0.9053	n/a	n/a		n/a	n/a	n/a		High
apo BRD4(1-477) wt	0s	N66428_23_01_08		400	406	MSTIKSK	H	1	3.22	3.17-3.24	6	37	139-144	0.068	-0.003	2.22E+04	794.934	n/a	n/a	n/a	n/a	794.982	n/a	n/a	n/a	n/a	0.8924	n/a	n/a		n/a	n/a	n/a		High
apo BRD4(1-477) wt	0s	N66428_23_01_08		400	407	MSTIKSKL	H	1	4.9	4.86-4.92	5	44	159-164	0.086	-0.003	7.12E+03	908.071	n/a	n/a	n/a	n/a	908.14	n/a	n/a	n/a	n/a	0.8719	n/a	n/a		n/a	n/a	n/a		High
apo BRD4(1-477) wt	0s	N66428_23_01_08		401	407	STIKSKL	H	1	4.14	4.10-4.21	9	39	134-142	0.072	-0.003	1.91E+04	776.903	n/a	n/a	n/a	n/a	776.942	n/a	n/a	n/a	n/a	0.8956	n/a	n/a		n/a	n/a	n/a		High
apo BRD4(1-477) wt	0s	N66428_23_01_08		407	424	LEAREYRDAQEFGADVRL	H	3	9.73	9.63-9.94	24	59	59-63	0.062	-0.001	4.74E+04	713.784	n/a	n/a	n/a	n/a	713.774	n/a	n/a	n/a	n/a	0.8904	n/a	n/a		n/a	n/a	n/a		Medium
apo BRD4(1-477) wt	0s	N66428_23_01_08		407	425	LEAREYRDAQEFGADVRLM	H	2	10.72	10.64-10.78	10	62	120-124	0.073	-0.002	8.94E+04	1135.749	n/a	n/a	n/a	n/a	1135.757	n/a	n/a	n/a	n/a	0.8832	n/a	n/a		n/a	n/a	n/a		High
apo BRD4(1-477) wt	0s	N66428_23_01_08		408	425	EAREYRDAQEFGADVRLM	H	2	10.21	10.14-10.27	11	57	58-65	0.032	0.015	47.4	1079.62	n/a	n/a	n/a	n/a	1079.178	n/a	n/a	n/a	n/a	0.2201	n/a	n/a		n/a	n/a	n/a		Low
apo BRD4(1-477) wt	0s	N66428_23_01_08		408	425	EAREYRDAQEFGADVRLM	H	3	10.21	10.16-10.46	23	56	57-61	0.053	0.005	9.56E+05	719.833	n/a	n/a	n/a	n/a	719.787	n/a	n/a	n/a	n/a	0.8253	n/a	n/a		n/a	n/a	n/a		Medium
apo BRD4(1-477) wt	0s	N66428_23_01_08		411	425	EYRDAQEFGADVRLM	H	2	10.56	10.48-10.61	11	93	89-94	0.065	0	1.54E+05	901.025	n/a	n/a	n/a	n/a	900.988	n/a	n/a	n/a	n/a	0.9045	n/a	n/a		n/a	n/a	n/a		High
apo BRD4(1-477) wt	0s	N66428_23_01_08		418	425	FGADVRLM	H	1	9.65	9.51-9.75	19	43	161-166	0.076	-0.001	5.54E+04	909.077	n/a	n/a	n/a	n/a	909.086	n/a	n/a	n/a	n/a	0.8733	n/a	n/a		n/a	n/a	n/a		Medium
apo BRD4(1-477) wt	0s	N66428_23_01_08		426	441	FSNCYKYNPPDHEVVA	H	2	6.7	6.50-6.80	22	100	97-102	0.069	-0.002	1.77E+05	942.526	n/a	n/a	n/a	n/a	942.532	n/a	n/a	n/a	n/a	0.914	n/a	n/a		n/a	n/a	n/a		High
apo BRD4(1-477) wt	0s	N66428_23_01_08		426	445	FSNCYKYNPPDHEVVAMARK	H	3	6.33	6.24-6.40	13	80	80-84	0.054	-0.002	2.10E+05	790.884	n/a	n/a	n/a	n/a	790.902	n/a	n/a	n/a	n/a	0.8945	n/a	n/a		n/a	n/a	n/a		High
apo BRD4(1-477) wt	0s	N66428_23_01_08		426	448	FSNCYKYNPPDHEVVAMARKLQD	H	3	9.22	9.09-9.30	17	79	80-84	0.061	-0.002	1.99E+05	909.679	n/a	n/a	n/a	n/a	909.694	n/a	n/a	n/a	n/a	0.8797	n/a	n/a		n/a	n/a	n/a		High
apo BRD4(1-477) wt	0s	N66428_23_01_08		429	441	CYKYNPPDHEVVA	H	2	5.38	5.21-5.50	21	76	76-81	0.051	-0.001	4.94E+05	768.355	n/a	n/a	n/a	n/a	768.355	n/a	n/a	n/a	n/a	0.8982	n/a	n/a		n/a	n/a	n/a		High
apo BRD4(1-477) wt	0s	N66428_23_01_08		429	453	CYKYNPPDHEVVAMARKLQDVFEMR	H	3	13.43	13.37-13.50	11	70	70-76	0.095	-0.018	269	1015.354	n/a	n/a	n/a	n/a	1014.51	n/a	n/a	n/a	n/a	0.1527	n/a	n/a		n/a	n/a	n/a		Low
apo BRD4(1-477) wt	0s	N66428_23_01_08		429	453	CYKYNPPDHEVVAMARKLQDVFEMR	H	4	13.43	13.38-13.49	9	70	66-71	0.06	0.001	9.82E+04	761.128	n/a	n/a	n/a	n/a	761.134	n/a	n/a	n/a	n/a	0.9158	n/a	n/a		n/a	n/a	n/a		High
apo BRD4(1-477) wt	0s	N66428_23_01_08		430	441	YKYNPPDHEVVA	H	2	5.12	4.85-5.15	23	69	68-72	0.05	-0.001	2.36E+05	716.787	n/a	n/a	n/a	n/a	716.783	n/a	n/a	n/a	n/a	0.9058	n/a	n/a		n/a	n/a	n/a		High
apo BRD4(1-477) wt	0s	N66428_23_01_08		430	445	YKYNPPDHEVVAMARK	H	2	5.16	5.11-5.17	6	58	59-66														0	n/a	n/a	n/a	n/a	n/a	n/a		Low
apo BRD4(1-477) wt	0s	N66428_23_01_08		430	445	YKYNPPDHEVVAMARK	H	3	5.16	5.02-5.30	21	59	58-62	0.051	-0.001	7.07E+04	640.4	n/a	n/a	n/a	n/a	640.402	n/a	n/a	n/a	n/a	0.9003	n/a	n/a		n/a	n/a	n/a		High
apo BRD4(1-477) wt	0s	N66428_23_01_08		431	441	KYNPPDHEVVA	H	2	4.23	4.10-4.40	23	59	59-63	0.046	-0.001	4.68E+05	635.211	n/a	n/a	n/a	n/a	635.196	n/a	n/a	n/a	n/a	0.9066	n/a	n/a		n/a	n/a	n/a		High
apo BRD4(1-477) wt	0s	N66428_23_01_08		431	445	KYNPPDHEVVAMARK	H	2	4.4	4.29-4.48	15	90	88-92	0.07	-0.003	3.06E+04	878.505	n/a	n/a	n/a	n/a	878.513	n/a	n/a	n/a	n/a	0.8737	n/a	n/a		n/a	n/a	n/a		High
apo BRD4(1-477) wt	0s	N66428_23_01_08		431	448	KYNPPDHEVVAMARKLQD	H	2	7.83	7.76-7.90	11	70	71-78	0.033	0.013	301	1057.318	n/a	n/a	n/a	n/a	1056.7	n/a	n/a	n/a	n/a	0.1566	n/a	n/a		n/a	n/a	n/a		Low
apo BRD4(1-477) wt	0s	N66428_23_01_08		431	448	KYNPPDHEVVAMARKLQD	H	3	7.83	7.71-7.86	12	70	71-76	0.052	-0.002	1.44E+05	704.8	n/a	n/a	n/a	n/a	704.803	n/a	n/a	n/a	n/a	0.9017	n/a	n/a		n/a	n/a	n/a		High
apo BRD4(1-477) wt	0s	N66428_23_01_08		431	453	KYNPPDHEVVAMARKLQDVFEMR	H	3	13.33	13.28-13.37	6	64	65-71	0.051	0.018	297	926.524	n/a	n/a	n/a	n/a	925.737	n/a	n/a	n/a	n/a	0.1867	n/a	n/a		n/a	n/a	n/a		Low
apo BRD4(1-477) wt	0s	N66428_23_01_08		431	453	KYNPPDHEVVAMARKLQDVFEMR	H	4	13.33	13.20-13.50	21	65	62-67	0.056	0.002	2.47E+05	694.56	n/a	n/a	n/a	n/a	694.554	n/a	n/a	n/a	n/a	0.92	n/a	n/a		n/a	n/a	n/a		High
apo BRD4(1-477) wt	0s	N66428_23_01_08		442	448	MARKLQD	H	1	3.57	3.53-3.59	6	42	145-149	0.066	-0.003	2.15E+04	861.994	n/a	n/a	n/a	n/a	862.031	n/a	n/a	n/a	n/a	0.8767	n/a	n/a		n/a	n/a	n/a		High
apo BRD4(1-477) wt	0s	N66428_23_01_08		442	453	MARKLQDVFEMR	H	2	9.39	9.30-9.60	22	85	82-87	0.059	0	5.38E+05	762.936	n/a	n/a	n/a	n/a	762.92	n/a	n/a	n/a	n/a	0.9217	n/a	n/a		n/a	n/a	n/a		High
apo BRD4(1-477) wt	0s	N66428_23_01_08		446	453	LQDVFEMR	H	1	10.45	10.38-10.50	10	50	187-191	0.071	-0.001	4.32E+04	1038.162	n/a	n/a	n/a	n/a	1038.2	n/a	n/a	n/a	n/a	0.842	n/a	n/a		n/a	n/a	n/a		High
apo BRD4(1-477) wt	0s	N66428_23_01_08		453	467	RFAKMPDEPEEPVVA	H	2	6.83	6.72-7.01	23	87	84-89	0.075	-0.003	3.56E+04	858.583	n/a	n/a	n/a	n/a	858.476	n/a	n/a	n/a	n/a	0.8328	n/a	n/a		n/a	n/a	n/a		Medium
apo BRD4(1-477) wt	0s	N66428_23_01_08		454	467	FAKMPDEPEEPVVA	H	2	7.36	7.22-7.51	21	76	75-79	0.05	0.002	1.30E+06	780.425	n/a	n/a	n/a	n/a	780.384	n/a	n/a	n/a	n/a	0.8558	n/a	n/a		n/a	n/a	n/a		High
apo BRD4(1-477) wt	0s	N66428_23_01_08		454	477	FAKMPDEPEEPVVAVSSPAVPPPT	H	3	7.67	7.44-7.74	23	69	66-71	0.064	-0.001	4.14E+05	831.612	n/a	n/a	n/a	n/a	831.612	n/a	n/a	n/a	n/a	0.93	n/a	n/a		n/a	n/a	n/a		High
apo BRD4(1-477) wt	0s	N66428_23_01_08		468	477	VSSPAVPPPT	H	1	3.77	3.73-3.81	7	149	146-151	0.073	-0.003	8.60E+04	952.048	n/a	n/a	n/a	n/a	952.084	n/a	n/a	n/a	n/a	0.9069	n/a	n/a		n/a	n/a	n/a		High
apo BRD4(1-477) wt	FD	N66428_24_02_17		1	26	MSAESGPGTRLRNLPVMGDGLETSQM	H	3	10.23	10.14-10.37	18	73	73-78	0.081	-0.006	2.22E+04	916.753	n/a	n/a	n/a	n/a	916.819	n/a	n/a	n/a	n/a	0.787	4.116	12.349	56.13	n/a	n/a	n/a		Medium
apo BRD4(1-477) wt	FD	N66428_24_02_17		5	26	SGPGTRLRNLPVMGDGLETSQM	H	3	9.78	9.63-9.94	24	59	56-62	0.071	-0.004	1.25E+04	776.338	n/a	n/a	n/a	n/a	776.364	n/a	n/a	n/a	n/a	0.752	3.15	9.449	52.494	n/a	n/a	n/a		Medium
apo BRD4(1-477) wt	FD	N66428_24_02_17		12	26	RNLPVMGDGLETSQM	H	2	9.06	8.95-9.17	17	83	79-84	0.071	-0.004	1.93E+04	827.962	n/a	n/a	n/a	n/a	827.885	n/a	n/a	n/a	n/a	0.7619	2.94	5.88	49	n/a	n/a	n/a		Medium
apo BRD4(1-477) wt	FD	N66428_24_02_17		15	26	PVMGDGLETSQM	H	2	8.1	7.98-8.27	21	59	60-64	0.042	-0.003	5.00E+04	635.871	n/a	n/a	n/a	n/a	635.761	n/a	n/a	n/a	n/a	0.6883	2.539	5.077	50.772	n/a	n/a	n/a		Medium
apo BRD4(1-477) wt	FD	N66428_24_02_17		27	40	STTQAQAQPQPANA	H	2	3.15	3.08-3.32	19	67	66-71	0.06	-0.004	2.63E+04	709.657	n/a	n/a	n/a	n/a	709.679	n/a	n/a	n/a	n/a	0.8316	2.44	4.879	48.793	n/a	n/a	n/a		Medium
apo BRD4(1-477) wt	FD	N66428_24_02_17		41	63	ASTNPPPPETSNPNKPKRQTNQL	H	3	3.78	3.70-3.99	22	63	61-66	0.075	-0.006	2.06E+04	842.487	n/a	n/a	n/a	n/a	842.619	n/a	n/a	n/a	n/a	0.8257	2.702	8.107	54.047	n/a	n/a	n/a		Medium
apo BRD4(1-477) wt	FD	N66428_24_02_17		41	65	ASTNPPPPETSNPNKPKRQTNQLQY	H	3	4.4	4.32-4.61	23	71	68-75	0.067	-0.008	7.92E+04	940.152	n/a	n/a	n/a	n/a	940.232	n/a	n/a	n/a	n/a	0.8114	3.215	9.645	56.738	n/a	n/a	n/a		Medium
apo BRD4(1-477) wt	FD	N66428_24_02_17		66	72	LLRVVLK	H	1	6.85	6.78-6.89	9	42	149-157	0.063	-0.008	2.55E+03	844.701	n/a	n/a	n/a	n/a	844.735	n/a	n/a	n/a	n/a	0.6617	3.618	3.618	72.364	n/a	n/a	n/a		Medium
apo BRD4(1-477) wt	FD	N66428_24_02_17		68	74	RVVLKTL	H	1	6.31	6.22-6.39	13	42	145-148	0.099	-0.005	3.59E+03	832.626	n/a	n/a	n/a	n/a	832.714	n/a	n/a	n/a	n/a	0.8049	3.651	3.651	73.018	n/a	n/a	n/a		Medium
apo BRD4(1-477) wt	FD	N66428_24_02_17		69	78	VVLKTLWKHQ	H	2	7.2	7.08-7.37	21	67	64-71	0.054	-0.005	4.89E+04	628.809	n/a	n/a	n/a	n/a	628.84	n/a	n/a	n/a	n/a	0.846	2.071	4.143	51.783	n/a	n/a	n/a		Medium
apo BRD4(1-477) wt	FD	N66428_24_02_17		69	88	VVLKTLWKHQFAWPFQQPVD	H	3	13.36	13.26-13.55	21	72	69-74	0.074	-0.005	1.13E+04	826.736	n/a	n/a	n/a	n/a	826.813	n/a	n/a	n/a	n/a	0.7604	3.184	9.551	59.695	n/a	n/a	n/a		Medium
apo BRD4(1-477) wt	FD	N66428_24_02_17		69	91	VVLKTLWKHQFAWPFQQPVDAVK	H	3	13	12.77-13.07	23	82	79-86	0.112	-0.005	3.79E+03	927.105	n/a	n/a	n/a	n/a	926.774	n/a	n/a	n/a	n/a	0.5724	3.685	11.054	58.177	n/a	n/a	n/a		Low
apo BRD4(1-477) wt	FD	N66428_24_02_17		75	91	WKHQFAWPFQQPVDAVK	H	2	12.16	11.95-12.25	22	60	116-119	0.101	-0.009	5.48E+03	1060.699	n/a	n/a	n/a	n/a	1060.575	n/a	n/a	n/a	n/a	0.7143	3.37	6.741	51.852	n/a	n/a	n/a		Medium
apo BRD4(1-477) wt	FD	N66428_24_02_17		78	88	QFAWPFQQPVD	H	2	13.66	13.56-13.86	23	65	61-69	0.045	-0.003	3.83E+05	684.153	n/a	n/a	n/a	n/a	684.193	n/a	n/a	n/a	n/a	0.853	1.94	3.88	55.435	n/a	n/a	n/a		High
apo BRD4(1-477) wt	FD	N66428_24_02_17		78	91	QFAWPFQQPVDAVK	H	2	13.27	13.15-13.42	20	86	83-89	0.089	-0.005	1.77E+04	834.265	n/a	n/a	n/a	n/a	834.274	n/a	n/a	n/a	n/a	0.8112	2.831	5.662	56.62	n/a	n/a	n/a		Medium
apo BRD4(1-477) wt	FD	N66428_24_02_17		79	88	FAWPFQQPVD	H	2	13.7	13.61-13.91	23	60	56-64	0.043	-0.002	9.31E+05	619.897	n/a	n/a	n/a	n/a	619.897	n/a	n/a	n/a	n/a	0.8799	1.71	3.42	56.996	n/a	n/a	n/a		Medium
apo BRD4(1-477) wt	FD	N66428_24_02_17		79	91	FAWPFQQPVDAVK	H	2	13.3	13.15-13.44	21	77	73-79	0.063	-0.004	6.25E+04	770.135	n/a	n/a	n/a	n/a	770.187	n/a	n/a	n/a	n/a	0.8706	2.809	5.618	62.422	n/a	n/a	n/a		Medium
apo BRD4(1-477) wt	FD	N66428_24_02_17		82	88	PFQQPVD	H	1	13.7	13.64-13.75	9	141	137-144	0.052	-0.006	3.05E+04	833.362	n/a	n/a	n/a	n/a	833.216	n/a	n/a	n/a	n/a	0.713	2.313	2.313	57.825	n/a	n/a	n/a		Medium
apo BRD4(1-477) wt	FD	N66428_24_02_17		89	102	AVKLNLPDYYKIIK	H	2	10.27	10.21-10.33	10	52	100-104	0.069	-0.005	5.07E+04	843.554	n/a	n/a	n/a	n/a	843.652	n/a	n/a	n/a	n/a	0.8643	3.631	7.262	66.017	n/a	n/a	n/a		Medium
apo BRD4(1-477) wt	FD	N66428_24_02_17		89	106	AVKLNLPDYYKIIKTPMD	H	2	11.36	0.00-0.00	0	60	0-0														0	n/a	n/a	n/a	n/a	n/a	n/a		Low
apo BRD4(1-477) wt	FD	N66428_24_02_17		89	106	AVKLNLPDYYKIIKTPMD	H	3	11.36	11.21-11.50	21	60	57-63	0.054	-0.004	1.40E+05	711.233	n/a	n/a	n/a	n/a	711.243	n/a	n/a	n/a	n/a	0.8964	2.726	8.177	58.407	n/a	n/a	n/a		High
apo BRD4(1-477) wt	FD	N66428_24_02_17		92	99	LNLPDYYK	H	2	8.47	8.30-8.60	23	48	46-51	0.043	-0.003	5.69E+04	514.923	n/a	n/a	n/a	n/a	514.847	n/a	n/a	n/a	n/a	0.7956	1.261	2.523	50.453	n/a	n/a	n/a		Medium
apo BRD4(1-477) wt	FD	N66428_24_02_17		92	102	LNLPDYYKIIK	H	2	10.6	10.46-10.75	21	74	70-78	0.051	-0.004	2.59E+05	693.249	n/a	n/a	n/a	n/a	693.306	n/a	n/a	n/a	n/a	0.8586	2.476	4.952	61.901	n/a	n/a	n/a		Medium
apo BRD4(1-477) wt	FD	N66428_24_02_17		92	106	LNLPDYYKIIKTPMD	H	2	11.83	11.62-11.92	23	99	96-102	0.07	-0.006	8.56E+04	916.577	n/a	n/a	n/a	n/a	916.613	n/a	n/a	n/a	n/a	0.8604	3.531	7.062	64.204	n/a	n/a	n/a		Medium
apo BRD4(1-477) wt	FD	N66428_24_02_17		92	117	LNLPDYYKIIKTPMDMGTIKKRLENN	H	3	11.27	11.20-11.33	11	82	82-89	0.095	-0.009	5.01E+03	1042.042	n/a	n/a	n/a	n/a	1042.043	n/a	n/a	n/a	n/a	0.6774	4.48	13.439	61.086	n/a	n/a	n/a		Medium
apo BRD4(1-477) wt	FD	N66428_24_02_17		92	117	LNLPDYYKIIKTPMDMGTIKKRLENN	H	4	11.27	11.17-11.46	21	82	79-85	0.067	-0.005	2.78E+04	781.571	n/a	n/a	n/a	n/a	781.558	n/a	n/a	n/a	n/a	0.818	3.133	12.531	56.96	n/a	n/a	n/a		Medium
apo BRD4(1-477) wt	FD	N66428_24_02_17		93	102	NLPDYYKIIK	H	2	10.6	10.52-10.75	17	65	61-68	0.065	-0.005	1.26E+04	636.405	n/a	n/a	n/a	n/a	636.271	n/a	n/a	n/a	n/a	0.6473	2.02	4.04	57.716	n/a	n/a	n/a		Medium
apo BRD4(1-477) wt	FD	N66428_24_02_17		98	111	YKIIKTPMDMGTIK	H	2	7.84	7.78-8.00	17	84	84-89	0.095	-0.008	4.79E+03	823.691	n/a	n/a	n/a	n/a	823.585	n/a	n/a	n/a	n/a	0.6219	3.059	6.118	55.619	n/a	n/a	n/a		Medium
apo BRD4(1-477) wt	FD	N66428_24_02_17		98	117	YKIIKTPMDMGTIKKRLENN	H	3	7.82	7.68-7.98	23	65	62-68	0.07	-0.006	1.56E+04	801.835	n/a	n/a	n/a	n/a	801.817	n/a	n/a	n/a	n/a	0.8105	2.852	8.555	50.323	n/a	n/a	n/a		Medium
apo BRD4(1-477) wt	FD	N66428_24_02_17		100	106	IIKTPMD	H	1	5.44	5.32-5.58	19	145	142-150	0.079	-0.009	4.66E+03	820.596	n/a	n/a	n/a	n/a	820.467	n/a	n/a	n/a	n/a	0.6765	2.452	2.452	61.289	n/a	n/a	n/a		Medium
apo BRD4(1-477) wt	FD	N66428_24_02_17		103	111	TPMDMGTIK	H	1	6.03	0.00-0.00	0	46	0-0														0	n/a	n/a	n/a	n/a	n/a	n/a		Low
apo BRD4(1-477) wt	FD	N66428_24_02_17		103	111	TPMDMGTIK	H	2	6.03	5.92-6.22	22	45	42-49	0.044	-0.004	3.87E+04	499.53	n/a	n/a	n/a	n/a	499.456	n/a	n/a	n/a	n/a	0.7766	1.847	3.694	52.77	n/a	n/a	n/a		Medium
apo BRD4(1-477) wt	FD	N66428_24_02_17		103	113	TPMDMGTIKKR	H	2	4.2	4.11-4.41	23	65	62-68	0.054	-0.005	5.52E+04	641.942	n/a	n/a	n/a	n/a	641.859	n/a	n/a	n/a	n/a	0.8517	2.071	4.142	46.024	n/a	n/a	n/a		Medium
apo BRD4(1-477) wt	FD	N66428_24_02_17		103	114	TPMDMGTIKKRL	H	2	6.66	6.55-6.80	18	74	71-78	0.077	-0.006	8.41E+03	699.081	n/a	n/a	n/a	n/a	698.971	n/a	n/a	n/a	n/a	0.7724	2.604	5.208	52.085	n/a	n/a	n/a		Medium
apo BRD4(1-477) wt	FD	N66428_24_02_17		103	116	TPMDMGTIKKRLEN	H	2	6.78	6.76-6.91	12	92	92-97	0.062	-0.004	5.29E+03	821.436	n/a	n/a	n/a	n/a	821.237	n/a	n/a	n/a	n/a	0.6153	3.261	6.522	54.353	n/a	n/a	n/a		Medium
apo BRD4(1-477) wt	FD	N66428_24_02_17		103	117	TPMDMGTIKKRLENN	H	2	7.12	7.00-7.30	23	103	101-107	0.066	-0.006	9.24E+04	878.764	n/a	n/a	n/a	n/a	878.821	n/a	n/a	n/a	n/a	0.8748	3.795	7.59	58.387	n/a	n/a	n/a		Medium
apo BRD4(1-477) wt	FD	N66428_24_02_17		103	118	TPMDMGTIKKRLENNY	H	2	8.47	8.41-8.54	11	53	116-119	0.089	-0.008	8.68E+03	960.818	n/a	n/a	n/a	n/a	960.704	n/a	n/a	n/a	n/a	0.7548	4.126	8.252	58.941	n/a	n/a	n/a		Medium
apo BRD4(1-477) wt	FD	N66428_24_02_17		103	124	TPMDMGTIKKRLENNYYWNAQE	H	3	10.54	10.45-10.75	22	77	74-81	0.075	-0.005	5.07E+04	906.232	n/a	n/a	n/a	n/a	906.216	n/a	n/a	n/a	n/a	0.8208	4.202	12.605	63.025	n/a	n/a	n/a		Medium
apo BRD4(1-477) wt	FD	N66428_24_02_17		103	125	TPMDMGTIKKRLENNYYWNAQEC	H	3	11.03	10.93-11.23	23	81	77-83	0.082	-0.006	2.56E+04	940.868	n/a	n/a	n/a	n/a	940.84	n/a	n/a	n/a	n/a	0.8125	4.444	13.333	63.492	n/a	n/a	n/a		Medium
apo BRD4(1-477) wt	FD	N66428_24_02_17		107	113	MGTIKKR	H	1	3.17	3.21-3.31	8	43	147-158	0.085	-0.006	5.05E+03	836.86	n/a	n/a	n/a	n/a	836.794	n/a	n/a	n/a	n/a	0.8008	2.73	2.73	54.598	n/a	n/a	n/a		Medium
apo BRD4(1-477) wt	FD	N66428_24_02_17		107	116	MGTIKKRLEN	H	2	3.78	3.68-3.89	17	62	61-66	0.06	-0.005	6.32E+03	597.975	n/a	n/a	n/a	n/a	597.749	n/a	n/a	n/a	n/a	0.7305	2.026	4.052	50.65	n/a	n/a	n/a		Medium
apo BRD4(1-477) wt	FD	N66428_24_02_17		107	117	MGTIKKRLENN	H	2	3.81	3.73-3.91	14	69	66-71	0.05	-0.004	7.12E+04	655.135	n/a	n/a	n/a	n/a	655.139	n/a	n/a	n/a	n/a	0.8942	2.364	4.728	52.536	n/a	n/a	n/a		Medium
apo BRD4(1-477) wt	FD	N66428_24_02_17		107	118	MGTIKKRLENNY	H	2	4.78	4.69-4.96	21	80	78-84	0.063	-0.005	3.22E+04	737.349	n/a	n/a	n/a	n/a	737.334	n/a	n/a	n/a	n/a	0.8797	2.972	5.944	59.444	n/a	n/a	n/a		Medium
apo BRD4(1-477) wt	FD	N66428_24_02_17		114	124	LENNYYWNAQE	H	2	9.14	9.01-9.32	24	70	67-75	0.075	-0.004	9.96E+03	725.421	n/a	n/a	n/a	n/a	725.215	n/a	n/a	n/a	n/a	0.6387	2.47	4.94	54.892	n/a	n/a	n/a		Medium
apo BRD4(1-477) wt	FD	N66428_24_02_17		114	125	LENNYYWNAQEC	H	2	10.22	10.10-10.38	22	76	73-80	0.058	-0.005	1.10E+04	776.694	n/a	n/a	n/a	n/a	776.564	n/a	n/a	n/a	n/a	0.5813	2.247	4.494	44.936	n/a	n/a	n/a		Medium
apo BRD4(1-477) wt	FD	N66428_24_02_17		118	124	YYWNAQE	H	1	9.08	8.94-9.20	20	168	165-173	0.102	-0.007	1.81E+04	977.329	n/a	n/a	n/a	n/a	977.144	n/a	n/a	n/a	n/a	0.7733	3.14	3.14	62.79	n/a	n/a	n/a		Medium
apo BRD4(1-477) wt	FD	N66428_24_02_17		125	131	CIQDFNT	H	1	6.05	5.95-6.16	15	140	138-143	0.068	-0.009	1.01E+04	844.078	n/a	n/a	n/a	n/a	843.791	n/a	n/a	n/a	n/a	0.5444	2.868	2.868	57.36	n/a	n/a	n/a		Medium
apo BRD4(1-477) wt	FD	N66428_24_02_17		125	132	CIQDFNTM	H	1	8.56	8.50-8.61	9	170	166-171	0.104	-0.008	2.19E+03	975.606	n/a	n/a	n/a	n/a	975.897	n/a	n/a	n/a	n/a	0.6119	3.777	3.777	62.948	n/a	n/a	n/a		Medium
apo BRD4(1-477) wt	FD	N66428_24_02_17		126	132	IQDFNTM	H	1	7.78	7.66-7.94	22	41	144-151	0.094	-0.002	2.22E+04	873.025	n/a	n/a	n/a	n/a	872.082	n/a	n/a	n/a	n/a	0.6361	3.106	3.106	62.117	n/a	n/a	n/a		Medium
apo BRD4(1-477) wt	FD	N66428_24_02_17		130	137	NTMFTNCY	H	1	10.55	10.44-10.64	16	173	170-177	0.1	-0.008	2.24E+03	998.453	n/a	n/a	n/a	n/a	998.205	n/a	n/a	n/a	n/a	0.6498	4.079	4.079	67.987	n/a	n/a	n/a		Medium
apo BRD4(1-477) wt	FD	N66428_24_02_17		136	148	CYIYNKPGDDIVL	H	2	11.04	10.94-11.24	23	79	76-84	0.071	-0.002	8.97E+04	760.026	n/a	n/a	n/a	n/a	759.991	n/a	n/a	n/a	n/a	0.8443	2.62	5.24	52.397	n/a	n/a	n/a		Medium
apo BRD4(1-477) wt	FD	N66428_24_02_17		138	148	IYNKPGDDIVL	H	2	9.41	9.42-9.73	24	60	60-65	0.046	0	1.51E+06	626.148	n/a	n/a	n/a	n/a	626.19	n/a	n/a	n/a	n/a	0.8499	1.978	3.956	49.447	n/a	n/a	n/a		Medium
apo BRD4(1-477) wt	FD	N66428_24_02_17		144	151	DDIVLMAE	H	1	13.7	13.75-13.82	6	153	149-155	0.068	-0.004	3.10E+04	908.286	n/a	n/a	n/a	n/a	908.266	n/a	n/a	n/a	n/a	0.8655	2.232	2.232	37.197	n/a	n/a	n/a		Medium
apo BRD4(1-477) wt	FD	N66428_24_02_17		148	155	LMAEALEK	H	1	8.31	8.19-8.50	24	160	155-163	0.072	-0.006	1.67E+05	909.069	n/a	n/a	n/a	n/a	909.094	n/a	n/a	n/a	n/a	0.8833	4.002	4.002	66.692	n/a	n/a	n/a		High
apo BRD4(1-477) wt	FD	N66428_24_02_17		149	155	MAEALEK	H	1	4.02	3.96-4.04	6	144	141-147	0.095	-0.006	1.86E+03	795.519	n/a	n/a	n/a	n/a	795.471	n/a	n/a	n/a	n/a	0.8197	3.537	3.537	70.735	n/a	n/a	n/a		Medium
apo BRD4(1-477) wt	FD	N66428_24_02_17		149	156	MAEALEKL	H	1	8.31	0.00-0.00	0	40	0-0														0	n/a	n/a	n/a	n/a	n/a	n/a		Low
apo BRD4(1-477) wt	FD	N66428_24_02_17		149	156	MAEALEKL	H	2	8.31	8.20-8.45	19	40	40-45	0.04	-0.001	8.03E+05	455.054	n/a	n/a	n/a	n/a	455.061	n/a	n/a	n/a	n/a	0.8666	2.011	4.022	67.041	n/a	n/a	n/a		Medium
apo BRD4(1-477) wt	FD	N66428_24_02_17		150	156	AEALEKL	H	1	8.31	8.16-8.47	24	131	127-133	0.067	-0.006	5.20E+04	776.977	n/a	n/a	n/a	n/a	777.174	n/a	n/a	n/a	n/a	0.7527	3.278	3.278	65.566	n/a	n/a	n/a		Medium
apo BRD4(1-477) wt	FD	N66428_24_02_17		157	172	FLQKINELPTEETEIM	H	2	10.89	10.78-11.08	23	99	97-105	0.059	-0.007	3.86E+05	972.559	n/a	n/a	n/a	n/a	972.597	n/a	n/a	n/a	n/a	0.8532	3.989	7.978	61.367	n/a	n/a	n/a		High
apo BRD4(1-477) wt	FD	N66428_24_02_17		158	172	LQKINELPTEETEIM	H	2	9.55	9.48-9.62	11	91	90-95	0.083	-0.007	9.68E+03	898.729	n/a	n/a	n/a	n/a	898.748	n/a	n/a	n/a	n/a	0.7983	3.726	7.453	62.107	n/a	n/a	n/a		Medium
apo BRD4(1-477) wt	FD	N66428_24_02_17		161	172	INELPTEETEIM	H	2	9.7	9.59-9.89	23	69	65-72	0.052	-0.004	1.61E+05	713.274	n/a	n/a	n/a	n/a	712.754	n/a	n/a	n/a	n/a	0.6711	2.462	4.925	54.721	n/a	n/a	n/a		Medium
apo BRD4(1-477) wt	FD	N66428_24_02_17		162	173	NELPTEETEIMI	H	2	9.71	9.59-9.89	23	68	65-72	0.052	-0.004	1.61E+05	713.274	n/a	n/a	n/a	n/a	712.754	n/a	n/a	n/a	n/a	0.6711	2.462	4.925	54.721	n/a	n/a	n/a		Medium
apo BRD4(1-477) wt	FD	N66428_24_02_17		165	172	PTEETEIM	H	1	6.83	6.74-7.04	23	159	155-160	0.075	-0.007	5.86E+04	953.718	n/a	n/a	n/a	n/a	953.769	n/a	n/a	n/a	n/a	0.8359	3.725	3.725	62.083	n/a	n/a	n/a		Medium
apo BRD4(1-477) wt	FD	N66428_24_02_17		365	371	FAKKHAA	H	1	3.07	2.99-3.18	15	36	135-148	0.086	-0.007	1.02E+04	775.13	n/a	n/a	n/a	n/a	775.13	n/a	n/a	n/a	n/a	0.8871	2.215	2.215	44.3	n/a	n/a	n/a		High
apo BRD4(1-477) wt	FD	N66428_24_02_17		365	381	FAKKHAAYAWPFYKPVD	H	2	10.64	10.59-10.74	11	54	111-119	0.09	-0.007	3.97E+04	1024.187	n/a	n/a	n/a	n/a	1024.282	n/a	n/a	n/a	n/a	0.8511	3.604	7.208	55.446	n/a	n/a	n/a		Medium
apo BRD4(1-477) wt	FD	N66428_24_02_17		369	381	HAAYAWPFYKPVD	H	2	11.94	11.74-12.03	21	79	76-83	0.072	-0.006	2.90E+04	785.581	n/a	n/a	n/a	n/a	785.686	n/a	n/a	n/a	n/a	0.7559	2.307	4.614	51.272	n/a	n/a	n/a		Medium
apo BRD4(1-477) wt	FD	N66428_24_02_17		372	378	YAWPFYK	H	1	12.7	12.60-12.74	10	48	174-184	0.087	-0.007	2.41E+04	977.891	n/a	n/a	n/a	n/a	977.869	n/a	n/a	n/a	n/a	0.8656	2.749	2.749	68.731	n/a	n/a	n/a		Medium
apo BRD4(1-477) wt	FD	N66428_24_02_17		372	381	YAWPFYKPVD	H	2	13.05	12.97-13.27	23	61	58-63	0.044	0	9.90E+05	645.74	n/a	n/a	n/a	n/a	645.733	n/a	n/a	n/a	n/a	0.853	2.002	4.004	66.732	n/a	n/a	n/a		Medium
apo BRD4(1-477) wt	FD	N66428_24_02_17		372	383	YAWPFYKPVDVE	H	2	13.37	13.26-13.49	17	76	73-79	0.064	-0.005	2.48E+04	760.301	n/a	n/a	n/a	n/a	760.301	n/a	n/a	n/a	n/a	0.7527	2.447	4.894	61.17	n/a	n/a	n/a		Medium
apo BRD4(1-477) wt	FD	N66428_24_02_17		382	390	VEALGLHDY	H	1	8.22	8.08-8.39	24	192	190-195	0.091	-0.007	5.09E+04	1020.291	n/a	n/a	n/a	n/a	1020.288	n/a	n/a	n/a	n/a	0.8997	3.174	3.174	45.34	n/a	n/a	n/a		High
apo BRD4(1-477) wt	FD	N66428_24_02_17		382	392	VEALGLHDYCD	H	2	8.69	8.50-8.79	21	59	55-63	0.053	-0.001	2.40E+04	620.766	n/a	n/a	n/a	n/a	620.348	n/a	n/a	n/a	n/a	0.5674	2.172	4.343	48.261	n/a	n/a	n/a		Medium
apo BRD4(1-477) wt	FD	N66428_24_02_17		383	390	EALGLHDY	H	1	8.22	8.08-8.27	15	168	164-171	0.093	-0.007	1.28E+04	920.805	n/a	n/a	n/a	n/a	920.702	n/a	n/a	n/a	n/a	0.8482	2.72	2.72	45.325	n/a	n/a	n/a		Medium
apo BRD4(1-477) wt	FD	N66428_24_02_17		384	390	ALGLHDY	H	1	8.22	8.13-8.30	13	146	143-150	0.066	-0.005	5.05E+04	791.163	n/a	n/a	n/a	n/a	791.146	n/a	n/a	n/a	n/a	0.8727	2.278	2.278	45.55	n/a	n/a	n/a		High
apo BRD4(1-477) wt	FD	N66428_24_02_17		389	399	DYCDIIKHPMD	H	2	7.78	7.67-7.97	23	67	66-71	0.062	-0.004	2.27E+04	677.753	n/a	n/a	n/a	n/a	677.651	n/a	n/a	n/a	n/a	0.742	1.876	3.751	46.89	n/a	n/a	n/a		Medium
apo BRD4(1-477) wt	FD	N66428_24_02_17		389	407	DYCDIIKHPMDMSTIKSKL	H	3	9.85	9.74-9.96	17	64	61-68	0.068	-0.005	3.45E+03	749.818	n/a	n/a	n/a	n/a	749.692	n/a	n/a	n/a	n/a	0.6467	2.467	7.4	46.249	n/a	n/a	n/a		Medium
apo BRD4(1-477) wt	FD	N66428_24_02_17		390	399	YCDIIKHPMD	H	2	6.46	6.35-6.62	21	61	58-64	0.065	-0.004	2.15E+04	620.019	n/a	n/a	n/a	n/a	619.737	n/a	n/a	n/a	n/a	0.7451	1.505	3.01	43.006	n/a	n/a	n/a		Medium
apo BRD4(1-477) wt	FD	N66428_24_02_17		391	399	CDIIKHPMD	H	1	4.91	4.78-5.05	21	51	190-195	0.108	-0.011	3.10E+03	1075.275	n/a	n/a	n/a	n/a	1075.308	n/a	n/a	n/a	n/a	0.7818	3.025	3.025	50.422	n/a	n/a	n/a		Medium
apo BRD4(1-477) wt	FD	N66428_24_02_17		391	400	CDIIKHPMDM	H	2	7.5	7.37-7.67	23	57	56-60	0.048	-0.003	2.81E+05	603.903	n/a	n/a	n/a	n/a	603.878	n/a	n/a	n/a	n/a	0.8571	1.634	3.268	46.689	n/a	n/a	n/a		Medium
apo BRD4(1-477) wt	FD	N66428_24_02_17		391	404	CDIIKHPMDMSTIK	H	2	6.7	6.63-6.93	22	86	83-90	0.064	-0.003	3.89E+04	820.764	n/a	n/a	n/a	n/a	819.964	n/a	n/a	n/a	n/a	0.5861	2.964	5.929	53.896	n/a	n/a	n/a		Medium
apo BRD4(1-477) wt	FD	N66428_24_02_17		391	406	CDIIKHPMDMSTIKSK	H	2	5.51	5.43-5.73	23	95	92-98	0.087	-0.008	2.07E+04	928.226	n/a	n/a	n/a	n/a	928.226	n/a	n/a	n/a	n/a	0.8012	3.602	7.203	55.411	n/a	n/a	n/a		Medium
apo BRD4(1-477) wt	FD	N66428_24_02_17		391	407	CDIIKHPMDMSTIKSKL	H	2	8.09	8.00-8.30	22	112	109-116	0.083	-0.007	5.41E+04	985.21	n/a	n/a	n/a	n/a	985.238	n/a	n/a	n/a	n/a	0.8531	4.035	8.071	57.647	n/a	n/a	n/a		High
apo BRD4(1-477) wt	FD	N66428_24_02_17		391	410	CDIIKHPMDMSTIKSKLEAR	H	3	7.88	7.79-8.09	22	74	72-77	0.075	-0.005	1.30E+04	775.893	n/a	n/a	n/a	n/a	775.871	n/a	n/a	n/a	n/a	0.8187	2.607	7.82	46.002	n/a	n/a	n/a		Medium
apo BRD4(1-477) wt	FD	N66428_24_02_17		400	406	MSTIKSK	H	1	3.22	3.01-3.32	24	37	138-144	0.102	-0.017	9.11E+03	797.395	n/a	n/a	n/a	n/a	797.351	n/a	n/a	n/a	n/a	0.8577	2.37	2.37	47.395	n/a	n/a	n/a		Medium
apo BRD4(1-477) wt	FD	N66428_24_02_17		400	407	MSTIKSKL	H	1	4.9	4.79-5.00	16	44	159-164	0.101	-0.008	7.79E+03	911.919	n/a	n/a	n/a	n/a	911.952	n/a	n/a	n/a	n/a	0.8684	3.813	3.813	63.546	n/a	n/a	n/a		High
apo BRD4(1-477) wt	FD	N66428_24_02_17		401	407	STIKSKL	H	1	4.14	4.09-4.21	10	39	131-142	0.087	-0.009	8.45E+03	779.8	n/a	n/a	n/a	n/a	779.91	n/a	n/a	n/a	n/a	0.8035	2.967	2.967	59.349	n/a	n/a	n/a		Medium
apo BRD4(1-477) wt	FD	N66428_24_02_17		407	424	LEAREYRDAQEFGADVRL	H	3	9.73	9.63-9.94	24	59	59-63	0.067	-0.004	1.85E+04	716.589	n/a	n/a	n/a	n/a	716.578	n/a	n/a	n/a	n/a	0.8492	2.803	8.41	52.565	n/a	n/a	n/a		Medium
apo BRD4(1-477) wt	FD	N66428_24_02_17		407	425	LEAREYRDAQEFGADVRLM	H	2	10.72	10.63-10.79	12	62	120-124	0.091	-0.01	1.73E+04	1140.898	n/a	n/a	n/a	n/a	1140.949	n/a	n/a	n/a	n/a	0.7537	5.192	10.384	61.085	n/a	n/a	n/a		Medium
apo BRD4(1-477) wt	FD	N66428_24_02_17		408	425	EAREYRDAQEFGADVRLM	H	2	10.21	0.00-0.00	0	57	0-0														0	n/a	n/a	n/a	n/a	n/a	n/a		Low
apo BRD4(1-477) wt	FD	N66428_24_02_17		408	425	EAREYRDAQEFGADVRLM	H	3	10.21	10.19-10.49	23	56	57-61	0.051	-0.003	4.61E+05	722.476	n/a	n/a	n/a	n/a	722.482	n/a	n/a	n/a	n/a	0.8654	2.695	8.084	50.526	n/a	n/a	n/a		Medium
apo BRD4(1-477) wt	FD	N66428_24_02_17		411	425	EYRDAQEFGADVRLM	H	2	10.56	10.48-10.63	12	93	89-96	0.067	-0.005	5.93E+04	904.77	n/a	n/a	n/a	n/a	904.811	n/a	n/a	n/a	n/a	0.8211	3.822	7.645	58.807	n/a	n/a	n/a		Medium
apo BRD4(1-477) wt	FD	N66428_24_02_17		418	425	FGADVRLM	H	1	9.65	9.51-9.75	19	43	161-166	0.091	-0.007	1.60E+04	912.731	n/a	n/a	n/a	n/a	912.672	n/a	n/a	n/a	n/a	0.8155	3.586	3.586	59.762	n/a	n/a	n/a		Medium
apo BRD4(1-477) wt	FD	N66428_24_02_17		426	441	FSNCYKYNPPDHEVVA	H	2	6.7	6.51-6.81	22	100	97-102	0.078	-0.007	3.98E+04	945.901	n/a	n/a	n/a	n/a	945.847	n/a	n/a	n/a	n/a	0.8432	3.315	6.63	55.252	n/a	n/a	n/a		Medium
apo BRD4(1-477) wt	FD	N66428_24_02_17		426	445	FSNCYKYNPPDHEVVAMARK	H	3	6.33	6.24-6.41	14	80	77-84	0.079	-0.006	1.05E+04	793.677	n/a	n/a	n/a	n/a	793.601	n/a	n/a	n/a	n/a	0.786	2.699	8.097	50.605	n/a	n/a	n/a		Medium
apo BRD4(1-477) wt	FD	N66428_24_02_17		426	448	FSNCYKYNPPDHEVVAMARKLQD	H	3	9.22	9.09-9.39	22	79	77-84	0.077	-0.007	2.71E+04	913.271	n/a	n/a	n/a	n/a	913.32	n/a	n/a	n/a	n/a	0.7857	3.627	10.881	57.271	n/a	n/a	n/a		Medium
apo BRD4(1-477) wt	FD	N66428_24_02_17		429	441	CYKYNPPDHEVVA	H	2	5.38	5.19-5.48	21	76	73-81	0.053	-0.005	1.83E+05	770.723	n/a	n/a	n/a	n/a	770.746	n/a	n/a	n/a	n/a	0.8748	2.391	4.782	53.135	n/a	n/a	n/a		High
apo BRD4(1-477) wt	FD	N66428_24_02_17		429	453	CYKYNPPDHEVVAMARKLQDVFEMR	H	3	13.43	0.00-0.00	0	70	0-0														0	n/a	n/a	n/a	n/a	n/a	n/a		Low
apo BRD4(1-477) wt	FD	N66428_24_02_17		429	453	CYKYNPPDHEVVAMARKLQDVFEMR	H	4	13.43	13.30-13.57	20	70	66-72	0.074	-0.004	4.11E+03	764.077	n/a	n/a	n/a	n/a	763.924	n/a	n/a	n/a	n/a	0.7005	2.79	11.16	53.141	n/a	n/a	n/a		Medium
apo BRD4(1-477) wt	FD	N66428_24_02_17		430	441	YKYNPPDHEVVA	H	2	5.12	4.88-5.19	24	69	66-72	0.055	-0.005	3.99E+04	718.775	n/a	n/a	n/a	n/a	718.787	n/a	n/a	n/a	n/a	0.8064	2.004	4.009	50.11	n/a	n/a	n/a		Medium
apo BRD4(1-477) wt	FD	N66428_24_02_17		430	445	YKYNPPDHEVVAMARK	H	2	5.16	0.00-0.00	0	58	0-0														0	n/a	n/a	n/a	n/a	n/a	n/a		Low
apo BRD4(1-477) wt	FD	N66428_24_02_17		430	445	YKYNPPDHEVVAMARK	H	3	5.16	5.02-5.32	23	59	56-62	0.063	-0.005	6.80E+03	642.379	n/a	n/a	n/a	n/a	642.333	n/a	n/a	n/a	n/a	0.7491	1.931	5.792	48.265	n/a	n/a	n/a		Medium
apo BRD4(1-477) wt	FD	N66428_24_02_17		431	441	KYNPPDHEVVA	H	2	4.23	4.15-4.45	23	59	57-63	0.051	-0.004	1.98E+05	636.828	n/a	n/a	n/a	n/a	636.901	n/a	n/a	n/a	n/a	0.8683	1.706	3.411	48.73	n/a	n/a	n/a		High
apo BRD4(1-477) wt	FD	N66428_24_02_17		431	445	KYNPPDHEVVAMARK	H	2	4.4	4.29-4.52	18	90	88-92	0.088	-0.007	5.55E+03	881.634	n/a	n/a	n/a	n/a	881.702	n/a	n/a	n/a	n/a	0.7763	3.189	6.377	57.976	n/a	n/a	n/a		Medium
apo BRD4(1-477) wt	FD	N66428_24_02_17		431	448	KYNPPDHEVVAMARKLQD	H	2	7.83	0.00-0.00	0	70	0-0														0	n/a	n/a	n/a	n/a	n/a	n/a		Low
apo BRD4(1-477) wt	FD	N66428_24_02_17		431	448	KYNPPDHEVVAMARKLQD	H	3	7.83	7.68-7.87	15	70	68-76	0.06	-0.004	1.12E+05	707.295	n/a	n/a	n/a	n/a	707.424	n/a	n/a	n/a	n/a	0.7979	2.622	7.865	56.18	n/a	n/a	n/a		Medium
apo BRD4(1-477) wt	FD	N66428_24_02_17		431	453	KYNPPDHEVVAMARKLQDVFEMR	H	3	13.33	0.00-0.00	0	64	0-0														0	n/a	n/a	n/a	n/a	n/a	n/a		Low
apo BRD4(1-477) wt	FD	N66428_24_02_17		431	453	KYNPPDHEVVAMARKLQDVFEMR	H	4	13.33	13.20-13.50	22	65	61-68	0.06	-0.005	2.38E+04	697.052	n/a	n/a	n/a	n/a	697.04	n/a	n/a	n/a	n/a	0.8172	2.486	9.944	52.338	n/a	n/a	n/a		Medium
apo BRD4(1-477) wt	FD	N66428_24_02_17		442	448	MARKLQD	H	1	3.57	3.50-3.68	14	42	145-150	0.087	-0.006	1.07E+04	865.143	n/a	n/a	n/a	n/a	865.137	n/a	n/a	n/a	n/a	0.868	3.106	3.106	62.116	n/a	n/a	n/a		Medium
apo BRD4(1-477) wt	FD	N66428_24_02_17		442	453	MARKLQDVFEMR	H	2	9.39	9.32-9.62	22	85	82-87	0.06	-0.004	1.33E+05	765.794	n/a	n/a	n/a	n/a	765.883	n/a	n/a	n/a	n/a	0.8657	2.963	5.926	59.256	n/a	n/a	n/a		Medium
apo BRD4(1-477) wt	FD	N66428_24_02_17		446	453	LQDVFEMR	H	1	10.45	10.37-10.52	12	50	185-191	0.099	-0.008	4.69E+03	1042.402	n/a	n/a	n/a	n/a	1042.043	n/a	n/a	n/a	n/a	0.7193	3.843	3.843	64.05	n/a	n/a	n/a		Medium
apo BRD4(1-477) wt	FD	N66428_24_02_17		453	467	RFAKMPDEPEEPVVA	H	2	6.83	6.73-7.03	23	87	84-91	0.081	-0.007	2.56E+04	861.232	n/a	n/a	n/a	n/a	861.18	n/a	n/a	n/a	n/a	0.785	2.703	5.407	54.066	n/a	n/a	n/a		Medium
apo BRD4(1-477) wt	FD	N66428_24_02_17		454	467	FAKMPDEPEEPVVA	H	2	7.36	7.22-7.51	21	76	73-79	0.052	-0.004	9.53E+05	782.9	n/a	n/a	n/a	n/a	782.932	n/a	n/a	n/a	n/a	0.8989	2.548	5.096	56.62	n/a	n/a	n/a		High
apo BRD4(1-477) wt	FD	N66428_24_02_17		454	477	FAKMPDEPEEPVVAVSSPAVPPPT	H	3	7.67	7.49-7.81	24	69	65-71	0.068	-0.005	1.13E+05	834.47	n/a	n/a	n/a	n/a	834.467	n/a	n/a	n/a	n/a	0.88	2.855	8.565	57.101	n/a	n/a	n/a		Medium
apo BRD4(1-477) wt	FD	N66428_24_02_17		468	477	VSSPAVPPPT	H	1	3.77	3.69-3.99	23	149	146-152	0.077	-0.008	5.98E+04	954.789	n/a	n/a	n/a	n/a	954.751	n/a	n/a	n/a	n/a	0.8738	2.667	2.667	66.68	n/a	n/a	n/a		High
apo BRD4(1-477) wt	15.00s	N66428_23_01_10		1	26	MSAESGPGTRLRNLPVMGDGLETSQM	H	3	10.23	10.14-10.37	18	73	73-78	0.065	0	2.94E+04	916.912	n/a	n/a	n/a	n/a	916.933	n/a	n/a	n/a	n/a	0.852	4.23	12.69	102.988	n/a	n/a	n/a		High
apo BRD4(1-477) wt	15.00s	N66428_23_01_10		5	26	SGPGTRLRNLPVMGDGLETSQM	H	3	9.78	9.63-9.94	24	59	56-62	0.062	0	2.67E+04	776.492	n/a	n/a	n/a	n/a	776.494	n/a	n/a	n/a	n/a	0.8608	3.279	9.838	104.211	n/a	n/a	n/a		Medium
apo BRD4(1-477) wt	15.00s	N66428_23_01_10		12	26	RNLPVMGDGLETSQM	H	2	9.06	8.95-9.17	17	83	79-84	0.066	0	3.26E+04	828.132	n/a	n/a	n/a	n/a	828.157	n/a	n/a	n/a	n/a	0.8245	3.212	6.424	116.253	n/a	n/a	n/a		Medium
apo BRD4(1-477) wt	15.00s	N66428_23_01_10		15	26	PVMGDGLETSQM	H	2	8.1	7.98-8.27	21	59	60-64	0.041	0	1.24E+05	635.611	n/a	n/a	n/a	n/a	635.613	n/a	n/a	n/a	n/a	0.8216	2.391	4.782	95.275	n/a	n/a	n/a		Medium
apo BRD4(1-477) wt	15.00s	N66428_23_01_10		27	40	STTQAQAQPQPANA	H	2	3.15	3.08-3.32	19	67	66-71	0.053	-0.001	8.17E+04	709.852	n/a	n/a	n/a	n/a	709.85	n/a	n/a	n/a	n/a	0.8736	2.61	5.22	106.852	n/a	n/a	n/a		Medium
apo BRD4(1-477) wt	15.00s	N66428_23_01_10		41	63	ASTNPPPPETSNPNKPKRQTNQL	H	3	3.78	3.70-3.99	22	63	61-66	0.059	-0.002	6.27E+04	842.424	n/a	n/a	n/a	n/a	842.42	n/a	n/a	n/a	n/a	0.9018	2.504	7.512	92.528	n/a	n/a	n/a		High
apo BRD4(1-477) wt	15.00s	N66428_23_01_10		41	65	ASTNPPPPETSNPNKPKRQTNQLQY	H	3	4.4	4.32-4.61	23	71	68-75	0.063	-0.002	1.77E+05	939.554	n/a	n/a	n/a	n/a	939.597	n/a	n/a	n/a	n/a	0.8891	2.581	7.743	80.096	n/a	n/a	n/a		High
apo BRD4(1-477) wt	15.00s	N66428_23_01_10		66	72	LLRVVLK	H	1	6.85	6.78-6.89	9	42	149-157	0.084	-0.001	8.24E+03	841.242	n/a	n/a	n/a	n/a	841.2	n/a	n/a	n/a	n/a	0.8799	0.082	0.082	2.265	n/a	n/a	n/a		Medium
apo BRD4(1-477) wt	15.00s	N66428_23_01_10		68	74	RVVLKTL	H	1	6.31	6.24-6.39	12	42	146-147	0.075	-0.002	7.44E+03	829.24	n/a	n/a	n/a	n/a	829.233	n/a	n/a	n/a	n/a	0.8747	0.17	0.17	4.606	n/a	n/a	n/a		Medium
apo BRD4(1-477) wt	15.00s	N66428_23_01_10		69	78	VVLKTLWKHQ	H	2	7.2	7.08-7.37	21	67	64-71	0.046	0	1.38E+05	627.21	n/a	n/a	n/a	n/a	627.209	n/a	n/a	n/a	n/a	0.8656	0.44	0.881	21.238	n/a	n/a	n/a		Medium
apo BRD4(1-477) wt	15.00s	N66428_23_01_10		69	88	VVLKTLWKHQFAWPFQQPVD	H	3	13.36	13.26-13.55	21	72	69-74	0.06	0.003	5.92E+04	824.341	n/a	n/a	n/a	n/a	824.307	n/a	n/a	n/a	n/a	0.8728	0.677	2.03	21.303	n/a	n/a	n/a		High
apo BRD4(1-477) wt	15.00s	N66428_23_01_10		69	91	VVLKTLWKHQFAWPFQQPVDAVK	H	3	13	12.77-13.07	23	82	79-86	0.079	0.002	4.29E+04	923.944	n/a	n/a	n/a	n/a	923.892	n/a	n/a	n/a	n/a	0.874	0.802	2.407	14.381	n/a	n/a	n/a		High
apo BRD4(1-477) wt	15.00s	N66428_23_01_10		75	91	WKHQFAWPFQQPVDAVK	H	2	12.16	11.95-12.25	22	60	116-119	0.098	0	1.09E+04	1058.294	n/a	n/a	n/a	n/a	1058.166	n/a	n/a	n/a	n/a	0.8195	0.961	1.922	28.698	n/a	n/a	n/a		Medium
apo BRD4(1-477) wt	15.00s	N66428_23_01_10		78	88	QFAWPFQQPVD	H	2	13.66	13.56-13.86	23	65	61-69	0.049	0.005	8.25E+05	682.688	n/a	n/a	n/a	n/a	682.666	n/a	n/a	n/a	n/a	0.8858	0.413	0.827	21.854	n/a	n/a	n/a		High
apo BRD4(1-477) wt	15.00s	N66428_23_01_10		78	91	QFAWPFQQPVDAVK	H	2	13.27	13.15-13.42	20	86	83-89	0.067	0.002	5.52E+04	832.148	n/a	n/a	n/a	n/a	832.073	n/a	n/a	n/a	n/a	0.8669	0.63	1.261	22.267	n/a	n/a	n/a		Medium
apo BRD4(1-477) wt	15.00s	N66428_23_01_10		79	88	FAWPFQQPVD	H	2	13.7	13.61-13.91	23	60	56-64	0.049	0.006	1.31E+06	618.621	n/a	n/a	n/a	n/a	618.625	n/a	n/a	n/a	n/a	0.866	0.438	0.876	26.707	n/a	n/a	n/a		Medium
apo BRD4(1-477) wt	15.00s	N66428_23_01_10		79	91	FAWPFQQPVDAVK	H	2	13.3	13.15-13.44	21	77	73-79	0.049	0.002	1.57E+05	768.088	n/a	n/a	n/a	n/a	767.991	n/a	n/a	n/a	n/a	0.8302	0.613	1.225	21.94	n/a	n/a	n/a		Medium
apo BRD4(1-477) wt	15.00s	N66428_23_01_10		82	88	PFQQPVD	H	1	13.7	13.64-13.75	9	141	137-144	0.058	0.004	1.21E+05	831.402	n/a	n/a	n/a	n/a	831.32	n/a	n/a	n/a	n/a	0.8804	0.416	0.416	17.867	n/a	n/a	n/a		Medium
apo BRD4(1-477) wt	15.00s	N66428_23_01_10		89	102	AVKLNLPDYYKIIK	H	2	10.27	10.21-10.33	10	52	100-104	0.063	0.001	8.61E+04	841.178	n/a	n/a	n/a	n/a	841.11	n/a	n/a	n/a	n/a	0.8886	1.089	2.179	29.98	n/a	n/a	n/a		Medium
apo BRD4(1-477) wt	15.00s	N66428_23_01_10		89	106	AVKLNLPDYYKIIKTPMD	H	2	11.36	0.00-0.00	0	60	0-0														0	n/a	n/a	n/a	n/a	n/a	n/a		Low
apo BRD4(1-477) wt	15.00s	N66428_23_01_10		89	106	AVKLNLPDYYKIIKTPMD	H	3	11.36	11.21-11.50	21	60	57-63	0.057	0.002	1.08E+05	709.518	n/a	n/a	n/a	n/a	709.484	n/a	n/a	n/a	n/a	0.8966	0.966	2.898	35.365	n/a	n/a	n/a		High
apo BRD4(1-477) wt	15.00s	N66428_23_01_10		92	99	LNLPDYYK	H	2	8.47	8.30-8.60	23	48	46-51	0.043	0	1.75E+05	514.006	n/a	n/a	n/a	n/a	513.969	n/a	n/a	n/a	n/a	0.8952	0.383	0.767	30.448	n/a	n/a	n/a		Medium
apo BRD4(1-477) wt	15.00s	N66428_23_01_10		92	102	LNLPDYYKIIK	H	2	10.6	10.46-10.75	21	74	70-78	0.047	0.002	6.14E+05	691.631	n/a	n/a	n/a	n/a	691.628	n/a	n/a	n/a	n/a	0.8941	0.798	1.596	32.591	n/a	n/a	n/a		Medium
apo BRD4(1-477) wt	15.00s	N66428_23_01_10		92	106	LNLPDYYKIIKTPMD	H	2	11.83	11.62-11.92	23	99	96-102	0.071	0.002	1.14E+05	914.362	n/a	n/a	n/a	n/a	914.325	n/a	n/a	n/a	n/a	0.8954	1.243	2.485	35.116	n/a	n/a	n/a		High
apo BRD4(1-477) wt	15.00s	N66428_23_01_10		92	117	LNLPDYYKIIKTPMDMGTIKKRLENN	H	3	11.27	11.20-11.34	11	82	82-89	0.084	0	1.06E+04	1038.681	n/a	n/a	n/a	n/a	1038.587	n/a	n/a	n/a	n/a	0.8061	1.023	3.07	23.001	n/a	n/a	n/a		Medium
apo BRD4(1-477) wt	15.00s	N66428_23_01_10		92	117	LNLPDYYKIIKTPMDMGTIKKRLENN	H	4	11.27	11.17-11.46	21	82	79-85	0.053	0.001	6.20E+04	779.228	n/a	n/a	n/a	n/a	779.169	n/a	n/a	n/a	n/a	0.809	0.745	2.979	23.781	n/a	n/a	n/a		Medium
apo BRD4(1-477) wt	15.00s	N66428_23_01_10		93	102	NLPDYYKIIK	H	2	10.6	10.52-10.75	17	65	61-68	0.051	0.001	3.29E+04	635.085	n/a	n/a	n/a	n/a	634.922	n/a	n/a	n/a	n/a	0.7648	0.671	1.343	34.27	n/a	n/a	n/a		Medium
apo BRD4(1-477) wt	15.00s	N66428_23_01_10		98	111	YKIIKTPMDMGTIK	H	2	7.84	7.78-8.00	17	84	84-89	0.072	-0.001	1.41E+04	821.412	n/a	n/a	n/a	n/a	821.248	n/a	n/a	n/a	n/a	0.7731	0.722	1.445	24.78	n/a	n/a	n/a		Medium
apo BRD4(1-477) wt	15.00s	N66428_23_01_10		98	117	YKIIKTPMDMGTIKKRLENN	H	3	7.82	7.68-7.98	23	65	62-68	0.076	-0.001	1.63E+04	799.701	n/a	n/a	n/a	n/a	799.633	n/a	n/a	n/a	n/a	0.8478	0.668	2.003	23.617	n/a	n/a	n/a		Medium
apo BRD4(1-477) wt	15.00s	N66428_23_01_10		100	106	IIKTPMD	H	1	5.44	5.32-5.58	19	145	142-150	0.09	-0.002	1.10E+04	819.428	n/a	n/a	n/a	n/a	819.34	n/a	n/a	n/a	n/a	0.8537	1.325	1.325	55.135	n/a	n/a	n/a		Medium
apo BRD4(1-477) wt	15.00s	N66428_23_01_10		103	111	TPMDMGTIK	H	1	6.03	0.00-0.00	0	46	0-0														0	n/a	n/a	n/a	n/a	n/a	n/a		Low
apo BRD4(1-477) wt	15.00s	N66428_23_01_10		103	111	TPMDMGTIK	H	2	6.03	5.92-6.22	22	45	42-49	0.04	-0.001	1.88E+05	497.848	n/a	n/a	n/a	n/a	497.789	n/a	n/a	n/a	n/a	0.8852	0.18	0.36	9.859	n/a	n/a	n/a		Medium
apo BRD4(1-477) wt	15.00s	N66428_23_01_10		103	113	TPMDMGTIKKR	H	2	4.2	4.11-4.41	23	65	62-68	0.042	0	3.75E+05	640.088	n/a	n/a	n/a	n/a	640.025	n/a	n/a	n/a	n/a	0.8774	0.238	0.475	11.58	n/a	n/a	n/a		Medium
apo BRD4(1-477) wt	15.00s	N66428_23_01_10		103	114	TPMDMGTIKKRL	H	2	6.66	6.55-6.80	18	74	71-78	0.066	0	2.02E+04	696.961	n/a	n/a	n/a	n/a	696.72	n/a	n/a	n/a	n/a	0.8167	0.353	0.705	14.542	n/a	n/a	n/a		Medium
apo BRD4(1-477) wt	15.00s	N66428_23_01_10		103	116	TPMDMGTIKKRLEN	H	2	6.78	6.76-6.91	12	92	92-97	0.078	-0.001	1.21E+04	818.388	n/a	n/a	n/a	n/a	818.371	n/a	n/a	n/a	n/a	0.8626	0.396	0.791	12.149	n/a	n/a	n/a		Medium
apo BRD4(1-477) wt	15.00s	N66428_23_01_10		103	117	TPMDMGTIKKRLENN	H	2	7.12	7.00-7.30	23	103	101-107	0.056	0	1.84E+05	875.568	n/a	n/a	n/a	n/a	875.522	n/a	n/a	n/a	n/a	0.8773	0.495	0.99	12.995	n/a	n/a	n/a		Medium
apo BRD4(1-477) wt	15.00s	N66428_23_01_10		103	118	TPMDMGTIKKRLENNY	H	2	8.47	8.41-8.54	11	53	116-119	0.083	-0.001	1.92E+04	957.445	n/a	n/a	n/a	n/a	957.121	n/a	n/a	n/a	n/a	0.7493	0.543	1.086	13.605	n/a	n/a	n/a		Medium
apo BRD4(1-477) wt	15.00s	N66428_23_01_10		103	124	TPMDMGTIKKRLENNYYWNAQE	H	3	10.54	10.45-10.75	22	77	74-81	0.06	0.001	2.58E+05	902.938	n/a	n/a	n/a	n/a	902.9	n/a	n/a	n/a	n/a	0.8986	0.886	2.658	21.048	n/a	n/a	n/a		High
apo BRD4(1-477) wt	15.00s	N66428_23_01_10		103	125	TPMDMGTIKKRLENNYYWNAQEC	H	3	11.03	10.93-11.23	23	81	77-83	0.06	0.001	1.33E+05	937.347	n/a	n/a	n/a	n/a	937.311	n/a	n/a	n/a	n/a	0.8738	0.916	2.747	20.559	n/a	n/a	n/a		High
apo BRD4(1-477) wt	15.00s	N66428_23_01_10		107	113	MGTIKKR	H	1	3.17	3.13-3.22	8	43	147-158	0.064	-0.002	6.21E+04	834.296	n/a	n/a	n/a	n/a	834.238	n/a	n/a	n/a	n/a	0.8966	0.173	0.173	6.252	n/a	n/a	n/a		High
apo BRD4(1-477) wt	15.00s	N66428_23_01_10		107	116	MGTIKKRLEN	H	2	3.78	3.68-3.89	17	62	61-66	0.055	-0.002	1.42E+04	596.055	n/a	n/a	n/a	n/a	595.927	n/a	n/a	n/a	n/a	0.7953	0.204	0.407	10.436	n/a	n/a	n/a		Medium
apo BRD4(1-477) wt	15.00s	N66428_23_01_10		107	117	MGTIKKRLENN	H	2	3.81	3.73-3.91	14	69	66-71	0.041	-0.001	1.67E+05	653.143	n/a	n/a	n/a	n/a	653.106	n/a	n/a	n/a	n/a	0.8633	0.331	0.662	13.97	n/a	n/a	n/a		Medium
apo BRD4(1-477) wt	15.00s	N66428_23_01_10		107	118	MGTIKKRLENNY	H	2	4.78	4.69-4.96	21	80	78-84	0.053	-0.002	6.35E+04	734.773	n/a	n/a	n/a	n/a	734.731	n/a	n/a	n/a	n/a	0.8587	0.37	0.74	12.389	n/a	n/a	n/a		Medium
apo BRD4(1-477) wt	15.00s	N66428_23_01_10		114	124	LENNYYWNAQE	H	2	9.14	9.01-9.32	24	70	67-75	0.055	0.001	6.13E+04	723.665	n/a	n/a	n/a	n/a	723.567	n/a	n/a	n/a	n/a	0.8319	0.822	1.645	33.691	n/a	n/a	n/a		Medium
apo BRD4(1-477) wt	15.00s	N66428_23_01_10		114	125	LENNYYWNAQEC	H	2	10.22	10.10-10.38	22	76	73-80	0.05	0.001	4.85E+04	775.304	n/a	n/a	n/a	n/a	775.221	n/a	n/a	n/a	n/a	0.7368	0.904	1.809	41.327	n/a	n/a	n/a		Medium
apo BRD4(1-477) wt	15.00s	N66428_23_01_10		118	124	YYWNAQE	H	1	9.08	8.94-9.20	20	168	165-173	0.082	0.001	6.08E+04	975.465	n/a	n/a	n/a	n/a	975.439	n/a	n/a	n/a	n/a	0.8944	1.435	1.435	45.939	n/a	n/a	n/a		High
apo BRD4(1-477) wt	15.00s	N66428_23_01_10		125	131	CIQDFNT	H	1	6.05	5.95-6.16	15	140	138-143	0.067	0	5.88E+04	841.163	n/a	n/a	n/a	n/a	841.096	n/a	n/a	n/a	n/a	0.8712	0.173	0.173	5.991	n/a	n/a	n/a		Medium
apo BRD4(1-477) wt	15.00s	N66428_23_01_10		125	132	CIQDFNTM	H	1	8.56	8.50-8.61	9	170	166-171	0.082	0	2.53E+04	972.367	n/a	n/a	n/a	n/a	972.317	n/a	n/a	n/a	n/a	0.8904	0.197	0.197	5.153	n/a	n/a	n/a		Medium
apo BRD4(1-477) wt	15.00s	N66428_23_01_10		126	132	IQDFNTM	H	1	7.78	7.66-7.94	22	41	144-151	0.064	0	1.27E+05	869.216	n/a	n/a	n/a	n/a	869.152	n/a	n/a	n/a	n/a	0.8903	0.176	0.176	5.622	n/a	n/a	n/a		Medium
apo BRD4(1-477) wt	15.00s	N66428_23_01_10		130	137	NTMFTNCY	H	1	10.55	10.44-10.64	16	173	170-177	0.103	0	8.04E+03	994.412	n/a	n/a	n/a	n/a	994.329	n/a	n/a	n/a	n/a	0.8622	0.204	0.204	4.984	n/a	n/a	n/a		Medium
apo BRD4(1-477) wt	15.00s	N66428_23_01_10		136	148	CYIYNKPGDDIVL	H	2	11.04	10.94-11.24	23	79	76-84	0.054	0.001	1.86E+05	758.301	n/a	n/a	n/a	n/a	758.263	n/a	n/a	n/a	n/a	0.8794	0.892	1.783	34.06	n/a	n/a	n/a		High
apo BRD4(1-477) wt	15.00s	N66428_23_01_10		138	148	IYNKPGDDIVL	H	2	9.41	9.42-9.73	24	60	60-65	0.052	0.006	1.64E+06	625.036	n/a	n/a	n/a	n/a	625.008	n/a	n/a	n/a	n/a	0.8038	0.796	1.591	42.253	n/a	n/a	n/a		Medium
apo BRD4(1-477) wt	15.00s	N66428_23_01_10		144	151	DDIVLMAE	H	1	13.7	13.67-13.74	6	153	149-155	0.061	0.005	8.30E+04	906.455	n/a	n/a	n/a	n/a	906.452	n/a	n/a	n/a	n/a	0.8858	0.418	0.418	18.209	n/a	n/a	n/a		Medium
apo BRD4(1-477) wt	15.00s	N66428_23_01_10		148	155	LMAEALEK	H	1	8.31	8.19-8.50	24	160	155-163	0.057	0	5.92E+05	905.288	n/a	n/a	n/a	n/a	905.271	n/a	n/a	n/a	n/a	0.9056	0.178	0.178	4.441	n/a	n/a	n/a		High
apo BRD4(1-477) wt	15.00s	N66428_23_01_10		149	155	MAEALEK	H	1	4.02	3.96-4.04	6	144	141-147	0.069	-0.002	2.41E+04	792.117	n/a	n/a	n/a	n/a	792.076	n/a	n/a	n/a	n/a	0.9149	0.141	0.141	3.966	n/a	n/a	n/a		High
apo BRD4(1-477) wt	15.00s	N66428_23_01_10		149	156	MAEALEKL	H	1	8.31	0.00-0.00	0	40	0-0														0	n/a	n/a	n/a	n/a	n/a	n/a		Low
apo BRD4(1-477) wt	15.00s	N66428_23_01_10		149	156	MAEALEKL	H	2	8.31	8.20-8.45	19	40	40-45	0.043	0.004	1.40E+06	453.237	n/a	n/a	n/a	n/a	453.227	n/a	n/a	n/a	n/a	0.805	0.177	0.354	9.2	n/a	n/a	n/a		Medium
apo BRD4(1-477) wt	15.00s	N66428_23_01_10		150	156	AEALEKL	H	1	8.31	8.16-8.47	24	131	127-133	0.063	-0.004	1.76E+05	774.028	n/a	n/a	n/a	n/a	774.006	n/a	n/a	n/a	n/a	0.8768	0.111	0.111	3.354	n/a	n/a	n/a		Medium
apo BRD4(1-477) wt	15.00s	N66428_23_01_10		157	172	FLQKINELPTEETEIM	H	2	10.89	10.78-11.08	23	99	97-105	0.064	0.003	1.47E+06	971.009	n/a	n/a	n/a	n/a	971.014	n/a	n/a	n/a	n/a	0.8684	2.406	4.811	61.033	n/a	n/a	n/a		High
apo BRD4(1-477) wt	15.00s	N66428_23_01_10		158	172	LQKINELPTEETEIM	H	2	9.55	9.48-9.62	11	91	90-95	0.068	0	2.86E+04	897.356	n/a	n/a	n/a	n/a	897.343	n/a	n/a	n/a	n/a	0.8202	2.32	4.641	62.318	n/a	n/a	n/a		Medium
apo BRD4(1-477) wt	15.00s	N66428_23_01_10		161	172	INELPTEETEIM	H	2	9.7	9.59-9.89	23	69	65-72	0.045	0	4.32E+05	712.265	n/a	n/a	n/a	n/a	712.272	n/a	n/a	n/a	n/a	0.8526	1.981	3.961	80.7	n/a	n/a	n/a		Medium
apo BRD4(1-477) wt	15.00s	N66428_23_01_10		162	173	NELPTEETEIMI	H	2	9.71	9.59-9.89	23	68	65-72	0.045	0	4.32E+05	712.265	n/a	n/a	n/a	n/a	712.272	n/a	n/a	n/a	n/a	0.8526	1.981	3.961	80.7	n/a	n/a	n/a		Medium
apo BRD4(1-477) wt	15.00s	N66428_23_01_10		165	172	PTEETEIM	H	1	6.83	6.74-7.04	23	159	155-160	0.07	-0.001	6.47E+04	953.092	n/a	n/a	n/a	n/a	953.19	n/a	n/a	n/a	n/a	0.8725	3.146	3.146	83.82	n/a	n/a	n/a		Medium
apo BRD4(1-477) wt	15.00s	N66428_23_01_10		365	371	FAKKHAA	H	1	3.07	2.99-3.18	15	36	135-148	0.061	-0.003	6.73E+04	774.565	n/a	n/a	n/a	n/a	774.58	n/a	n/a	n/a	n/a	0.8968	1.664	1.664	74.829	n/a	n/a	n/a		High
apo BRD4(1-477) wt	15.00s	N66428_23_01_10		365	381	FAKKHAAYAWPFYKPVD	H	2	10.64	10.59-10.74	11	54	111-119	0.067	0	1.59E+05	1022.05	n/a	n/a	n/a	n/a	1021.979	n/a	n/a	n/a	n/a	0.8829	1.302	2.604	36.097	n/a	n/a	n/a		Medium
apo BRD4(1-477) wt	15.00s	N66428_23_01_10		369	381	HAAYAWPFYKPVD	H	2	11.94	11.75-12.03	21	79	76-83	0.062	0.002	1.17E+05	784.132	n/a	n/a	n/a	n/a	784.065	n/a	n/a	n/a	n/a	0.8828	0.686	1.373	29.712	n/a	n/a	n/a		High
apo BRD4(1-477) wt	15.00s	N66428_23_01_10		372	378	YAWPFYK	H	1	12.7	12.60-12.74	10	48	176-179	0.074	0.003	3.48E+04	975.308	n/a	n/a	n/a	n/a	975.242	n/a	n/a	n/a	n/a	0.8699	0.122	0.122	4.43	n/a	n/a	n/a		Medium
apo BRD4(1-477) wt	15.00s	N66428_23_01_10		372	381	YAWPFYKPVD	H	2	13.05	12.97-13.27	23	61	58-63	0.05	0.007	1.18E+06	644.226	n/a	n/a	n/a	n/a	644.206	n/a	n/a	n/a	n/a	0.8106	0.476	0.951	24.727	n/a	n/a	n/a		Medium
apo BRD4(1-477) wt	15.00s	N66428_23_01_10		372	383	YAWPFYKPVDVE	H	2	13.37	13.26-13.49	17	76	73-79	0.048	0.002	6.35E+04	758.794	n/a	n/a	n/a	n/a	758.524	n/a	n/a	n/a	n/a	0.7142	0.67	1.34	27.91	n/a	n/a	n/a		Medium
apo BRD4(1-477) wt	15.00s	N66428_23_01_10		382	390	VEALGLHDY	H	1	8.22	8.08-8.39	24	192	190-195	0.069	-0.001	1.57E+05	1019.886	n/a	n/a	n/a	n/a	1019.84	n/a	n/a	n/a	n/a	0.902	2.726	2.726	85.061	n/a	n/a	n/a		High
apo BRD4(1-477) wt	15.00s	N66428_23_01_10		382	392	VEALGLHDYCD	H	2	8.69	8.50-8.79	21	59	55-63	0.053	0.003	6.40E+04	620.139	n/a	n/a	n/a	n/a	619.898	n/a	n/a	n/a	n/a	0.6718	1.721	3.443	81.645	n/a	n/a	n/a		Medium
apo BRD4(1-477) wt	15.00s	N66428_23_01_10		383	390	EALGLHDY	H	1	8.22	8.08-8.27	15	168	164-171	0.073	-0.001	4.48E+04	920.954	n/a	n/a	n/a	n/a	920.226	n/a	n/a	n/a	n/a	0.7751	2.243	2.243	81.853	n/a	n/a	n/a		Medium
apo BRD4(1-477) wt	15.00s	N66428_23_01_10		384	390	ALGLHDY	H	1	8.22	8.13-8.30	13	146	143-150	0.059	0	1.36E+05	790.778	n/a	n/a	n/a	n/a	790.758	n/a	n/a	n/a	n/a	0.9102	1.889	1.889	81.817	n/a	n/a	n/a		High
apo BRD4(1-477) wt	15.00s	N66428_23_01_10		389	399	DYCDIIKHPMD	H	2	7.78	7.67-7.97	23	67	66-71	0.054	0	7.10E+04	676.819	n/a	n/a	n/a	n/a	676.763	n/a	n/a	n/a	n/a	0.8852	0.987	1.975	52.506	n/a	n/a	n/a		Medium
apo BRD4(1-477) wt	15.00s	N66428_23_01_10		389	407	DYCDIIKHPMDMSTIKSKL	H	3	9.85	9.74-9.96	17	64	61-68	0.066	0	2.70E+04	747.965	n/a	n/a	n/a	n/a	747.919	n/a	n/a	n/a	n/a	0.8571	0.694	2.081	28.208	n/a	n/a	n/a		Medium
apo BRD4(1-477) wt	15.00s	N66428_23_01_10		390	399	YCDIIKHPMD	H	2	6.46	6.35-6.62	21	61	58-64	0.054	0	6.64E+04	619.011	n/a	n/a	n/a	n/a	618.92	n/a	n/a	n/a	n/a	0.8621	0.688	1.377	46.407	n/a	n/a	n/a		Medium
apo BRD4(1-477) wt	15.00s	N66428_23_01_10		391	399	CDIIKHPMD	H	1	4.91	4.78-5.05	21	51	190-195	0.096	-0.004	9.82E+03	1073.515	n/a	n/a	n/a	n/a	1073.482	n/a	n/a	n/a	n/a	0.8481	1.2	1.2	38.973	n/a	n/a	n/a		Medium
apo BRD4(1-477) wt	15.00s	N66428_23_01_10		391	400	CDIIKHPMDM	H	2	7.5	7.37-7.67	23	57	56-60	0.044	0.001	6.63E+05	602.969	n/a	n/a	n/a	n/a	602.82	n/a	n/a	n/a	n/a	0.8452	0.577	1.154	37.712	n/a	n/a	n/a		Medium
apo BRD4(1-477) wt	15.00s	N66428_23_01_10		391	404	CDIIKHPMDMSTIK	H	2	6.7	6.63-6.93	22	86	83-90	0.056	-0.001	1.85E+05	817.782	n/a	n/a	n/a	n/a	817.719	n/a	n/a	n/a	n/a	0.8949	0.719	1.438	24.175	n/a	n/a	n/a		High
apo BRD4(1-477) wt	15.00s	N66428_23_01_10		391	406	CDIIKHPMDMSTIKSK	H	2	5.51	5.43-5.73	23	95	92-98	0.064	-0.002	1.12E+05	925.476	n/a	n/a	n/a	n/a	925.394	n/a	n/a	n/a	n/a	0.889	0.77	1.54	21.403	n/a	n/a	n/a		Medium
apo BRD4(1-477) wt	15.00s	N66428_23_01_10		391	407	CDIIKHPMDMSTIKSKL	H	2	8.09	8.00-8.30	22	112	109-116	0.061	-0.001	1.97E+05	981.985	n/a	n/a	n/a	n/a	981.916	n/a	n/a	n/a	n/a	0.8761	0.714	1.428	17.642	n/a	n/a	n/a		Medium
apo BRD4(1-477) wt	15.00s	N66428_23_01_10		391	410	CDIIKHPMDMSTIKSKLEAR	H	3	7.88	7.79-8.09	22	74	72-77	0.058	-0.001	9.41E+04	773.845	n/a	n/a	n/a	n/a	773.792	n/a	n/a	n/a	n/a	0.8847	0.528	1.584	20.297	n/a	n/a	n/a		High
apo BRD4(1-477) wt	15.00s	N66428_23_01_10		400	406	MSTIKSK	H	1	3.22	3.01-3.32	24	37	138-144	0.072	-0.014	3.52E+04	796.06	n/a	n/a	n/a	n/a	796.122	n/a	n/a	n/a	n/a	0.7474	1.14	1.14	47.044	n/a	n/a	n/a		Medium
apo BRD4(1-477) wt	15.00s	N66428_23_01_10		400	407	MSTIKSKL	H	1	4.9	4.79-5.00	16	44	159-164	0.079	-0.002	2.01E+04	908.397	n/a	n/a	n/a	n/a	908.325	n/a	n/a	n/a	n/a	0.8807	0.186	0.186	4.8	n/a	n/a	n/a		High
apo BRD4(1-477) wt	15.00s	N66428_23_01_10		401	407	STIKSKL	H	1	4.14	4.09-4.21	10	39	131-142	0.072	-0.003	3.04E+04	777.087	n/a	n/a	n/a	n/a	777.034	n/a	n/a	n/a	n/a	0.8681	0.092	0.092	3.044	n/a	n/a	n/a		High
apo BRD4(1-477) wt	15.00s	N66428_23_01_10		407	424	LEAREYRDAQEFGADVRL	H	3	9.73	9.63-9.94	24	59	59-63	0.06	0	3.52E+04	714.572	n/a	n/a	n/a	n/a	714.508	n/a	n/a	n/a	n/a	0.8596	0.733	2.2	26.206	n/a	n/a	n/a		Medium
apo BRD4(1-477) wt	15.00s	N66428_23_01_10		407	425	LEAREYRDAQEFGADVRLM	H	2	10.72	10.63-10.79	12	62	120-124	0.071	-0.001	6.90E+04	1137.033	n/a	n/a	n/a	n/a	1136.973	n/a	n/a	n/a	n/a	0.8654	1.217	2.433	23.397	n/a	n/a	n/a		High
apo BRD4(1-477) wt	15.00s	N66428_23_01_10		408	425	EAREYRDAQEFGADVRLM	H	2	10.21	0.00-0.00	0	57	0-0														0	n/a	n/a	n/a	n/a	n/a	n/a		Low
apo BRD4(1-477) wt	15.00s	N66428_23_01_10		408	425	EAREYRDAQEFGADVRLM	H	3	10.21	10.19-10.49	23	56	57-61	0.053	0.004	6.03E+05	720.525	n/a	n/a	n/a	n/a	720.484	n/a	n/a	n/a	n/a	0.8425	0.697	2.091	26.328	n/a	n/a	n/a		Medium
apo BRD4(1-477) wt	15.00s	N66428_23_01_10		411	425	EYRDAQEFGADVRLM	H	2	10.56	10.48-10.63	12	93	89-96	0.056	0.001	2.12E+05	902.015	n/a	n/a	n/a	n/a	901.929	n/a	n/a	n/a	n/a	0.8522	0.94	1.881	24.694	n/a	n/a	n/a		Medium
apo BRD4(1-477) wt	15.00s	N66428_23_01_10		418	425	FGADVRLM	H	1	9.65	9.51-9.75	19	43	161-166	0.077	0.001	3.88E+04	909.479	n/a	n/a	n/a	n/a	909.445	n/a	n/a	n/a	n/a	0.8842	0.359	0.359	9.949	n/a	n/a	n/a		Medium
apo BRD4(1-477) wt	15.00s	N66428_23_01_10		426	441	FSNCYKYNPPDHEVVA	H	2	6.7	6.51-6.81	22	100	97-102	0.06	-0.001	1.78E+05	943.647	n/a	n/a	n/a	n/a	943.596	n/a	n/a	n/a	n/a	0.8736	1.065	2.13	32.036	n/a	n/a	n/a		High
apo BRD4(1-477) wt	15.00s	N66428_23_01_10		426	445	FSNCYKYNPPDHEVVAMARK	H	3	6.33	6.24-6.41	14	80	77-84	0.052	-0.001	1.59E+05	791.692	n/a	n/a	n/a	n/a	791.664	n/a	n/a	n/a	n/a	0.8797	0.762	2.287	28.163	n/a	n/a	n/a		High
apo BRD4(1-477) wt	15.00s	N66428_23_01_10		426	448	FSNCYKYNPPDHEVVAMARKLQD	H	3	9.22	9.09-9.39	22	79	77-84	0.063	0.001	2.11E+05	910.507	n/a	n/a	n/a	n/a	910.473	n/a	n/a	n/a	n/a	0.9029	0.78	2.34	21.437	n/a	n/a	n/a		High
apo BRD4(1-477) wt	15.00s	N66428_23_01_10		429	441	CYKYNPPDHEVVA	H	2	5.38	5.19-5.48	21	76	73-81	0.051	0	4.69E+05	769.274	n/a	n/a	n/a	n/a	769.249	n/a	n/a	n/a	n/a	0.9019	0.895	1.789	37.495	n/a	n/a	n/a		High
apo BRD4(1-477) wt	15.00s	N66428_23_01_10		429	453	CYKYNPPDHEVVAMARKLQDVFEMR	H	3	13.43	0.00-0.00	0	70	0-0														0	n/a	n/a	n/a	n/a	n/a	n/a		Low
apo BRD4(1-477) wt	15.00s	N66428_23_01_10		429	453	CYKYNPPDHEVVAMARKLQDVFEMR	H	4	13.43	13.30-13.57	20	70	66-72	0.055	0.003	1.00E+05	761.723	n/a	n/a	n/a	n/a	761.683	n/a	n/a	n/a	n/a	0.8822	0.549	2.198	19.684	n/a	n/a	n/a		Medium
apo BRD4(1-477) wt	15.00s	N66428_23_01_10		430	441	YKYNPPDHEVVA	H	2	5.12	4.88-5.19	24	69	66-72	0.051	-0.001	2.01E+05	717.638	n/a	n/a	n/a	n/a	717.615	n/a	n/a	n/a	n/a	0.9038	0.833	1.665	41.685	n/a	n/a	n/a		High
apo BRD4(1-477) wt	15.00s	N66428_23_01_10		430	445	YKYNPPDHEVVAMARK	H	2	5.16	0.00-0.00	0	58	0-0														0	n/a	n/a	n/a	n/a	n/a	n/a		Low
apo BRD4(1-477) wt	15.00s	N66428_23_01_10		430	445	YKYNPPDHEVVAMARK	H	3	5.16	5.02-5.32	23	59	56-62	0.048	-0.001	4.84E+04	641.067	n/a	n/a	n/a	n/a	641.037	n/a	n/a	n/a	n/a	0.8538	0.635	1.904	32.85	n/a	n/a	n/a		Medium
apo BRD4(1-477) wt	15.00s	N66428_23_01_10		431	441	KYNPPDHEVVA	H	2	4.23	4.15-4.45	23	59	57-63	0.043	0	4.32E+05	636.039	n/a	n/a	n/a	n/a	636.029	n/a	n/a	n/a	n/a	0.8982	0.833	1.666	49.427	n/a	n/a	n/a		High
apo BRD4(1-477) wt	15.00s	N66428_23_01_10		431	445	KYNPPDHEVVAMARK	H	2	4.4	4.29-4.52	18	90	88-92	0.073	-0.002	2.79E+04	879.646	n/a	n/a	n/a	n/a	879.601	n/a	n/a	n/a	n/a	0.8886	1.088	2.176	34.067	n/a	n/a	n/a		High
apo BRD4(1-477) wt	15.00s	N66428_23_01_10		431	448	KYNPPDHEVVAMARKLQD	H	2	7.83	0.00-0.00	0	70	0-0														0	n/a	n/a	n/a	n/a	n/a	n/a		Low
apo BRD4(1-477) wt	15.00s	N66428_23_01_10		431	448	KYNPPDHEVVAMARKLQD	H	3	7.83	7.68-7.87	15	70	68-76	0.048	-0.001	3.33E+05	705.516	n/a	n/a	n/a	n/a	705.502	n/a	n/a	n/a	n/a	0.8903	0.699	2.098	26.632	n/a	n/a	n/a		High
apo BRD4(1-477) wt	15.00s	N66428_23_01_10		431	453	KYNPPDHEVVAMARKLQDVFEMR	H	3	13.33	0.00-0.00	0	64	0-0														0	n/a	n/a	n/a	n/a	n/a	n/a		Low
apo BRD4(1-477) wt	15.00s	N66428_23_01_10		431	453	KYNPPDHEVVAMARKLQDVFEMR	H	4	13.33	13.20-13.50	22	65	61-68	0.045	0.003	2.64E+05	695.122	n/a	n/a	n/a	n/a	695.091	n/a	n/a	n/a	n/a	0.8655	0.536	2.146	21.614	n/a	n/a	n/a		High
apo BRD4(1-477) wt	15.00s	N66428_23_01_10		442	448	MARKLQD	H	1	3.57	3.50-3.68	14	42	145-150	0.072	-0.003	2.70E+04	862.524	n/a	n/a	n/a	n/a	862.494	n/a	n/a	n/a	n/a	0.8909	0.463	0.463	14.737	n/a	n/a	n/a		Medium
apo BRD4(1-477) wt	15.00s	N66428_23_01_10		442	453	MARKLQDVFEMR	H	2	9.39	9.32-9.62	22	85	82-87	0.046	0.002	5.60E+05	763.325	n/a	n/a	n/a	n/a	763.293	n/a	n/a	n/a	n/a	0.8942	0.373	0.747	12.664	n/a	n/a	n/a		High
apo BRD4(1-477) wt	15.00s	N66428_23_01_10		446	453	LQDVFEMR	H	1	10.45	10.37-10.52	12	50	185-191	0.086	0.001	2.85E+04	1038.828	n/a	n/a	n/a	n/a	1038.779	n/a	n/a	n/a	n/a	0.8933	0.578	0.578	14.893	n/a	n/a	n/a		High
apo BRD4(1-477) wt	15.00s	N66428_23_01_10		453	467	RFAKMPDEPEEPVVA	H	2	6.83	6.73-7.03	23	87	84-91	0.072	-0.001	2.86E+04	861.043	n/a	n/a	n/a	n/a	860.872	n/a	n/a	n/a	n/a	0.7878	2.395	4.791	91.577	n/a	n/a	n/a		Medium
apo BRD4(1-477) wt	15.00s	N66428_23_01_10		454	467	FAKMPDEPEEPVVA	H	2	7.36	7.22-7.51	21	76	73-79	0.045	0.001	1.17E+06	782.81	n/a	n/a	n/a	n/a	782.816	n/a	n/a	n/a	n/a	0.89	2.432	4.864	97.183	n/a	n/a	n/a		High
apo BRD4(1-477) wt	15.00s	N66428_23_01_10		454	477	FAKMPDEPEEPVVAVSSPAVPPPT	H	3	7.67	7.49-7.81	24	69	65-71	0.056	0	3.43E+05	834.357	n/a	n/a	n/a	n/a	834.365	n/a	n/a	n/a	n/a	0.8754	2.754	8.262	96.481	n/a	n/a	n/a		High
apo BRD4(1-477) wt	15.00s	N66428_23_01_10		468	477	VSSPAVPPPT	H	1	3.77	3.69-3.99	23	149	146-152	0.067	-0.002	8.16E+04	954.797	n/a	n/a	n/a	n/a	954.757	n/a	n/a	n/a	n/a	0.8979	2.674	2.674	98.999	n/a	n/a	n/a		High
apo BRD4(1-477) wt	15.00s	N66428_23_01_11		1	26	MSAESGPGTRLRNLPVMGDGLETSQM	H	3	10.23	10.14-10.37	18	73	73-78	0.074	0.005	2.63E+04	916.887	n/a	n/a	n/a	n/a	916.913	n/a	n/a	n/a	n/a	0.8558	4.209	12.628	102.484	n/a	n/a	n/a		Medium
apo BRD4(1-477) wt	15.00s	N66428_23_01_11		5	26	SGPGTRLRNLPVMGDGLETSQM	H	3	9.78	9.63-9.94	24	59	56-62	0.066	0.004	2.32E+04	776.44	n/a	n/a	n/a	n/a	776.434	n/a	n/a	n/a	n/a	0.8633	3.22	9.66	102.321	n/a	n/a	n/a		Medium
apo BRD4(1-477) wt	15.00s	N66428_23_01_11		12	26	RNLPVMGDGLETSQM	H	2	9.06	8.95-9.17	17	83	79-84	0.067	0.004	3.15E+04	828.13	n/a	n/a	n/a	n/a	828.157	n/a	n/a	n/a	n/a	0.8355	3.212	6.424	116.254	n/a	n/a	n/a		Medium
apo BRD4(1-477) wt	15.00s	N66428_23_01_11		15	26	PVMGDGLETSQM	H	2	8.1	7.98-8.27	21	59	60-64	0.042	0.003	1.18E+05	635.58	n/a	n/a	n/a	n/a	635.579	n/a	n/a	n/a	n/a	0.8265	2.357	4.714	93.911	n/a	n/a	n/a		Medium
apo BRD4(1-477) wt	15.00s	N66428_23_01_11		27	40	STTQAQAQPQPANA	H	2	3.15	3.08-3.32	19	67	66-71	0.052	0.002	8.30E+04	709.838	n/a	n/a	n/a	n/a	709.833	n/a	n/a	n/a	n/a	0.873	2.594	5.188	106.186	n/a	n/a	n/a		Medium
apo BRD4(1-477) wt	15.00s	N66428_23_01_11		41	63	ASTNPPPPETSNPNKPKRQTNQL	H	3	3.78	3.70-3.99	22	63	61-66	0.06	0.002	6.07E+04	842.32	n/a	n/a	n/a	n/a	842.327	n/a	n/a	n/a	n/a	0.8986	2.411	7.232	89.084	n/a	n/a	n/a		High
apo BRD4(1-477) wt	15.00s	N66428_23_01_11		41	65	ASTNPPPPETSNPNKPKRQTNQLQY	H	3	4.4	4.32-4.61	23	71	68-75	0.057	0.002	1.96E+05	939.458	n/a	n/a	n/a	n/a	939.5	n/a	n/a	n/a	n/a	0.849	2.484	7.452	77.085	n/a	n/a	n/a		Medium
apo BRD4(1-477) wt	15.00s	N66428_23_01_11		66	72	LLRVVLK	H	1	6.85	6.78-6.89	9	42	149-157	0.091	0.003	8.77E+03	841.172	n/a	n/a	n/a	n/a	841.15	n/a	n/a	n/a	n/a	0.89	0.033	0.033	0.903	n/a	n/a	n/a		Medium
apo BRD4(1-477) wt	15.00s	N66428_23_01_11		68	74	RVVLKTL	H	1	6.31	6.24-6.39	12	42	146-147	0.075	0.003	7.34E+03	829.287	n/a	n/a	n/a	n/a	829.255	n/a	n/a	n/a	n/a	0.8964	0.191	0.191	5.199	n/a	n/a	n/a		Medium
apo BRD4(1-477) wt	15.00s	N66428_23_01_11		69	78	VVLKTLWKHQ	H	2	7.2	7.08-7.37	21	67	64-71	0.042	0.003	1.79E+05	627.157	n/a	n/a	n/a	n/a	627.128	n/a	n/a	n/a	n/a	0.8461	0.36	0.72	17.353	n/a	n/a	n/a		Medium
apo BRD4(1-477) wt	15.00s	N66428_23_01_11		69	88	VVLKTLWKHQFAWPFQQPVD	H	3	13.36	13.26-13.54	21	72	69-74	0.061	0.006	5.40E+04	824.304	n/a	n/a	n/a	n/a	824.262	n/a	n/a	n/a	n/a	0.8742	0.632	1.897	19.91	n/a	n/a	n/a		High
apo BRD4(1-477) wt	15.00s	N66428_23_01_11		69	91	VVLKTLWKHQFAWPFQQPVDAVK	H	3	13	12.77-13.07	23	82	79-86	0.077	0.006	3.90E+04	923.9	n/a	n/a	n/a	n/a	923.858	n/a	n/a	n/a	n/a	0.8718	0.769	2.306	13.773	n/a	n/a	n/a		Medium
apo BRD4(1-477) wt	15.00s	N66428_23_01_11		75	91	WKHQFAWPFQQPVDAVK	H	2	12.16	11.95-12.25	22	60	116-119	0.096	0.005	1.23E+04	1058.238	n/a	n/a	n/a	n/a	1058.129	n/a	n/a	n/a	n/a	0.8382	0.924	1.849	27.604	n/a	n/a	n/a		Medium
apo BRD4(1-477) wt	15.00s	N66428_23_01_11		78	88	QFAWPFQQPVD	H	2	13.66	13.56-13.86	23	65	61-69	0.046	0.008	8.74E+05	682.673	n/a	n/a	n/a	n/a	682.644	n/a	n/a	n/a	n/a	0.8806	0.391	0.783	20.686	n/a	n/a	n/a		High
apo BRD4(1-477) wt	15.00s	N66428_23_01_11		78	91	QFAWPFQQPVDAVK	H	2	13.27	13.15-13.42	20	86	83-89	0.069	0.006	5.38E+04	832.148	n/a	n/a	n/a	n/a	832.084	n/a	n/a	n/a	n/a	0.8847	0.641	1.282	22.636	n/a	n/a	n/a		Medium
apo BRD4(1-477) wt	15.00s	N66428_23_01_11		79	88	FAWPFQQPVD	H	2	13.7	13.61-13.91	23	60	56-64	0.053	0.009	1.24E+06	618.61	n/a	n/a	n/a	n/a	618.611	n/a	n/a	n/a	n/a	0.8304	0.423	0.847	25.82	n/a	n/a	n/a		Medium
apo BRD4(1-477) wt	15.00s	N66428_23_01_11		79	91	FAWPFQQPVDAVK	H	2	13.3	13.15-13.44	21	77	73-79	0.053	0.005	1.46E+05	768.08	n/a	n/a	n/a	n/a	768.01	n/a	n/a	n/a	n/a	0.8666	0.632	1.263	22.616	n/a	n/a	n/a		Medium
apo BRD4(1-477) wt	15.00s	N66428_23_01_11		82	88	PFQQPVD	H	1	13.7	13.64-13.75	9	141	137-144	0.06	0.007	1.18E+05	831.366	n/a	n/a	n/a	n/a	831.305	n/a	n/a	n/a	n/a	0.8911	0.402	0.402	17.247	n/a	n/a	n/a		Medium
apo BRD4(1-477) wt	15.00s	N66428_23_01_11		89	102	AVKLNLPDYYKIIK	H	2	10.27	10.21-10.33	10	52	100-104	0.061	0.005	9.03E+04	841.181	n/a	n/a	n/a	n/a	841.13	n/a	n/a	n/a	n/a	0.8963	1.109	2.218	30.525	n/a	n/a	n/a		Medium
apo BRD4(1-477) wt	15.00s	N66428_23_01_11		89	106	AVKLNLPDYYKIIKTPMD	H	2	11.36	0.00-0.00	0	60	0-0														0	n/a	n/a	n/a	n/a	n/a	n/a		Low
apo BRD4(1-477) wt	15.00s	N66428_23_01_11		89	106	AVKLNLPDYYKIIKTPMD	H	3	11.36	11.21-11.50	21	60	57-63	0.054	0.005	1.14E+05	709.539	n/a	n/a	n/a	n/a	709.519	n/a	n/a	n/a	n/a	0.8973	1.002	3.005	36.671	n/a	n/a	n/a		High
apo BRD4(1-477) wt	15.00s	N66428_23_01_11		92	99	LNLPDYYK	H	2	8.47	8.30-8.59	23	48	46-51	0.024	0.003	2.10E+05	514.008	n/a	n/a	n/a	n/a	514.028	n/a	n/a	n/a	n/a	0.6104	0.442	0.885	35.129	n/a	n/a	n/a		Medium
apo BRD4(1-477) wt	15.00s	N66428_23_01_11		92	102	LNLPDYYKIIK	H	2	10.6	10.46-10.75	21	74	70-78	0.04	0.005	6.78E+05	691.645	n/a	n/a	n/a	n/a	691.647	n/a	n/a	n/a	n/a	0.8366	0.818	1.635	33.402	n/a	n/a	n/a		Medium
apo BRD4(1-477) wt	15.00s	N66428_23_01_11		92	106	LNLPDYYKIIKTPMD	H	2	11.83	11.62-11.92	23	99	96-102	0.065	0.006	1.26E+05	914.382	n/a	n/a	n/a	n/a	914.328	n/a	n/a	n/a	n/a	0.8924	1.246	2.492	35.207	n/a	n/a	n/a		High
apo BRD4(1-477) wt	15.00s	N66428_23_01_11		92	117	LNLPDYYKIIKTPMDMGTIKKRLENN	H	3	11.27	11.20-11.33	11	82	82-89	0.089	0.004	9.70E+03	1038.716	n/a	n/a	n/a	n/a	1038.643	n/a	n/a	n/a	n/a	0.819	1.079	3.238	24.257	n/a	n/a	n/a		Medium
apo BRD4(1-477) wt	15.00s	N66428_23_01_11		92	117	LNLPDYYKIIKTPMDMGTIKKRLENN	H	4	11.27	11.17-11.46	21	82	79-85	0.062	0.004	5.61E+04	779.239	n/a	n/a	n/a	n/a	779.197	n/a	n/a	n/a	n/a	0.8747	0.773	3.091	24.677	n/a	n/a	n/a		Medium
apo BRD4(1-477) wt	15.00s	N66428_23_01_11		93	102	NLPDYYKIIK	H	2	10.6	10.52-10.75	17	65	61-68	0.051	0.004	3.51E+04	635.109	n/a	n/a	n/a	n/a	634.965	n/a	n/a	n/a	n/a	0.7662	0.714	1.428	36.461	n/a	n/a	n/a		Medium
apo BRD4(1-477) wt	15.00s	N66428_23_01_11		98	111	YKIIKTPMDMGTIK	H	2	7.84	7.78-7.99	17	84	84-89	0.066	0.003	1.55E+04	821.39	n/a	n/a	n/a	n/a	821.251	n/a	n/a	n/a	n/a	0.7558	0.725	1.449	24.856	n/a	n/a	n/a		Medium
apo BRD4(1-477) wt	15.00s	N66428_23_01_11		98	117	YKIIKTPMDMGTIKKRLENN	H	3	7.82	7.68-7.98	23	65	62-68	0.07	0.003	2.18E+04	799.67	n/a	n/a	n/a	n/a	799.598	n/a	n/a	n/a	n/a	0.8496	0.633	1.898	22.379	n/a	n/a	n/a		Medium
apo BRD4(1-477) wt	15.00s	N66428_23_01_11		100	106	IIKTPMD	H	1	5.44	5.32-5.58	19	145	142-150	0.091	0.001	1.12E+04	819.453	n/a	n/a	n/a	n/a	819.39	n/a	n/a	n/a	n/a	0.8636	1.375	1.375	57.218	n/a	n/a	n/a		Medium
apo BRD4(1-477) wt	15.00s	N66428_23_01_11		103	111	TPMDMGTIK	H	1	6.03	0.00-0.00	0	46	0-0														0	n/a	n/a	n/a	n/a	n/a	n/a		Low
apo BRD4(1-477) wt	15.00s	N66428_23_01_11		103	111	TPMDMGTIK	H	2	6.03	5.92-6.22	22	45	42-49	0.036	0.001	2.01E+05	497.836	n/a	n/a	n/a	n/a	497.805	n/a	n/a	n/a	n/a	0.8672	0.197	0.393	10.758	n/a	n/a	n/a		Medium
apo BRD4(1-477) wt	15.00s	N66428_23_01_11		103	113	TPMDMGTIKKR	H	2	4.2	4.11-4.41	23	65	62-68	0.041	0.002	3.84E+05	640.088	n/a	n/a	n/a	n/a	640.03	n/a	n/a	n/a	n/a	0.8751	0.242	0.484	11.795	n/a	n/a	n/a		Medium
apo BRD4(1-477) wt	15.00s	N66428_23_01_11		103	114	TPMDMGTIKKRL	H	2	6.66	6.55-6.80	18	74	71-78	0.062	0.002	2.45E+04	696.903	n/a	n/a	n/a	n/a	696.705	n/a	n/a	n/a	n/a	0.8145	0.338	0.676	13.936	n/a	n/a	n/a		Medium
apo BRD4(1-477) wt	15.00s	N66428_23_01_11		103	116	TPMDMGTIKKRLEN	H	2	6.78	6.76-6.91	12	92	92-97	0.072	0.002	1.68E+04	818.378	n/a	n/a	n/a	n/a	818.312	n/a	n/a	n/a	n/a	0.8555	0.336	0.673	10.334	n/a	n/a	n/a		Medium
apo BRD4(1-477) wt	15.00s	N66428_23_01_11		103	117	TPMDMGTIKKRLENN	H	2	7.12	7.00-7.30	23	103	101-107	0.061	0.004	1.95E+05	875.559	n/a	n/a	n/a	n/a	875.516	n/a	n/a	n/a	n/a	0.9042	0.489	0.979	12.842	n/a	n/a	n/a		Medium
apo BRD4(1-477) wt	15.00s	N66428_23_01_11		103	118	TPMDMGTIKKRLENNY	H	2	8.47	8.40-8.54	11	53	116-119	0.081	0.005	1.94E+04	957.447	n/a	n/a	n/a	n/a	957.123	n/a	n/a	n/a	n/a	0.7506	0.545	1.09	13.665	n/a	n/a	n/a		Medium
apo BRD4(1-477) wt	15.00s	N66428_23_01_11		103	124	TPMDMGTIKKRLENNYYWNAQE	H	3	10.54	10.45-10.75	22	77	74-81	0.059	0.005	2.65E+05	902.941	n/a	n/a	n/a	n/a	902.916	n/a	n/a	n/a	n/a	0.8985	0.902	2.706	21.432	n/a	n/a	n/a		High
apo BRD4(1-477) wt	15.00s	N66428_23_01_11		103	125	TPMDMGTIKKRLENNYYWNAQEC	H	3	11.03	10.93-11.23	23	81	77-83	0.065	0.005	1.24E+05	937.35	n/a	n/a	n/a	n/a	937.317	n/a	n/a	n/a	n/a	0.8973	0.921	2.763	20.681	n/a	n/a	n/a		High
apo BRD4(1-477) wt	15.00s	N66428_23_01_11		107	113	MGTIKKR	H	1	3.17	3.13-3.22	8	43	147-158	0.063	0.001	6.51E+04	834.266	n/a	n/a	n/a	n/a	834.237	n/a	n/a	n/a	n/a	0.9008	0.172	0.172	6.21	n/a	n/a	n/a		High
apo BRD4(1-477) wt	15.00s	N66428_23_01_11		107	116	MGTIKKRLEN	H	2	3.78	3.68-3.89	17	62	61-66	0.054	0	1.60E+04	596.003	n/a	n/a	n/a	n/a	595.89	n/a	n/a	n/a	n/a	0.8009	0.167	0.333	8.54	n/a	n/a	n/a		Medium
apo BRD4(1-477) wt	15.00s	N66428_23_01_11		107	117	MGTIKKRLENN	H	2	3.81	3.73-3.91	14	69	66-71	0.042	0.002	1.75E+05	653.109	n/a	n/a	n/a	n/a	653.072	n/a	n/a	n/a	n/a	0.8813	0.297	0.594	12.535	n/a	n/a	n/a		High
apo BRD4(1-477) wt	15.00s	N66428_23_01_11		107	118	MGTIKKRLENNY	H	2	4.78	4.69-4.96	21	80	78-84	0.057	0.002	7.06E+04	734.754	n/a	n/a	n/a	n/a	734.72	n/a	n/a	n/a	n/a	0.893	0.358	0.717	12.006	n/a	n/a	n/a		High
apo BRD4(1-477) wt	15.00s	N66428_23_01_11		114	124	LENNYYWNAQE	H	2	9.14	9.00-9.32	24	70	67-75	0.052	0.004	7.51E+04	723.649	n/a	n/a	n/a	n/a	723.573	n/a	n/a	n/a	n/a	0.8119	0.828	1.655	33.912	n/a	n/a	n/a		Medium
apo BRD4(1-477) wt	15.00s	N66428_23_01_11		114	125	LENNYYWNAQEC	H	2	10.22	10.10-10.38	22	76	73-80	0.053	0.005	4.75E+04	775.285	n/a	n/a	n/a	n/a	775.247	n/a	n/a	n/a	n/a	0.7738	0.93	1.859	42.487	n/a	n/a	n/a		Medium
apo BRD4(1-477) wt	15.00s	N66428_23_01_11		118	124	YYWNAQE	H	1	9.08	8.94-9.19	20	168	165-173	0.076	0.004	6.41E+04	975.473	n/a	n/a	n/a	n/a	975.453	n/a	n/a	n/a	n/a	0.8725	1.448	1.448	46.377	n/a	n/a	n/a		High
apo BRD4(1-477) wt	15.00s	N66428_23_01_11		125	131	CIQDFNT	H	1	6.05	5.95-6.16	15	140	138-143	0.064	0.004	5.91E+04	841.151	n/a	n/a	n/a	n/a	841.086	n/a	n/a	n/a	n/a	0.8692	0.163	0.163	5.628	n/a	n/a	n/a		Medium
apo BRD4(1-477) wt	15.00s	N66428_23_01_11		125	132	CIQDFNTM	H	1	8.56	8.50-8.61	9	170	166-171	0.077	0.005	2.79E+04	972.328	n/a	n/a	n/a	n/a	972.312	n/a	n/a	n/a	n/a	0.8848	0.192	0.192	5.013	n/a	n/a	n/a		High
apo BRD4(1-477) wt	15.00s	N66428_23_01_11		126	132	IQDFNTM	H	1	7.78	7.66-7.94	22	41	144-151	0.068	0.003	1.29E+05	869.194	n/a	n/a	n/a	n/a	869.143	n/a	n/a	n/a	n/a	0.9079	0.167	0.167	5.339	n/a	n/a	n/a		Medium
apo BRD4(1-477) wt	15.00s	N66428_23_01_11		130	137	NTMFTNCY	H	1	10.55	10.44-10.64	16	173	170-177	0.11	0.007	7.93E+03	994.424	n/a	n/a	n/a	n/a	994.354	n/a	n/a	n/a	n/a	0.8826	0.229	0.229	5.596	n/a	n/a	n/a		Medium
apo BRD4(1-477) wt	15.00s	N66428_23_01_11		136	148	CYIYNKPGDDIVL	H	2	11.04	10.94-11.24	23	79	76-84	0.053	0.005	1.99E+05	758.304	n/a	n/a	n/a	n/a	758.249	n/a	n/a	n/a	n/a	0.8687	0.878	1.755	33.524	n/a	n/a	n/a		High
apo BRD4(1-477) wt	15.00s	N66428_23_01_11		138	148	IYNKPGDDIVL	H	2	9.41	9.42-9.73	24	60	60-65	0.051	0.009	1.63E+06	625.046	n/a	n/a	n/a	n/a	625.05	n/a	n/a	n/a	n/a	0.817	0.838	1.675	44.486	n/a	n/a	n/a		Medium
apo BRD4(1-477) wt	15.00s	N66428_23_01_11		144	151	DDIVLMAE	H	1	13.7	13.67-13.73	6	153	149-155	0.063	0.01	7.83E+04	906.454	n/a	n/a	n/a	n/a	906.472	n/a	n/a	n/a	n/a	0.9046	0.438	0.438	19.076	n/a	n/a	n/a		Medium
apo BRD4(1-477) wt	15.00s	N66428_23_01_11		148	155	LMAEALEK	H	1	8.31	8.19-8.50	24	160	155-163	0.053	0.004	6.12E+05	905.291	n/a	n/a	n/a	n/a	905.26	n/a	n/a	n/a	n/a	0.8766	0.168	0.168	4.187	n/a	n/a	n/a		High
apo BRD4(1-477) wt	15.00s	N66428_23_01_11		149	155	MAEALEK	H	1	4.02	3.96-4.04	6	144	141-147	0.07	0.002	2.30E+04	792.128	n/a	n/a	n/a	n/a	792.105	n/a	n/a	n/a	n/a	0.9118	0.17	0.17	4.772	n/a	n/a	n/a		High
apo BRD4(1-477) wt	15.00s	N66428_23_01_11		149	156	MAEALEKL	H	1	8.31	0.00-0.00	0	40	0-0														0	n/a	n/a	n/a	n/a	n/a	n/a		Low
apo BRD4(1-477) wt	15.00s	N66428_23_01_11		149	156	MAEALEKL	H	2	8.31	8.20-8.45	19	40	40-45	0.049	0.006	1.36E+06	453.236	n/a	n/a	n/a	n/a	453.217	n/a	n/a	n/a	n/a	0.7756	0.167	0.334	8.674	n/a	n/a	n/a		Medium
apo BRD4(1-477) wt	15.00s	N66428_23_01_11		150	156	AEALEKL	H	1	8.31	8.16-8.47	24	131	127-133	0.066	0	1.67E+05	774.031	n/a	n/a	n/a	n/a	774.003	n/a	n/a	n/a	n/a	0.8841	0.108	0.108	3.26	n/a	n/a	n/a		Medium
apo BRD4(1-477) wt	15.00s	N66428_23_01_11		157	172	FLQKINELPTEETEIM	H	2	10.89	10.78-11.08	23	99	97-105	0.057	0.007	1.46E+06	970.974	n/a	n/a	n/a	n/a	970.975	n/a	n/a	n/a	n/a	0.9023	2.366	4.732	60.03	n/a	n/a	n/a		High
apo BRD4(1-477) wt	15.00s	N66428_23_01_11		158	172	LQKINELPTEETEIM	H	2	9.55	9.48-9.62	11	91	90-95	0.073	0.005	2.68E+04	897.342	n/a	n/a	n/a	n/a	897.349	n/a	n/a	n/a	n/a	0.8612	2.327	4.654	62.495	n/a	n/a	n/a		Medium
apo BRD4(1-477) wt	15.00s	N66428_23_01_11		161	172	INELPTEETEIM	H	2	9.7	9.59-9.89	23	69	65-72	0.05	0.004	3.67E+05	712.219	n/a	n/a	n/a	n/a	712.217	n/a	n/a	n/a	n/a	0.8825	1.926	3.852	78.473	n/a	n/a	n/a		Medium
apo BRD4(1-477) wt	15.00s	N66428_23_01_11		162	173	NELPTEETEIMI	H	2	9.71	9.59-9.89	23	68	65-72	0.05	0.004	3.67E+05	712.219	n/a	n/a	n/a	n/a	712.217	n/a	n/a	n/a	n/a	0.8825	1.926	3.852	78.473	n/a	n/a	n/a		Medium
apo BRD4(1-477) wt	15.00s	N66428_23_01_11		165	172	PTEETEIM	H	1	6.83	6.74-7.04	23	159	155-160	0.066	0.003	7.17E+04	953	n/a	n/a	n/a	n/a	953.115	n/a	n/a	n/a	n/a	0.8476	3.071	3.071	81.808	n/a	n/a	n/a		Medium
apo BRD4(1-477) wt	15.00s	N66428_23_01_11		365	371	FAKKHAA	H	1	3.07	2.99-3.18	15	36	135-148	0.057	0.001	6.86E+04	774.553	n/a	n/a	n/a	n/a	774.56	n/a	n/a	n/a	n/a	0.8742	1.645	1.645	73.958	n/a	n/a	n/a		High
apo BRD4(1-477) wt	15.00s	N66428_23_01_11		365	381	FAKKHAAYAWPFYKPVD	H	2	10.64	10.59-10.74	11	54	111-119	0.072	0.006	1.43E+05	1022.055	n/a	n/a	n/a	n/a	1021.999	n/a	n/a	n/a	n/a	0.8936	1.322	2.644	36.648	n/a	n/a	n/a		Medium
apo BRD4(1-477) wt	15.00s	N66428_23_01_11		369	381	HAAYAWPFYKPVD	H	2	11.94	11.74-12.03	21	79	76-83	0.059	0.005	1.20E+05	784.133	n/a	n/a	n/a	n/a	784.059	n/a	n/a	n/a	n/a	0.8723	0.68	1.36	29.444	n/a	n/a	n/a		Medium
apo BRD4(1-477) wt	15.00s	N66428_23_01_11		372	378	YAWPFYK	H	1	12.7	12.60-12.74	10	48	176-179	0.078	0.006	3.42E+04	975.324	n/a	n/a	n/a	n/a	975.252	n/a	n/a	n/a	n/a	0.85	0.133	0.133	4.798	n/a	n/a	n/a		Medium
apo BRD4(1-477) wt	15.00s	N66428_23_01_11		372	381	YAWPFYKPVD	H	2	13.05	12.97-13.27	23	61	58-63	0.051	0.011	1.12E+06	644.222	n/a	n/a	n/a	n/a	644.247	n/a	n/a	n/a	n/a	0.8154	0.517	1.033	26.856	n/a	n/a	n/a		Medium
apo BRD4(1-477) wt	15.00s	N66428_23_01_11		372	383	YAWPFYKPVDVE	H	2	13.37	13.26-13.49	17	76	73-79	0.052	0.005	6.23E+04	758.78	n/a	n/a	n/a	n/a	758.543	n/a	n/a	n/a	n/a	0.779	0.689	1.378	28.69	n/a	n/a	n/a		Medium
apo BRD4(1-477) wt	15.00s	N66428_23_01_11		382	390	VEALGLHDY	H	1	8.22	8.08-8.39	24	192	190-195	0.064	0.003	1.67E+05	1019.933	n/a	n/a	n/a	n/a	1019.856	n/a	n/a	n/a	n/a	0.864	2.742	2.742	85.58	n/a	n/a	n/a		High
apo BRD4(1-477) wt	15.00s	N66428_23_01_11		382	392	VEALGLHDYCD	H	2	8.69	8.50-8.79	21	59	55-63	0.052	0.006	6.16E+04	620.178	n/a	n/a	n/a	n/a	619.922	n/a	n/a	n/a	n/a	0.6605	1.745	3.491	82.785	n/a	n/a	n/a		Medium
apo BRD4(1-477) wt	15.00s	N66428_23_01_11		383	390	EALGLHDY	H	1	8.22	8.08-8.27	15	168	164-171	0.079	0.004	4.28E+04	921.051	n/a	n/a	n/a	n/a	920.331	n/a	n/a	n/a	n/a	0.7819	2.348	2.348	85.688	n/a	n/a	n/a		Medium
apo BRD4(1-477) wt	15.00s	N66428_23_01_11		384	390	ALGLHDY	H	1	8.22	8.13-8.30	13	146	143-150	0.06	0.004	1.41E+05	790.813	n/a	n/a	n/a	n/a	790.793	n/a	n/a	n/a	n/a	0.9159	1.925	1.925	83.359	n/a	n/a	n/a		High
apo BRD4(1-477) wt	15.00s	N66428_23_01_11		389	399	DYCDIIKHPMD	H	2	7.78	7.67-7.97	23	67	66-71	0.057	0.002	7.13E+04	676.83	n/a	n/a	n/a	n/a	676.791	n/a	n/a	n/a	n/a	0.8993	1.015	2.03	53.981	n/a	n/a	n/a		Medium
apo BRD4(1-477) wt	15.00s	N66428_23_01_11		389	407	DYCDIIKHPMDMSTIKSKL	H	3	9.85	9.74-9.96	17	64	61-68	0.066	0.004	2.48E+04	747.976	n/a	n/a	n/a	n/a	747.927	n/a	n/a	n/a	n/a	0.8551	0.702	2.106	28.543	n/a	n/a	n/a		High
apo BRD4(1-477) wt	15.00s	N66428_23_01_11		390	399	YCDIIKHPMD	H	2	6.46	6.35-6.62	21	61	58-64	0.052	0.001	7.29E+04	619.026	n/a	n/a	n/a	n/a	618.925	n/a	n/a	n/a	n/a	0.8715	0.694	1.387	46.762	n/a	n/a	n/a		Medium
apo BRD4(1-477) wt	15.00s	N66428_23_01_11		391	399	CDIIKHPMD	H	1	4.91	4.78-5.05	21	51	190-195	0.104	0	9.44E+03	1073.518	n/a	n/a	n/a	n/a	1073.481	n/a	n/a	n/a	n/a	0.8722	1.198	1.198	38.919	n/a	n/a	n/a		Medium
apo BRD4(1-477) wt	15.00s	N66428_23_01_11		391	400	CDIIKHPMDM	H	2	7.5	7.37-7.67	23	57	56-60	0.044	0.004	6.78E+05	602.964	n/a	n/a	n/a	n/a	602.827	n/a	n/a	n/a	n/a	0.8489	0.583	1.166	38.117	n/a	n/a	n/a		Medium
apo BRD4(1-477) wt	15.00s	N66428_23_01_11		391	404	CDIIKHPMDMSTIK	H	2	6.7	6.63-6.93	22	86	83-90	0.053	0.003	1.93E+05	817.789	n/a	n/a	n/a	n/a	817.754	n/a	n/a	n/a	n/a	0.8762	0.755	1.509	25.368	n/a	n/a	n/a		Medium
apo BRD4(1-477) wt	15.00s	N66428_23_01_11		391	406	CDIIKHPMDMSTIKSK	H	2	5.51	5.43-5.73	23	95	92-98	0.063	0.003	1.15E+05	925.485	n/a	n/a	n/a	n/a	925.425	n/a	n/a	n/a	n/a	0.8747	0.801	1.601	22.255	n/a	n/a	n/a		High
apo BRD4(1-477) wt	15.00s	N66428_23_01_11		391	407	CDIIKHPMDMSTIKSKL	H	2	8.09	7.99-8.30	22	112	109-116	0.068	0.004	1.80E+05	982	n/a	n/a	n/a	n/a	981.953	n/a	n/a	n/a	n/a	0.8973	0.751	1.501	18.548	n/a	n/a	n/a		Medium
apo BRD4(1-477) wt	15.00s	N66428_23_01_11		391	410	CDIIKHPMDMSTIKSKLEAR	H	3	7.88	7.79-8.09	22	74	72-77	0.056	0.003	9.34E+04	773.859	n/a	n/a	n/a	n/a	773.829	n/a	n/a	n/a	n/a	0.88	0.565	1.695	21.718	n/a	n/a	n/a		Medium
apo BRD4(1-477) wt	15.00s	N66428_23_01_11		400	406	MSTIKSK	H	1	3.22	3.01-3.32	24	37	138-144	0.075	-0.009	3.40E+04	796.034	n/a	n/a	n/a	n/a	796.133	n/a	n/a	n/a	n/a	0.7713	1.151	1.151	47.514	n/a	n/a	n/a		Medium
apo BRD4(1-477) wt	15.00s	N66428_23_01_11		400	407	MSTIKSKL	H	1	4.9	4.79-5.00	16	44	159-164	0.074	0.003	2.19E+04	908.422	n/a	n/a	n/a	n/a	908.334	n/a	n/a	n/a	n/a	0.8492	0.194	0.194	5.02	n/a	n/a	n/a		Medium
apo BRD4(1-477) wt	15.00s	N66428_23_01_11		401	407	STIKSKL	H	1	4.14	4.09-4.21	10	39	131-142	0.07	0.001	3.23E+04	777.091	n/a	n/a	n/a	n/a	777.052	n/a	n/a	n/a	n/a	0.8838	0.11	0.11	3.645	n/a	n/a	n/a		Medium
apo BRD4(1-477) wt	15.00s	N66428_23_01_11		407	424	LEAREYRDAQEFGADVRL	H	3	9.73	9.63-9.94	24	59	59-63	0.059	0.004	3.61E+04	714.61	n/a	n/a	n/a	n/a	714.553	n/a	n/a	n/a	n/a	0.868	0.779	2.336	27.829	n/a	n/a	n/a		Medium
apo BRD4(1-477) wt	15.00s	N66428_23_01_11		407	425	LEAREYRDAQEFGADVRLM	H	2	10.72	10.63-10.79	12	62	120-124	0.075	0.005	6.69E+04	1137.028	n/a	n/a	n/a	n/a	1136.956	n/a	n/a	n/a	n/a	0.8764	1.199	2.398	23.057	n/a	n/a	n/a		High
apo BRD4(1-477) wt	15.00s	N66428_23_01_11		408	425	EAREYRDAQEFGADVRLM	H	2	10.21	0.00-0.00	0	57	0-0														0	n/a	n/a	n/a	n/a	n/a	n/a		Low
apo BRD4(1-477) wt	15.00s	N66428_23_01_11		408	425	EAREYRDAQEFGADVRLM	H	3	10.21	10.19-10.49	23	56	57-61	0.051	0.009	6.37E+05	720.533	n/a	n/a	n/a	n/a	720.496	n/a	n/a	n/a	n/a	0.8399	0.709	2.126	26.779	n/a	n/a	n/a		Medium
apo BRD4(1-477) wt	15.00s	N66428_23_01_11		411	425	EYRDAQEFGADVRLM	H	2	10.56	10.48-10.63	12	93	89-96	0.056	0.006	1.94E+05	902.027	n/a	n/a	n/a	n/a	901.959	n/a	n/a	n/a	n/a	0.8515	0.971	1.942	25.496	n/a	n/a	n/a		Medium
apo BRD4(1-477) wt	15.00s	N66428_23_01_11		418	425	FGADVRLM	H	1	9.65	9.51-9.75	19	43	161-166	0.076	0.005	4.15E+04	909.443	n/a	n/a	n/a	n/a	909.363	n/a	n/a	n/a	n/a	0.9031	0.277	0.277	7.686	n/a	n/a	n/a		High
apo BRD4(1-477) wt	15.00s	N66428_23_01_11		426	441	FSNCYKYNPPDHEVVA	H	2	6.7	6.51-6.81	22	100	97-102	0.06	0.003	1.87E+05	943.663	n/a	n/a	n/a	n/a	943.611	n/a	n/a	n/a	n/a	0.8877	1.08	2.16	32.486	n/a	n/a	n/a		High
apo BRD4(1-477) wt	15.00s	N66428_23_01_11		426	445	FSNCYKYNPPDHEVVAMARK	H	3	6.33	6.24-6.41	14	80	77-84	0.052	0.003	1.53E+05	791.695	n/a	n/a	n/a	n/a	791.675	n/a	n/a	n/a	n/a	0.8876	0.773	2.32	28.579	n/a	n/a	n/a		High
apo BRD4(1-477) wt	15.00s	N66428_23_01_11		426	448	FSNCYKYNPPDHEVVAMARKLQD	H	3	9.22	9.09-9.39	22	79	77-84	0.06	0.004	2.11E+05	910.518	n/a	n/a	n/a	n/a	910.478	n/a	n/a	n/a	n/a	0.8892	0.785	2.356	21.58	n/a	n/a	n/a		High
apo BRD4(1-477) wt	15.00s	N66428_23_01_11		429	441	CYKYNPPDHEVVA	H	2	5.38	5.19-5.48	21	76	73-81	0.045	0.003	5.27E+05	769.283	n/a	n/a	n/a	n/a	769.26	n/a	n/a	n/a	n/a	0.8776	0.906	1.811	37.959	n/a	n/a	n/a		High
apo BRD4(1-477) wt	15.00s	N66428_23_01_11		429	453	CYKYNPPDHEVVAMARKLQDVFEMR	H	3	13.43	0.00-0.00	0	70	0-0														0	n/a	n/a	n/a	n/a	n/a	n/a		Low
apo BRD4(1-477) wt	15.00s	N66428_23_01_11		429	453	CYKYNPPDHEVVAMARKLQDVFEMR	H	4	13.43	13.30-13.57	20	70	66-72	0.053	0.006	8.74E+04	761.732	n/a	n/a	n/a	n/a	761.707	n/a	n/a	n/a	n/a	0.8788	0.573	2.293	20.536	n/a	n/a	n/a		Medium
apo BRD4(1-477) wt	15.00s	N66428_23_01_11		430	441	YKYNPPDHEVVA	H	2	5.12	4.88-5.19	24	69	66-72	0.044	0.003	2.42E+05	717.647	n/a	n/a	n/a	n/a	717.605	n/a	n/a	n/a	n/a	0.865	0.823	1.646	41.195	n/a	n/a	n/a		High
apo BRD4(1-477) wt	15.00s	N66428_23_01_11		430	445	YKYNPPDHEVVAMARK	H	2	5.16	0.00-0.00	0	58	0-0														0	n/a	n/a	n/a	n/a	n/a	n/a		Low
apo BRD4(1-477) wt	15.00s	N66428_23_01_11		430	445	YKYNPPDHEVVAMARK	H	3	5.16	5.02-5.32	23	59	56-62	0.046	0.002	5.32E+04	641.08	n/a	n/a	n/a	n/a	641.029	n/a	n/a	n/a	n/a	0.8304	0.627	1.881	32.451	n/a	n/a	n/a		Medium
apo BRD4(1-477) wt	15.00s	N66428_23_01_11		431	441	KYNPPDHEVVA	H	2	4.23	4.15-4.45	23	59	57-63	0.039	0.003	4.80E+05	636.058	n/a	n/a	n/a	n/a	636.042	n/a	n/a	n/a	n/a	0.8524	0.847	1.694	50.251	n/a	n/a	n/a		High
apo BRD4(1-477) wt	15.00s	N66428_23_01_11		431	445	KYNPPDHEVVAMARK	H	2	4.4	4.29-4.52	18	90	88-92	0.076	0.002	2.84E+04	879.667	n/a	n/a	n/a	n/a	879.631	n/a	n/a	n/a	n/a	0.8986	1.118	2.236	35.003	n/a	n/a	n/a		High
apo BRD4(1-477) wt	15.00s	N66428_23_01_11		431	448	KYNPPDHEVVAMARKLQD	H	2	7.83	0.00-0.00	0	70	0-0														0	n/a	n/a	n/a	n/a	n/a	n/a		Low
apo BRD4(1-477) wt	15.00s	N66428_23_01_11		431	448	KYNPPDHEVVAMARKLQD	H	3	7.83	7.68-7.87	15	70	68-76	0.047	0.002	3.59E+05	705.528	n/a	n/a	n/a	n/a	705.507	n/a	n/a	n/a	n/a	0.8787	0.705	2.114	26.84	n/a	n/a	n/a		High
apo BRD4(1-477) wt	15.00s	N66428_23_01_11		431	453	KYNPPDHEVVAMARKLQDVFEMR	H	3	13.33	0.00-0.00	0	64	0-0														0	n/a	n/a	n/a	n/a	n/a	n/a		Low
apo BRD4(1-477) wt	15.00s	N66428_23_01_11		431	453	KYNPPDHEVVAMARKLQDVFEMR	H	4	13.33	13.20-13.50	22	65	61-68	0.05	0.006	2.36E+05	695.134	n/a	n/a	n/a	n/a	695.107	n/a	n/a	n/a	n/a	0.8937	0.552	2.21	22.26	n/a	n/a	n/a		High
apo BRD4(1-477) wt	15.00s	N66428_23_01_11		442	448	MARKLQD	H	1	3.57	3.50-3.68	14	42	145-150	0.069	0.001	3.14E+04	862.496	n/a	n/a	n/a	n/a	862.464	n/a	n/a	n/a	n/a	0.8929	0.432	0.432	13.777	n/a	n/a	n/a		High
apo BRD4(1-477) wt	15.00s	N66428_23_01_11		442	453	MARKLQDVFEMR	H	2	9.39	9.32-9.62	22	85	82-87	0.046	0.005	5.21E+05	763.325	n/a	n/a	n/a	n/a	763.306	n/a	n/a	n/a	n/a	0.8876	0.386	0.771	13.084	n/a	n/a	n/a		High
apo BRD4(1-477) wt	15.00s	N66428_23_01_11		446	453	LQDVFEMR	H	1	10.45	10.37-10.52	12	50	185-191	0.088	0.006	2.89E+04	1038.857	n/a	n/a	n/a	n/a	1038.776	n/a	n/a	n/a	n/a	0.8948	0.576	0.576	14.828	n/a	n/a	n/a		High
apo BRD4(1-477) wt	15.00s	N66428_23_01_11		453	467	RFAKMPDEPEEPVVA	H	2	6.83	6.73-7.03	23	87	84-91	0.08	0.003	2.84E+04	861.05	n/a	n/a	n/a	n/a	860.929	n/a	n/a	n/a	n/a	0.8078	2.452	4.904	93.737	n/a	n/a	n/a		Medium
apo BRD4(1-477) wt	15.00s	N66428_23_01_11		454	467	FAKMPDEPEEPVVA	H	2	7.36	7.22-7.51	21	76	73-79	0.048	0.004	1.21E+06	782.836	n/a	n/a	n/a	n/a	782.845	n/a	n/a	n/a	n/a	0.8688	2.461	4.921	98.33	n/a	n/a	n/a		High
apo BRD4(1-477) wt	15.00s	N66428_23_01_11		454	477	FAKMPDEPEEPVVAVSSPAVPPPT	H	3	7.67	7.49-7.80	24	69	65-71	0.052	0.003	3.39E+05	834.41	n/a	n/a	n/a	n/a	834.425	n/a	n/a	n/a	n/a	0.903	2.813	8.44	98.563	n/a	n/a	n/a		High
apo BRD4(1-477) wt	15.00s	N66428_23_01_11		468	477	VSSPAVPPPT	H	1	3.77	3.69-3.99	23	149	146-152	0.07	0.002	8.27E+04	954.778	n/a	n/a	n/a	n/a	954.753	n/a	n/a	n/a	n/a	0.8815	2.67	2.67	98.844	n/a	n/a	n/a		Medium
apo BRD4(1-477) wt	15.00s	N66428_23_01_12		1	26	MSAESGPGTRLRNLPVMGDGLETSQM	H	3	10.23	10.14-10.37	18	73	73-78	0.067	-0.006	2.86E+04	916.841	n/a	n/a	n/a	n/a	916.862	n/a	n/a	n/a	n/a	0.8252	4.159	12.476	101.255	n/a	n/a	n/a		Medium
apo BRD4(1-477) wt	15.00s	N66428_23_01_12		5	26	SGPGTRLRNLPVMGDGLETSQM	H	3	9.78	9.63-9.94	24	59	56-62	0.064	-0.005	2.31E+04	776.419	n/a	n/a	n/a	n/a	776.396	n/a	n/a	n/a	n/a	0.8612	3.182	9.546	101.12	n/a	n/a	n/a		Medium
apo BRD4(1-477) wt	15.00s	N66428_23_01_12		12	26	RNLPVMGDGLETSQM	H	2	9.06	8.95-9.17	17	83	79-84	0.063	-0.006	3.35E+04	828.091	n/a	n/a	n/a	n/a	828.107	n/a	n/a	n/a	n/a	0.8179	3.163	6.325	114.457	n/a	n/a	n/a		Medium
apo BRD4(1-477) wt	15.00s	N66428_23_01_12		15	26	PVMGDGLETSQM	H	2	8.1	7.98-8.27	21	59	60-64	0.046	-0.004	1.13E+05	635.576	n/a	n/a	n/a	n/a	635.574	n/a	n/a	n/a	n/a	0.8589	2.351	4.703	93.695	n/a	n/a	n/a		Medium
apo BRD4(1-477) wt	15.00s	N66428_23_01_12		27	40	STTQAQAQPQPANA	H	2	3.15	3.08-3.32	19	67	66-71	0.052	-0.006	7.31E+04	709.86	n/a	n/a	n/a	n/a	709.849	n/a	n/a	n/a	n/a	0.8797	2.61	5.22	106.839	n/a	n/a	n/a		Medium
apo BRD4(1-477) wt	15.00s	N66428_23_01_12		41	63	ASTNPPPPETSNPNKPKRQTNQL	H	3	3.78	3.70-3.99	22	63	61-66	0.064	-0.007	5.44E+04	842.4	n/a	n/a	n/a	n/a	842.415	n/a	n/a	n/a	n/a	0.8894	2.499	7.496	92.336	n/a	n/a	n/a		Medium
apo BRD4(1-477) wt	15.00s	N66428_23_01_12		41	65	ASTNPPPPETSNPNKPKRQTNQLQY	H	3	4.4	4.32-4.61	23	71	68-75	0.058	-0.009	1.76E+05	939.538	n/a	n/a	n/a	n/a	939.632	n/a	n/a	n/a	n/a	0.836	2.615	7.846	81.158	n/a	n/a	n/a		Medium
apo BRD4(1-477) wt	15.00s	N66428_23_01_12		66	72	LLRVVLK	H	1	6.85	6.78-6.89	9	42	149-157	0.089	-0.007	8.46E+03	841.211	n/a	n/a	n/a	n/a	841.213	n/a	n/a	n/a	n/a	0.8681	0.096	0.096	2.641	n/a	n/a	n/a		Medium
apo BRD4(1-477) wt	15.00s	N66428_23_01_12		68	74	RVVLKTL	H	1	6.31	6.24-6.39	12	42	146-147	0.076	-0.008	8.45E+03	829.218	n/a	n/a	n/a	n/a	829.202	n/a	n/a	n/a	n/a	0.8863	0.139	0.139	3.762	n/a	n/a	n/a		Medium
apo BRD4(1-477) wt	15.00s	N66428_23_01_12		69	78	VVLKTLWKHQ	H	2	7.2	7.08-7.37	21	67	64-71	0.049	-0.005	1.38E+05	627.213	n/a	n/a	n/a	n/a	627.197	n/a	n/a	n/a	n/a	0.8962	0.428	0.857	20.659	n/a	n/a	n/a		Medium
apo BRD4(1-477) wt	15.00s	N66428_23_01_12		69	88	VVLKTLWKHQFAWPFQQPVD	H	3	13.36	13.26-13.54	21	72	69-74	0.058	-0.004	5.13E+04	824.378	n/a	n/a	n/a	n/a	824.317	n/a	n/a	n/a	n/a	0.8531	0.687	2.062	21.641	n/a	n/a	n/a		Medium
apo BRD4(1-477) wt	15.00s	N66428_23_01_12		69	91	VVLKTLWKHQFAWPFQQPVDAVK	H	3	13	12.77-13.07	23	82	79-86	0.079	-0.005	4.23E+04	923.975	n/a	n/a	n/a	n/a	923.896	n/a	n/a	n/a	n/a	0.8632	0.807	2.421	14.461	n/a	n/a	n/a		High
apo BRD4(1-477) wt	15.00s	N66428_23_01_12		75	91	WKHQFAWPFQQPVDAVK	H	2	12.16	11.95-12.25	22	60	116-119	0.094	-0.007	1.10E+04	1058.33	n/a	n/a	n/a	n/a	1058.204	n/a	n/a	n/a	n/a	0.7878	0.999	1.998	29.842	n/a	n/a	n/a		Medium
apo BRD4(1-477) wt	15.00s	N66428_23_01_12		78	88	QFAWPFQQPVD	H	2	13.66	13.56-13.86	23	65	61-69	0.045	-0.001	8.17E+05	682.719	n/a	n/a	n/a	n/a	682.703	n/a	n/a	n/a	n/a	0.8817	0.45	0.901	23.804	n/a	n/a	n/a		High
apo BRD4(1-477) wt	15.00s	N66428_23_01_12		78	91	QFAWPFQQPVDAVK	H	2	13.27	13.15-13.42	20	86	83-89	0.066	-0.003	5.34E+04	832.206	n/a	n/a	n/a	n/a	832.115	n/a	n/a	n/a	n/a	0.8701	0.672	1.343	23.728	n/a	n/a	n/a		Medium
apo BRD4(1-477) wt	15.00s	N66428_23_01_12		79	88	FAWPFQQPVD	H	2	13.7	13.61-13.91	23	60	56-64	0.047	0.001	1.25E+06	618.651	n/a	n/a	n/a	n/a	618.653	n/a	n/a	n/a	n/a	0.8578	0.466	0.932	28.409	n/a	n/a	n/a		Medium
apo BRD4(1-477) wt	15.00s	N66428_23_01_12		79	91	FAWPFQQPVDAVK	H	2	13.3	13.15-13.44	21	77	73-79	0.051	-0.003	1.29E+05	768.147	n/a	n/a	n/a	n/a	768.067	n/a	n/a	n/a	n/a	0.8296	0.689	1.378	24.665	n/a	n/a	n/a		Medium
apo BRD4(1-477) wt	15.00s	N66428_23_01_12		82	88	PFQQPVD	H	1	13.7	13.64-13.75	9	141	137-144	0.061	-0.003	1.22E+05	831.438	n/a	n/a	n/a	n/a	831.347	n/a	n/a	n/a	n/a	0.8686	0.444	0.444	19.046	n/a	n/a	n/a		Medium
apo BRD4(1-477) wt	15.00s	N66428_23_01_12		89	102	AVKLNLPDYYKIIK	H	2	10.27	10.21-10.33	10	52	100-104	0.058	-0.005	8.93E+04	841.208	n/a	n/a	n/a	n/a	841.143	n/a	n/a	n/a	n/a	0.8788	1.123	2.245	30.89	n/a	n/a	n/a		Medium
apo BRD4(1-477) wt	15.00s	N66428_23_01_12		89	106	AVKLNLPDYYKIIKTPMD	H	2	11.36	0.00-0.00	0	60	0-0														0	n/a	n/a	n/a	n/a	n/a	n/a		Low
apo BRD4(1-477) wt	15.00s	N66428_23_01_12		89	106	AVKLNLPDYYKIIKTPMD	H	3	11.36	11.21-11.50	21	60	57-63	0.048	-0.004	1.14E+05	709.54	n/a	n/a	n/a	n/a	709.518	n/a	n/a	n/a	n/a	0.8416	1	3	36.61	n/a	n/a	n/a		Medium
apo BRD4(1-477) wt	15.00s	N66428_23_01_12		92	99	LNLPDYYK	H	2	8.47	8.30-8.60	23	48	46-51	0.04	-0.004	1.85E+05	514.035	n/a	n/a	n/a	n/a	513.995	n/a	n/a	n/a	n/a	0.8892	0.409	0.818	32.479	n/a	n/a	n/a		Medium
apo BRD4(1-477) wt	15.00s	N66428_23_01_12		92	102	LNLPDYYKIIK	H	2	10.6	10.46-10.75	21	74	70-78	0.047	-0.003	6.04E+05	691.65	n/a	n/a	n/a	n/a	691.636	n/a	n/a	n/a	n/a	0.8884	0.806	1.612	32.934	n/a	n/a	n/a		Medium
apo BRD4(1-477) wt	15.00s	N66428_23_01_12		92	106	LNLPDYYKIIKTPMD	H	2	11.83	11.62-11.92	23	99	96-102	0.063	-0.005	1.24E+05	914.401	n/a	n/a	n/a	n/a	914.331	n/a	n/a	n/a	n/a	0.8731	1.249	2.498	35.287	n/a	n/a	n/a		High
apo BRD4(1-477) wt	15.00s	N66428_23_01_12		92	117	LNLPDYYKIIKTPMDMGTIKKRLENN	H	3	11.27	11.20-11.33	11	82	82-89	0.098	-0.007	9.24E+03	1038.724	n/a	n/a	n/a	n/a	1038.628	n/a	n/a	n/a	n/a	0.8064	1.064	3.193	23.921	n/a	n/a	n/a		Medium
apo BRD4(1-477) wt	15.00s	N66428_23_01_12		92	117	LNLPDYYKIIKTPMDMGTIKKRLENN	H	4	11.27	11.17-11.46	21	82	79-85	0.059	-0.004	5.25E+04	779.264	n/a	n/a	n/a	n/a	779.199	n/a	n/a	n/a	n/a	0.8446	0.774	3.097	24.727	n/a	n/a	n/a		Medium
apo BRD4(1-477) wt	15.00s	N66428_23_01_12		93	102	NLPDYYKIIK	H	2	10.6	10.52-10.75	17	65	61-68	0.057	-0.003	3.18E+04	635.151	n/a	n/a	n/a	n/a	634.908	n/a	n/a	n/a	n/a	0.7753	0.658	1.315	33.577	n/a	n/a	n/a		Medium
apo BRD4(1-477) wt	15.00s	N66428_23_01_12		98	111	YKIIKTPMDMGTIK	H	2	7.84	7.78-7.99	17	84	84-89	0.066	-0.007	1.29E+04	821.465	n/a	n/a	n/a	n/a	821.321	n/a	n/a	n/a	n/a	0.7231	0.794	1.589	27.254	n/a	n/a	n/a		Medium
apo BRD4(1-477) wt	15.00s	N66428_23_01_12		98	117	YKIIKTPMDMGTIKKRLENN	H	3	7.82	7.68-7.98	23	65	62-68	0.073	-0.006	1.70E+04	799.738	n/a	n/a	n/a	n/a	799.642	n/a	n/a	n/a	n/a	0.8281	0.677	2.031	23.94	n/a	n/a	n/a		Medium
apo BRD4(1-477) wt	15.00s	N66428_23_01_12		100	106	IIKTPMD	H	1	5.44	5.32-5.58	19	145	142-150	0.082	-0.008	1.04E+04	819.42	n/a	n/a	n/a	n/a	819.305	n/a	n/a	n/a	n/a	0.8152	1.289	1.289	53.649	n/a	n/a	n/a		Medium
apo BRD4(1-477) wt	15.00s	N66428_23_01_12		103	111	TPMDMGTIK	H	1	6.03	0.00-0.00	0	46	0-0														0	n/a	n/a	n/a	n/a	n/a	n/a		Low
apo BRD4(1-477) wt	15.00s	N66428_23_01_12		103	111	TPMDMGTIK	H	2	6.03	5.92-6.22	22	45	42-49	0.037	-0.004	1.90E+05	497.87	n/a	n/a	n/a	n/a	497.801	n/a	n/a	n/a	n/a	0.8669	0.193	0.385	10.545	n/a	n/a	n/a		Medium
apo BRD4(1-477) wt	15.00s	N66428_23_01_12		103	113	TPMDMGTIKKR	H	2	4.2	4.11-4.41	23	65	62-68	0.044	-0.005	3.54E+05	640.138	n/a	n/a	n/a	n/a	640.045	n/a	n/a	n/a	n/a	0.8831	0.257	0.515	12.546	n/a	n/a	n/a		High
apo BRD4(1-477) wt	15.00s	N66428_23_01_12		103	114	TPMDMGTIKKRL	H	2	6.66	6.55-6.80	18	74	71-78	0.059	-0.005	2.55E+04	696.941	n/a	n/a	n/a	n/a	696.711	n/a	n/a	n/a	n/a	0.8026	0.344	0.688	14.184	n/a	n/a	n/a		Medium
apo BRD4(1-477) wt	15.00s	N66428_23_01_12		103	116	TPMDMGTIKKRLEN	H	2	6.78	6.76-6.91	12	92	92-97	0.067	-0.007	1.49E+04	818.386	n/a	n/a	n/a	n/a	818.325	n/a	n/a	n/a	n/a	0.8326	0.349	0.698	10.723	n/a	n/a	n/a		Medium
apo BRD4(1-477) wt	15.00s	N66428_23_01_12		103	117	TPMDMGTIKKRLENN	H	2	7.12	7.00-7.30	23	103	101-107	0.064	-0.007	1.78E+05	875.606	n/a	n/a	n/a	n/a	875.545	n/a	n/a	n/a	n/a	0.8935	0.518	1.037	13.601	n/a	n/a	n/a		Medium
apo BRD4(1-477) wt	15.00s	N66428_23_01_12		103	118	TPMDMGTIKKRLENNY	H	2	8.47	8.41-8.54	11	53	116-119	0.086	-0.007	1.79E+04	957.503	n/a	n/a	n/a	n/a	957.151	n/a	n/a	n/a	n/a	0.7349	0.573	1.146	14.367	n/a	n/a	n/a		Medium
apo BRD4(1-477) wt	15.00s	N66428_23_01_12		103	124	TPMDMGTIKKRLENNYYWNAQE	H	3	10.54	10.45-10.75	22	77	74-81	0.054	-0.005	2.73E+05	902.967	n/a	n/a	n/a	n/a	902.928	n/a	n/a	n/a	n/a	0.8552	0.914	2.742	21.713	n/a	n/a	n/a		High
apo BRD4(1-477) wt	15.00s	N66428_23_01_12		103	125	TPMDMGTIKKRLENNYYWNAQEC	H	3	11.03	10.93-11.23	23	81	77-83	0.061	-0.005	1.22E+05	937.402	n/a	n/a	n/a	n/a	937.325	n/a	n/a	n/a	n/a	0.8655	0.929	2.788	20.868	n/a	n/a	n/a		Medium
apo BRD4(1-477) wt	15.00s	N66428_23_01_12		107	113	MGTIKKR	H	1	3.17	3.13-3.22	8	43	147-158	0.069	-0.008	6.05E+04	834.348	n/a	n/a	n/a	n/a	834.286	n/a	n/a	n/a	n/a	0.8886	0.221	0.221	7.978	n/a	n/a	n/a		High
apo BRD4(1-477) wt	15.00s	N66428_23_01_12		107	116	MGTIKKRLEN	H	2	3.78	3.68-3.89	17	62	61-66	0.058	-0.005	1.44E+04	596.026	n/a	n/a	n/a	n/a	595.887	n/a	n/a	n/a	n/a	0.7963	0.164	0.327	8.386	n/a	n/a	n/a		Medium
apo BRD4(1-477) wt	15.00s	N66428_23_01_12		107	117	MGTIKKRLENN	H	2	3.81	3.73-3.91	14	69	66-71	0.05	-0.005	1.56E+05	653.169	n/a	n/a	n/a	n/a	653.128	n/a	n/a	n/a	n/a	0.8855	0.354	0.707	14.936	n/a	n/a	n/a		Medium
apo BRD4(1-477) wt	15.00s	N66428_23_01_12		107	118	MGTIKKRLENNY	H	2	4.78	4.69-4.96	21	80	78-84	0.058	-0.007	6.74E+04	734.79	n/a	n/a	n/a	n/a	734.728	n/a	n/a	n/a	n/a	0.8803	0.367	0.733	12.282	n/a	n/a	n/a		High
apo BRD4(1-477) wt	15.00s	N66428_23_01_12		114	124	LENNYYWNAQE	H	2	9.14	9.01-9.32	24	70	67-75	0.06	-0.004	5.27E+04	723.752	n/a	n/a	n/a	n/a	723.647	n/a	n/a	n/a	n/a	0.8513	0.902	1.803	36.944	n/a	n/a	n/a		Medium
apo BRD4(1-477) wt	15.00s	N66428_23_01_12		114	125	LENNYYWNAQEC	H	2	10.22	10.10-10.38	22	76	73-80	0.063	-0.004	4.01E+04	775.347	n/a	n/a	n/a	n/a	775.265	n/a	n/a	n/a	n/a	0.8338	0.948	1.896	43.329	n/a	n/a	n/a		Medium
apo BRD4(1-477) wt	15.00s	N66428_23_01_12		118	124	YYWNAQE	H	1	9.08	8.94-9.20	20	168	165-173	0.076	-0.007	6.51E+04	975.486	n/a	n/a	n/a	n/a	975.469	n/a	n/a	n/a	n/a	0.8739	1.465	1.465	46.896	n/a	n/a	n/a		High
apo BRD4(1-477) wt	15.00s	N66428_23_01_12		125	131	CIQDFNT	H	1	6.05	5.95-6.16	15	140	138-143	0.07	-0.006	5.37E+04	841.201	n/a	n/a	n/a	n/a	841.12	n/a	n/a	n/a	n/a	0.8684	0.198	0.198	6.827	n/a	n/a	n/a		Medium
apo BRD4(1-477) wt	15.00s	N66428_23_01_12		125	132	CIQDFNTM	H	1	8.56	8.50-8.61	9	170	166-171	0.078	-0.006	2.46E+04	972.394	n/a	n/a	n/a	n/a	972.327	n/a	n/a	n/a	n/a	0.8871	0.207	0.207	5.412	n/a	n/a	n/a		High
apo BRD4(1-477) wt	15.00s	N66428_23_01_12		126	132	IQDFNTM	H	1	7.78	7.66-7.94	22	41	144-151	0.071	-0.007	1.16E+05	869.252	n/a	n/a	n/a	n/a	869.167	n/a	n/a	n/a	n/a	0.8919	0.191	0.191	6.105	n/a	n/a	n/a		Medium
apo BRD4(1-477) wt	15.00s	N66428_23_01_12		130	137	NTMFTNCY	H	1	10.55	10.44-10.64	16	173	170-177	0.102	-0.007	8.78E+03	994.462	n/a	n/a	n/a	n/a	994.313	n/a	n/a	n/a	n/a	0.8552	0.188	0.188	4.597	n/a	n/a	n/a		Medium
apo BRD4(1-477) wt	15.00s	N66428_23_01_12		136	148	CYIYNKPGDDIVL	H	2	11.04	10.94-11.24	23	79	76-84	0.059	-0.004	1.63E+05	758.324	n/a	n/a	n/a	n/a	758.315	n/a	n/a	n/a	n/a	0.8825	0.943	1.886	36.026	n/a	n/a	n/a		Medium
apo BRD4(1-477) wt	15.00s	N66428_23_01_12		138	148	IYNKPGDDIVL	H	2	9.41	9.42-9.73	24	60	60-65	0.049	0.001	1.60E+06	625.053	n/a	n/a	n/a	n/a	625.074	n/a	n/a	n/a	n/a	0.8287	0.861	1.723	45.744	n/a	n/a	n/a		Medium
apo BRD4(1-477) wt	15.00s	N66428_23_01_12		144	151	DDIVLMAE	H	1	13.7	13.67-13.73	6	153	149-155	0.059	-0.002	8.75E+04	906.489	n/a	n/a	n/a	n/a	906.444	n/a	n/a	n/a	n/a	0.8745	0.41	0.41	17.856	n/a	n/a	n/a		Medium
apo BRD4(1-477) wt	15.00s	N66428_23_01_12		148	155	LMAEALEK	H	1	8.31	8.19-8.50	24	160	155-163	0.062	-0.007	5.66E+05	905.302	n/a	n/a	n/a	n/a	905.279	n/a	n/a	n/a	n/a	0.9098	0.187	0.187	4.66	n/a	n/a	n/a		High
apo BRD4(1-477) wt	15.00s	N66428_23_01_12		149	155	MAEALEK	H	1	4.02	3.96-4.04	6	144	141-147	0.063	-0.006	2.65E+04	792.156	n/a	n/a	n/a	n/a	792.113	n/a	n/a	n/a	n/a	0.8783	0.179	0.179	5.011	n/a	n/a	n/a		High
apo BRD4(1-477) wt	15.00s	N66428_23_01_12		149	156	MAEALEKL	H	1	8.31	0.00-0.00	0	40	0-0														0	n/a	n/a	n/a	n/a	n/a	n/a		Low
apo BRD4(1-477) wt	15.00s	N66428_23_01_12		149	156	MAEALEKL	H	2	8.31	8.20-8.45	19	40	40-45	0.046	0.002	1.45E+06	453.243	n/a	n/a	n/a	n/a	453.21	n/a	n/a	n/a	n/a	0.7876	0.16	0.32	8.31	n/a	n/a	n/a		Medium
apo BRD4(1-477) wt	15.00s	N66428_23_01_12		150	156	AEALEKL	H	1	8.31	8.16-8.47	24	131	127-133	0.068	-0.009	1.71E+05	774.032	n/a	n/a	n/a	n/a	773.998	n/a	n/a	n/a	n/a	0.8829	0.103	0.103	3.111	n/a	n/a	n/a		Medium
apo BRD4(1-477) wt	15.00s	N66428_23_01_12		157	172	FLQKINELPTEETEIM	H	2	10.89	10.78-11.08	23	99	97-105	0.047	-0.004	1.77E+06	971.041	n/a	n/a	n/a	n/a	971.051	n/a	n/a	n/a	n/a	0.8577	2.442	4.884	61.959	n/a	n/a	n/a		High
apo BRD4(1-477) wt	15.00s	N66428_23_01_12		158	172	LQKINELPTEETEIM	H	2	9.55	9.48-9.62	11	91	90-95	0.076	-0.005	2.49E+04	897.382	n/a	n/a	n/a	n/a	897.397	n/a	n/a	n/a	n/a	0.8533	2.375	4.75	63.786	n/a	n/a	n/a		Medium
apo BRD4(1-477) wt	15.00s	N66428_23_01_12		161	172	INELPTEETEIM	H	2	9.7	9.59-9.89	23	69	65-72	0.048	-0.004	3.50E+05	712.297	n/a	n/a	n/a	n/a	712.274	n/a	n/a	n/a	n/a	0.8729	1.983	3.966	80.794	n/a	n/a	n/a		Medium
apo BRD4(1-477) wt	15.00s	N66428_23_01_12		162	173	NELPTEETEIMI	H	2	9.71	9.59-9.89	23	68	65-72	0.048	-0.004	3.50E+05	712.297	n/a	n/a	n/a	n/a	712.274	n/a	n/a	n/a	n/a	0.8729	1.983	3.966	80.794	n/a	n/a	n/a		Medium
apo BRD4(1-477) wt	15.00s	N66428_23_01_12		165	172	PTEETEIM	H	1	6.83	6.74-7.04	23	159	155-160	0.071	-0.007	6.39E+04	953.07	n/a	n/a	n/a	n/a	953.154	n/a	n/a	n/a	n/a	0.8808	3.11	3.11	82.856	n/a	n/a	n/a		High
apo BRD4(1-477) wt	15.00s	N66428_23_01_12		365	371	FAKKHAA	H	1	3.07	2.99-3.18	15	36	135-148	0.064	-0.007	6.15E+04	774.562	n/a	n/a	n/a	n/a	774.546	n/a	n/a	n/a	n/a	0.9043	1.631	1.631	73.328	n/a	n/a	n/a		High
apo BRD4(1-477) wt	15.00s	N66428_23_01_12		365	381	FAKKHAAYAWPFYKPVD	H	2	10.64	10.59-10.74	11	54	111-119	0.063	-0.006	1.62E+05	1022.092	n/a	n/a	n/a	n/a	1022.021	n/a	n/a	n/a	n/a	0.8427	1.343	2.687	37.245	n/a	n/a	n/a		Medium
apo BRD4(1-477) wt	15.00s	N66428_23_01_12		369	381	HAAYAWPFYKPVD	H	2	11.94	11.74-12.03	21	79	76-83	0.06	-0.004	1.16E+05	784.178	n/a	n/a	n/a	n/a	784.068	n/a	n/a	n/a	n/a	0.8612	0.689	1.378	29.821	n/a	n/a	n/a		Medium
apo BRD4(1-477) wt	15.00s	N66428_23_01_12		372	378	YAWPFYK	H	1	12.7	12.60-12.74	10	48	176-179	0.07	-0.004	3.44E+04	975.379	n/a	n/a	n/a	n/a	975.287	n/a	n/a	n/a	n/a	0.8418	0.168	0.168	6.061	n/a	n/a	n/a		Medium
apo BRD4(1-477) wt	15.00s	N66428_23_01_12		372	381	YAWPFYKPVD	H	2	13.05	12.97-13.27	23	61	58-63	0.049	0.002	1.12E+06	644.256	n/a	n/a	n/a	n/a	644.248	n/a	n/a	n/a	n/a	0.8198	0.517	1.034	26.885	n/a	n/a	n/a		Medium
apo BRD4(1-477) wt	15.00s	N66428_23_01_12		372	383	YAWPFYKPVDVE	H	2	13.37	13.26-13.49	17	76	73-79	0.05	-0.003	5.59E+04	758.876	n/a	n/a	n/a	n/a	758.542	n/a	n/a	n/a	n/a	0.7127	0.688	1.376	28.647	n/a	n/a	n/a		Medium
apo BRD4(1-477) wt	15.00s	N66428_23_01_12		382	390	VEALGLHDY	H	1	8.22	8.08-8.39	24	192	190-195	0.068	-0.008	1.69E+05	1019.907	n/a	n/a	n/a	n/a	1019.859	n/a	n/a	n/a	n/a	0.8886	2.745	2.745	85.668	n/a	n/a	n/a		High
apo BRD4(1-477) wt	15.00s	N66428_23_01_12		382	392	VEALGLHDYCD	H	2	8.69	8.50-8.79	21	59	55-63	0.046	-0.001	6.83E+04	620.113	n/a	n/a	n/a	n/a	619.84	n/a	n/a	n/a	n/a	0.651	1.664	3.328	78.914	n/a	n/a	n/a		Medium
apo BRD4(1-477) wt	15.00s	N66428_23_01_12		383	390	EALGLHDY	H	1	8.22	8.08-8.27	15	168	164-171	0.074	-0.007	4.68E+04	920.902	n/a	n/a	n/a	n/a	920.249	n/a	n/a	n/a	n/a	0.7812	2.266	2.266	82.696	n/a	n/a	n/a		Medium
apo BRD4(1-477) wt	15.00s	N66428_23_01_12		384	390	ALGLHDY	H	1	8.22	8.13-8.30	13	146	143-150	0.057	-0.006	1.45E+05	790.8	n/a	n/a	n/a	n/a	790.788	n/a	n/a	n/a	n/a	0.9064	1.919	1.919	83.117	n/a	n/a	n/a		High
apo BRD4(1-477) wt	15.00s	N66428_23_01_12		389	399	DYCDIIKHPMD	H	2	7.78	7.67-7.97	23	67	66-71	0.052	-0.005	7.23E+04	676.819	n/a	n/a	n/a	n/a	676.797	n/a	n/a	n/a	n/a	0.8761	1.021	2.042	54.294	n/a	n/a	n/a		Medium
apo BRD4(1-477) wt	15.00s	N66428_23_01_12		389	407	DYCDIIKHPMDMSTIKSKL	H	3	9.85	9.74-9.96	17	64	61-68	0.066	-0.004	2.60E+04	747.992	n/a	n/a	n/a	n/a	747.914	n/a	n/a	n/a	n/a	0.8378	0.689	2.066	28	n/a	n/a	n/a		Medium
apo BRD4(1-477) wt	15.00s	N66428_23_01_12		390	399	YCDIIKHPMD	H	2	6.46	6.35-6.62	21	61	58-64	0.051	-0.005	6.94E+04	619.004	n/a	n/a	n/a	n/a	618.927	n/a	n/a	n/a	n/a	0.8565	0.696	1.391	46.907	n/a	n/a	n/a		Medium
apo BRD4(1-477) wt	15.00s	N66428_23_01_12		391	399	CDIIKHPMD	H	1	4.91	4.78-5.05	21	51	190-195	0.104	-0.011	9.88E+03	1073.565	n/a	n/a	n/a	n/a	1073.555	n/a	n/a	n/a	n/a	0.8588	1.272	1.272	41.329	n/a	n/a	n/a		Medium
apo BRD4(1-477) wt	15.00s	N66428_23_01_12		391	400	CDIIKHPMDM	H	2	7.5	7.37-7.67	23	57	56-60	0.042	-0.004	7.16E+05	602.977	n/a	n/a	n/a	n/a	602.828	n/a	n/a	n/a	n/a	0.8483	0.585	1.169	38.204	n/a	n/a	n/a		Medium
apo BRD4(1-477) wt	15.00s	N66428_23_01_12		391	404	CDIIKHPMDMSTIK	H	2	6.7	6.63-6.93	22	86	83-90	0.055	-0.006	1.79E+05	817.808	n/a	n/a	n/a	n/a	817.719	n/a	n/a	n/a	n/a	0.8781	0.719	1.439	24.182	n/a	n/a	n/a		High
apo BRD4(1-477) wt	15.00s	N66428_23_01_12		391	406	CDIIKHPMDMSTIKSK	H	2	5.51	5.43-5.73	23	95	92-98	0.064	-0.008	1.07E+05	925.521	n/a	n/a	n/a	n/a	925.418	n/a	n/a	n/a	n/a	0.8658	0.794	1.588	22.077	n/a	n/a	n/a		High
apo BRD4(1-477) wt	15.00s	N66428_23_01_12		391	407	CDIIKHPMDMSTIKSKL	H	2	8.09	7.99-8.30	22	112	109-116	0.064	-0.007	1.83E+05	982.036	n/a	n/a	n/a	n/a	981.958	n/a	n/a	n/a	n/a	0.8847	0.756	1.511	18.674	n/a	n/a	n/a		High
apo BRD4(1-477) wt	15.00s	N66428_23_01_12		391	410	CDIIKHPMDMSTIKSKLEAR	H	3	7.88	7.79-8.09	22	74	72-77	0.06	-0.006	8.62E+04	773.872	n/a	n/a	n/a	n/a	773.791	n/a	n/a	n/a	n/a	0.8766	0.527	1.581	20.256	n/a	n/a	n/a		Medium
apo BRD4(1-477) wt	15.00s	N66428_23_01_12		400	406	MSTIKSK	H	1	3.22	3.01-3.32	24	37	138-144	0.076	-0.018	3.12E+04	796.038	n/a	n/a	n/a	n/a	796.139	n/a	n/a	n/a	n/a	0.7777	1.157	1.157	47.754	n/a	n/a	n/a		Medium
apo BRD4(1-477) wt	15.00s	N66428_23_01_12		400	407	MSTIKSKL	H	1	4.9	4.79-5.00	16	44	159-164	0.084	-0.009	1.88E+04	908.462	n/a	n/a	n/a	n/a	908.406	n/a	n/a	n/a	n/a	0.8931	0.266	0.266	6.892	n/a	n/a	n/a		High
apo BRD4(1-477) wt	15.00s	N66428_23_01_12		401	407	STIKSKL	H	1	4.14	4.09-4.21	10	39	131-142	0.078	-0.006	2.96E+04	777.145	n/a	n/a	n/a	n/a	777.04	n/a	n/a	n/a	n/a	0.8505	0.098	0.098	3.236	n/a	n/a	n/a		Medium
apo BRD4(1-477) wt	15.00s	N66428_23_01_12		407	424	LEAREYRDAQEFGADVRL	H	3	9.73	9.63-9.94	24	59	59-63	0.064	-0.004	3.09E+04	714.637	n/a	n/a	n/a	n/a	714.547	n/a	n/a	n/a	n/a	0.8389	0.773	2.319	27.618	n/a	n/a	n/a		Medium
apo BRD4(1-477) wt	15.00s	N66428_23_01_12		407	425	LEAREYRDAQEFGADVRLM	H	2	10.72	10.63-10.79	12	62	120-124	0.074	-0.007	6.50E+04	1137.073	n/a	n/a	n/a	n/a	1136.974	n/a	n/a	n/a	n/a	0.8669	1.218	2.435	23.414	n/a	n/a	n/a		Medium
apo BRD4(1-477) wt	15.00s	N66428_23_01_12		408	425	EAREYRDAQEFGADVRLM	H	2	10.21	0.00-0.00	0	57	0-0														0	n/a	n/a	n/a	n/a	n/a	n/a		Low
apo BRD4(1-477) wt	15.00s	N66428_23_01_12		408	425	EAREYRDAQEFGADVRLM	H	3	10.21	10.19-10.49	23	56	57-61	0.052	-0.001	5.73E+05	720.541	n/a	n/a	n/a	n/a	720.528	n/a	n/a	n/a	n/a	0.8447	0.74	2.221	27.974	n/a	n/a	n/a		Medium
apo BRD4(1-477) wt	15.00s	N66428_23_01_12		411	425	EYRDAQEFGADVRLM	H	2	10.56	10.48-10.63	12	93	89-96	0.058	-0.005	1.95E+05	902.059	n/a	n/a	n/a	n/a	901.977	n/a	n/a	n/a	n/a	0.868	0.988	1.976	25.943	n/a	n/a	n/a		High
apo BRD4(1-477) wt	15.00s	N66428_23_01_12		418	425	FGADVRLM	H	1	9.65	9.51-9.75	19	43	161-166	0.078	-0.005	3.81E+04	909.485	n/a	n/a	n/a	n/a	909.433	n/a	n/a	n/a	n/a	0.8807	0.347	0.347	9.623	n/a	n/a	n/a		Medium
apo BRD4(1-477) wt	15.00s	N66428_23_01_12		426	441	FSNCYKYNPPDHEVVA	H	2	6.7	6.51-6.81	22	100	97-102	0.067	-0.007	1.66E+05	943.699	n/a	n/a	n/a	n/a	943.611	n/a	n/a	n/a	n/a	0.8852	1.079	2.159	32.472	n/a	n/a	n/a		High
apo BRD4(1-477) wt	15.00s	N66428_23_01_12		426	445	FSNCYKYNPPDHEVVAMARK	H	3	6.33	6.24-6.41	14	80	77-84	0.056	-0.006	1.44E+05	791.716	n/a	n/a	n/a	n/a	791.665	n/a	n/a	n/a	n/a	0.8905	0.763	2.289	28.192	n/a	n/a	n/a		High
apo BRD4(1-477) wt	15.00s	N66428_23_01_12		426	448	FSNCYKYNPPDHEVVAMARKLQD	H	3	9.22	9.09-9.39	22	79	77-84	0.055	-0.006	2.39E+05	910.539	n/a	n/a	n/a	n/a	910.483	n/a	n/a	n/a	n/a	0.8487	0.79	2.37	21.704	n/a	n/a	n/a		High
apo BRD4(1-477) wt	15.00s	N66428_23_01_12		429	441	CYKYNPPDHEVVA	H	2	5.38	5.19-5.48	21	76	73-81	0.049	-0.006	4.55E+05	769.305	n/a	n/a	n/a	n/a	769.283	n/a	n/a	n/a	n/a	0.8951	0.929	1.858	38.926	n/a	n/a	n/a		High
apo BRD4(1-477) wt	15.00s	N66428_23_01_12		429	453	CYKYNPPDHEVVAMARKLQDVFEMR	H	3	13.43	0.00-0.00	0	70	0-0														0	n/a	n/a	n/a	n/a	n/a	n/a		Low
apo BRD4(1-477) wt	15.00s	N66428_23_01_12		429	453	CYKYNPPDHEVVAMARKLQDVFEMR	H	4	13.43	13.30-13.57	20	70	66-72	0.049	-0.002	1.28E+05	761.748	n/a	n/a	n/a	n/a	761.707	n/a	n/a	n/a	n/a	0.8518	0.573	2.291	20.517	n/a	n/a	n/a		Medium
apo BRD4(1-477) wt	15.00s	N66428_23_01_12		430	441	YKYNPPDHEVVA	H	2	5.12	4.88-5.19	24	69	66-72	0.046	-0.006	2.16E+05	717.657	n/a	n/a	n/a	n/a	717.604	n/a	n/a	n/a	n/a	0.8683	0.821	1.643	41.12	n/a	n/a	n/a		Medium
apo BRD4(1-477) wt	15.00s	N66428_23_01_12		430	445	YKYNPPDHEVVAMARK	H	2	5.16	0.00-0.00	0	58	0-0														0	n/a	n/a	n/a	n/a	n/a	n/a		Low
apo BRD4(1-477) wt	15.00s	N66428_23_01_12		430	445	YKYNPPDHEVVAMARK	H	3	5.16	5.02-5.32	23	59	56-62	0.054	-0.004	3.84E+04	641.112	n/a	n/a	n/a	n/a	641.077	n/a	n/a	n/a	n/a	0.8886	0.674	2.023	34.902	n/a	n/a	n/a		Medium
apo BRD4(1-477) wt	15.00s	N66428_23_01_12		431	441	KYNPPDHEVVA	H	2	4.23	4.15-4.45	23	59	57-63	0.039	-0.004	4.56E+05	636.046	n/a	n/a	n/a	n/a	636.036	n/a	n/a	n/a	n/a	0.8625	0.841	1.682	49.901	n/a	n/a	n/a		High
apo BRD4(1-477) wt	15.00s	N66428_23_01_12		431	445	KYNPPDHEVVAMARK	H	2	4.4	4.29-4.52	18	90	88-92	0.074	-0.008	2.68E+04	879.682	n/a	n/a	n/a	n/a	879.624	n/a	n/a	n/a	n/a	0.8792	1.111	2.222	34.79	n/a	n/a	n/a		High
apo BRD4(1-477) wt	15.00s	N66428_23_01_12		431	448	KYNPPDHEVVAMARKLQD	H	2	7.83	0.00-0.00	0	70	0-0														0	n/a	n/a	n/a	n/a	n/a	n/a		Low
apo BRD4(1-477) wt	15.00s	N66428_23_01_12		431	448	KYNPPDHEVVAMARKLQD	H	3	7.83	7.68-7.87	15	70	68-76	0.053	-0.005	3.11E+05	705.538	n/a	n/a	n/a	n/a	705.506	n/a	n/a	n/a	n/a	0.905	0.703	2.11	26.795	n/a	n/a	n/a		Medium
apo BRD4(1-477) wt	15.00s	N66428_23_01_12		431	453	KYNPPDHEVVAMARKLQDVFEMR	H	3	13.33	0.00-0.00	0	64	0-0														0	n/a	n/a	n/a	n/a	n/a	n/a		Low
apo BRD4(1-477) wt	15.00s	N66428_23_01_12		431	453	KYNPPDHEVVAMARKLQDVFEMR	H	4	13.33	13.20-13.50	22	65	61-68	0.051	-0.002	2.74E+05	695.159	n/a	n/a	n/a	n/a	695.121	n/a	n/a	n/a	n/a	0.9011	0.567	2.266	22.829	n/a	n/a	n/a		High
apo BRD4(1-477) wt	15.00s	N66428_23_01_12		442	448	MARKLQD	H	1	3.57	3.50-3.68	14	42	145-150	0.068	-0.008	2.90E+04	862.476	n/a	n/a	n/a	n/a	862.419	n/a	n/a	n/a	n/a	0.8899	0.388	0.388	12.358	n/a	n/a	n/a		Medium
apo BRD4(1-477) wt	15.00s	N66428_23_01_12		442	453	MARKLQDVFEMR	H	2	9.39	9.32-9.62	22	85	82-87	0.044	-0.004	5.35E+05	763.341	n/a	n/a	n/a	n/a	763.322	n/a	n/a	n/a	n/a	0.8751	0.402	0.803	13.627	n/a	n/a	n/a		High
apo BRD4(1-477) wt	15.00s	N66428_23_01_12		446	453	LQDVFEMR	H	1	10.45	10.37-10.52	12	50	185-191	0.087	-0.006	2.68E+04	1038.903	n/a	n/a	n/a	n/a	1038.796	n/a	n/a	n/a	n/a	0.8783	0.595	0.595	15.335	n/a	n/a	n/a		Medium
apo BRD4(1-477) wt	15.00s	N66428_23_01_12		453	467	RFAKMPDEPEEPVVA	H	2	6.83	6.73-7.03	23	87	84-91	0.072	-0.008	2.83E+04	861.024	n/a	n/a	n/a	n/a	860.877	n/a	n/a	n/a	n/a	0.7748	2.4	4.8	91.756	n/a	n/a	n/a		Medium
apo BRD4(1-477) wt	15.00s	N66428_23_01_12		454	467	FAKMPDEPEEPVVA	H	2	7.36	7.22-7.51	21	76	73-79	0.05	-0.005	1.02E+06	782.802	n/a	n/a	n/a	n/a	782.804	n/a	n/a	n/a	n/a	0.8531	2.419	4.839	96.678	n/a	n/a	n/a		High
apo BRD4(1-477) wt	15.00s	N66428_23_01_12		454	477	FAKMPDEPEEPVVAVSSPAVPPPT	H	3	7.67	7.49-7.80	24	69	65-71	0.054	-0.006	3.64E+05	834.411	n/a	n/a	n/a	n/a	834.423	n/a	n/a	n/a	n/a	0.8812	2.811	8.433	98.483	n/a	n/a	n/a		High
apo BRD4(1-477) wt	15.00s	N66428_23_01_12		468	477	VSSPAVPPPT	H	1	3.77	3.69-3.99	23	149	146-152	0.073	-0.008	7.81E+04	954.764	n/a	n/a	n/a	n/a	954.749	n/a	n/a	n/a	n/a	0.8801	2.665	2.665	98.674	n/a	n/a	n/a		Medium
apo BRD4(1-477) wt	60.00s	N66428_23_01_13		1	26	MSAESGPGTRLRNLPVMGDGLETSQM	H	3	10.23	10.14-10.37	18	73	73-78	0.066	-0.004	2.39E+04	916.883	n/a	n/a	n/a	n/a	916.931	n/a	n/a	n/a	n/a	0.8143	4.228	12.683	102.932	n/a	n/a	n/a		Medium
apo BRD4(1-477) wt	60.00s	N66428_23_01_13		5	26	SGPGTRLRNLPVMGDGLETSQM	H	3	9.78	9.63-9.94	24	59	56-62	0.067	-0.003	1.85E+04	776.45	n/a	n/a	n/a	n/a	776.44	n/a	n/a	n/a	n/a	0.853	3.226	9.678	102.516	n/a	n/a	n/a		High
apo BRD4(1-477) wt	60.00s	N66428_23_01_13		12	26	RNLPVMGDGLETSQM	H	2	9.06	8.95-9.17	17	83	79-84	0.066	-0.002	2.73E+04	828.194	n/a	n/a	n/a	n/a	828.22	n/a	n/a	n/a	n/a	0.81	3.275	6.551	118.546	n/a	n/a	n/a		Medium
apo BRD4(1-477) wt	60.00s	N66428_23_01_13		15	26	PVMGDGLETSQM	H	2	8.1	7.98-8.27	21	59	60-64	0.048	-0.002	8.73E+04	635.68	n/a	n/a	n/a	n/a	635.721	n/a	n/a	n/a	n/a	0.8585	2.499	4.998	99.578	n/a	n/a	n/a		Medium
apo BRD4(1-477) wt	60.00s	N66428_23_01_13		27	40	STTQAQAQPQPANA	H	2	3.15	3.08-3.32	19	67	66-71	0.048	-0.004	6.42E+04	709.953	n/a	n/a	n/a	n/a	709.944	n/a	n/a	n/a	n/a	0.8748	2.705	5.409	110.721	n/a	n/a	n/a		Medium
apo BRD4(1-477) wt	60.00s	N66428_23_01_13		41	63	ASTNPPPPETSNPNKPKRQTNQL	H	3	3.78	3.70-3.99	22	63	61-66	0.064	-0.005	4.70E+04	842.601	n/a	n/a	n/a	n/a	842.617	n/a	n/a	n/a	n/a	0.9021	2.701	8.102	99.791	n/a	n/a	n/a		High
apo BRD4(1-477) wt	60.00s	N66428_23_01_13		41	65	ASTNPPPPETSNPNKPKRQTNQLQY	H	3	4.4	4.32-4.61	23	71	68-75	0.061	-0.005	1.52E+05	939.831	n/a	n/a	n/a	n/a	939.921	n/a	n/a	n/a	n/a	0.8479	2.904	8.713	90.133	n/a	n/a	n/a		Medium
apo BRD4(1-477) wt	60.00s	N66428_23_01_13		66	72	LLRVVLK	H	1	6.85	6.78-6.89	9	42	149-157	0.096	-0.004	6.38E+03	841.253	n/a	n/a	n/a	n/a	841.26	n/a	n/a	n/a	n/a	0.9013	0.143	0.143	3.939	n/a	n/a	n/a		Medium
apo BRD4(1-477) wt	60.00s	N66428_23_01_13		68	74	RVVLKTL	H	1	6.31	6.24-6.39	12	42	146-147	0.076	-0.004	4.89E+03	829.452	n/a	n/a	n/a	n/a	829.44	n/a	n/a	n/a	n/a	0.8665	0.376	0.376	10.216	n/a	n/a	n/a		Medium
apo BRD4(1-477) wt	60.00s	N66428_23_01_13		69	78	VVLKTLWKHQ	H	2	7.2	7.08-7.37	21	67	64-71	0.052	-0.004	9.86E+04	627.371	n/a	n/a	n/a	n/a	627.349	n/a	n/a	n/a	n/a	0.8884	0.581	1.161	27.992	n/a	n/a	n/a		Medium
apo BRD4(1-477) wt	60.00s	N66428_23_01_13		69	88	VVLKTLWKHQFAWPFQQPVD	H	3	13.36	13.26-13.54	21	72	69-74	0.066	-0.001	3.51E+04	824.667	n/a	n/a	n/a	n/a	824.57	n/a	n/a	n/a	n/a	0.8647	0.94	2.821	29.601	n/a	n/a	n/a		Medium
apo BRD4(1-477) wt	60.00s	N66428_23_01_13		69	91	VVLKTLWKHQFAWPFQQPVDAVK	H	3	13	12.77-13.07	23	82	79-86	0.084	-0.002	2.52E+04	924.418	n/a	n/a	n/a	n/a	924.287	n/a	n/a	n/a	n/a	0.8452	1.197	3.592	21.46	n/a	n/a	n/a		Medium
apo BRD4(1-477) wt	60.00s	N66428_23_01_13		75	91	WKHQFAWPFQQPVDAVK	H	2	12.16	11.95-12.25	22	60	116-119	0.106	-0.004	7.56E+03	1058.87	n/a	n/a	n/a	n/a	1058.665	n/a	n/a	n/a	n/a	0.7942	1.46	2.921	43.615	n/a	n/a	n/a		Medium
apo BRD4(1-477) wt	60.00s	N66428_23_01_13		78	88	QFAWPFQQPVD	H	2	13.66	13.56-13.86	23	65	61-69	0.043	0.001	6.52E+05	682.914	n/a	n/a	n/a	n/a	682.884	n/a	n/a	n/a	n/a	0.8852	0.632	1.264	33.415	n/a	n/a	n/a		High
apo BRD4(1-477) wt	60.00s	N66428_23_01_13		78	91	QFAWPFQQPVDAVK	H	2	13.27	13.15-13.42	20	86	83-89	0.066	-0.002	3.60E+04	832.649	n/a	n/a	n/a	n/a	832.524	n/a	n/a	n/a	n/a	0.8302	1.081	2.163	38.196	n/a	n/a	n/a		Medium
apo BRD4(1-477) wt	60.00s	N66428_23_01_13		79	88	FAWPFQQPVD	H	2	13.7	13.61-13.91	23	60	56-64	0.044	0.002	1.03E+06	618.829	n/a	n/a	n/a	n/a	618.825	n/a	n/a	n/a	n/a	0.8643	0.638	1.276	38.9	n/a	n/a	n/a		Medium
apo BRD4(1-477) wt	60.00s	N66428_23_01_13		79	91	FAWPFQQPVDAVK	H	2	13.3	13.15-13.44	21	77	73-79	0.056	-0.001	9.09E+04	768.613	n/a	n/a	n/a	n/a	768.484	n/a	n/a	n/a	n/a	0.8407	1.106	2.211	39.589	n/a	n/a	n/a		Medium
apo BRD4(1-477) wt	60.00s	N66428_23_01_13		82	88	PFQQPVD	H	1	13.7	13.64-13.75	9	141	137-144	0.059	-0.001	9.39E+04	831.689	n/a	n/a	n/a	n/a	831.576	n/a	n/a	n/a	n/a	0.8633	0.672	0.672	28.853	n/a	n/a	n/a		Medium
apo BRD4(1-477) wt	60.00s	N66428_23_01_13		89	102	AVKLNLPDYYKIIK	H	2	10.27	10.21-10.33	10	52	100-104	0.056	-0.003	6.47E+04	841.942	n/a	n/a	n/a	n/a	841.873	n/a	n/a	n/a	n/a	0.852	1.853	3.705	50.98	n/a	n/a	n/a		Medium
apo BRD4(1-477) wt	60.00s	N66428_23_01_13		89	106	AVKLNLPDYYKIIKTPMD	H	2	11.36	0.00-0.00	0	60	0-0														0	n/a	n/a	n/a	n/a	n/a	n/a		Low
apo BRD4(1-477) wt	60.00s	N66428_23_01_13		89	106	AVKLNLPDYYKIIKTPMD	H	3	11.36	11.21-11.50	21	60	57-63	0.056	-0.001	6.59E+04	710.093	n/a	n/a	n/a	n/a	710.058	n/a	n/a	n/a	n/a	0.8768	1.54	4.62	56.379	n/a	n/a	n/a		High
apo BRD4(1-477) wt	60.00s	N66428_23_01_13		92	99	LNLPDYYK	H	2	8.47	8.30-8.60	23	48	46-51	0.036	-0.002	1.21E+05	514.304	n/a	n/a	n/a	n/a	514.282	n/a	n/a	n/a	n/a	0.8055	0.697	1.393	55.319	n/a	n/a	n/a		Medium
apo BRD4(1-477) wt	60.00s	N66428_23_01_13		92	102	LNLPDYYKIIK	H	2	10.6	10.46-10.75	21	74	70-78	0.043	-0.001	4.84E+05	692.088	n/a	n/a	n/a	n/a	692.059	n/a	n/a	n/a	n/a	0.8573	1.229	2.458	50.214	n/a	n/a	n/a		Medium
apo BRD4(1-477) wt	60.00s	N66428_23_01_13		92	106	LNLPDYYKIIKTPMD	H	2	11.83	11.62-11.92	23	99	96-102	0.075	-0.002	7.92E+04	915	n/a	n/a	n/a	n/a	914.936	n/a	n/a	n/a	n/a	0.8807	1.854	3.708	52.389	n/a	n/a	n/a		Medium
apo BRD4(1-477) wt	60.00s	N66428_23_01_13		92	117	LNLPDYYKIIKTPMDMGTIKKRLENN	H	3	11.27	11.20-11.33	11	82	82-89	0.096	-0.005	6.91E+03	1039.161	n/a	n/a	n/a	n/a	1039.029	n/a	n/a	n/a	n/a	0.7694	1.465	4.396	32.93	n/a	n/a	n/a		Medium
apo BRD4(1-477) wt	60.00s	N66428_23_01_13		92	117	LNLPDYYKIIKTPMDMGTIKKRLENN	H	4	11.27	11.17-11.46	21	82	79-85	0.062	-0.003	3.80E+04	779.565	n/a	n/a	n/a	n/a	779.501	n/a	n/a	n/a	n/a	0.842	1.076	4.304	34.362	n/a	n/a	n/a		Medium
apo BRD4(1-477) wt	60.00s	N66428_23_01_13		93	102	NLPDYYKIIK	H	2	10.6	10.52-10.75	17	65	61-68	0.055	-0.002	2.20E+04	635.52	n/a	n/a	n/a	n/a	635.321	n/a	n/a	n/a	n/a	0.7616	1.07	2.141	54.652	n/a	n/a	n/a		Medium
apo BRD4(1-477) wt	60.00s	N66428_23_01_13		98	111	YKIIKTPMDMGTIK	H	2	7.84	7.78-8.00	17	84	84-89	0.074	-0.005	1.01E+04	821.726	n/a	n/a	n/a	n/a	821.495	n/a	n/a	n/a	n/a	0.7417	0.969	1.938	33.246	n/a	n/a	n/a		Medium
apo BRD4(1-477) wt	60.00s	N66428_23_01_13		98	117	YKIIKTPMDMGTIKKRLENN	H	3	7.82	7.68-7.98	23	65	62-68	0.075	-0.004	1.43E+04	799.875	n/a	n/a	n/a	n/a	799.789	n/a	n/a	n/a	n/a	0.8222	0.823	2.47	29.12	n/a	n/a	n/a		Medium
apo BRD4(1-477) wt	60.00s	N66428_23_01_13		100	106	IIKTPMD	H	1	5.44	5.32-5.58	19	145	142-150	0.089	-0.007	9.78E+03	819.839	n/a	n/a	n/a	n/a	819.759	n/a	n/a	n/a	n/a	0.8616	1.743	1.743	72.538	n/a	n/a	n/a		Medium
apo BRD4(1-477) wt	60.00s	N66428_23_01_13		103	111	TPMDMGTIK	H	1	6.03	0.00-0.00	0	46	0-0														0	n/a	n/a	n/a	n/a	n/a	n/a		Low
apo BRD4(1-477) wt	60.00s	N66428_23_01_13		103	111	TPMDMGTIK	H	2	6.03	5.92-6.22	22	45	42-49	0.038	-0.003	1.37E+05	497.991	n/a	n/a	n/a	n/a	497.901	n/a	n/a	n/a	n/a	0.8596	0.292	0.584	15.992	n/a	n/a	n/a		Medium
apo BRD4(1-477) wt	60.00s	N66428_23_01_13		103	113	TPMDMGTIKKR	H	2	4.2	4.11-4.41	23	65	62-68	0.041	-0.003	2.82E+05	640.227	n/a	n/a	n/a	n/a	640.094	n/a	n/a	n/a	n/a	0.8391	0.306	0.612	14.919	n/a	n/a	n/a		Medium
apo BRD4(1-477) wt	60.00s	N66428_23_01_13		103	114	TPMDMGTIKKRL	H	2	6.66	6.55-6.80	18	74	71-78	0.056	-0.003	1.86E+04	697.11	n/a	n/a	n/a	n/a	696.862	n/a	n/a	n/a	n/a	0.7385	0.495	0.989	20.397	n/a	n/a	n/a		Medium
apo BRD4(1-477) wt	60.00s	N66428_23_01_13		103	116	TPMDMGTIKKRLEN	H	2	6.78	6.76-6.91	12	92	92-97	0.07	-0.006	1.20E+04	818.467	n/a	n/a	n/a	n/a	818.412	n/a	n/a	n/a	n/a	0.8345	0.437	0.874	13.414	n/a	n/a	n/a		Medium
apo BRD4(1-477) wt	60.00s	N66428_23_01_13		103	117	TPMDMGTIKKRLENN	H	2	7.12	7.00-7.30	23	103	101-107	0.064	-0.004	1.43E+05	875.755	n/a	n/a	n/a	n/a	875.693	n/a	n/a	n/a	n/a	0.8877	0.666	1.333	17.485	n/a	n/a	n/a		Medium
apo BRD4(1-477) wt	60.00s	N66428_23_01_13		103	118	TPMDMGTIKKRLENNY	H	2	8.47	8.41-8.54	11	53	116-119	0.073	-0.004	1.44E+04	957.662	n/a	n/a	n/a	n/a	957.352	n/a	n/a	n/a	n/a	0.6954	0.774	1.549	19.406	n/a	n/a	n/a		Medium
apo BRD4(1-477) wt	60.00s	N66428_23_01_13		103	124	TPMDMGTIKKRLENNYYWNAQE	H	3	10.54	10.45-10.75	22	77	74-81	0.063	-0.003	1.91E+05	903.304	n/a	n/a	n/a	n/a	903.251	n/a	n/a	n/a	n/a	0.8913	1.237	3.711	29.394	n/a	n/a	n/a		Medium
apo BRD4(1-477) wt	60.00s	N66428_23_01_13		103	125	TPMDMGTIKKRLENNYYWNAQEC	H	3	11.03	10.93-11.23	23	81	77-83	0.062	-0.003	9.60E+04	937.713	n/a	n/a	n/a	n/a	937.649	n/a	n/a	n/a	n/a	0.863	1.254	3.761	28.153	n/a	n/a	n/a		Medium
apo BRD4(1-477) wt	60.00s	N66428_23_01_13		107	113	MGTIKKR	H	1	3.17	3.13-3.22	8	43	147-158	0.069	-0.005	4.88E+04	834.38	n/a	n/a	n/a	n/a	834.244	n/a	n/a	n/a	n/a	0.8765	0.18	0.18	6.47	n/a	n/a	n/a		High
apo BRD4(1-477) wt	60.00s	N66428_23_01_13		107	116	MGTIKKRLEN	H	2	3.78	3.68-3.89	17	62	61-66	0.053	-0.005	1.27E+04	596.071	n/a	n/a	n/a	n/a	595.903	n/a	n/a	n/a	n/a	0.7704	0.18	0.36	9.213	n/a	n/a	n/a		Medium
apo BRD4(1-477) wt	60.00s	N66428_23_01_13		107	117	MGTIKKRLENN	H	2	3.81	3.73-3.91	14	69	66-71	0.049	-0.004	1.25E+05	653.273	n/a	n/a	n/a	n/a	653.185	n/a	n/a	n/a	n/a	0.8756	0.41	0.82	17.311	n/a	n/a	n/a		Medium
apo BRD4(1-477) wt	60.00s	N66428_23_01_13		107	118	MGTIKKRLENNY	H	2	4.78	4.69-4.96	21	80	78-84	0.054	-0.004	5.29E+04	734.945	n/a	n/a	n/a	n/a	734.848	n/a	n/a	n/a	n/a	0.8077	0.487	0.973	16.305	n/a	n/a	n/a		Medium
apo BRD4(1-477) wt	60.00s	N66428_23_01_13		114	124	LENNYYWNAQE	H	2	9.14	9.01-9.32	24	70	67-75	0.062	-0.003	4.46E+04	724.088	n/a	n/a	n/a	n/a	723.987	n/a	n/a	n/a	n/a	0.8459	1.242	2.484	50.879	n/a	n/a	n/a		Medium
apo BRD4(1-477) wt	60.00s	N66428_23_01_13		114	125	LENNYYWNAQEC	H	2	10.22	10.10-10.38	22	76	73-80	0.062	-0.003	3.49E+04	775.72	n/a	n/a	n/a	n/a	775.573	n/a	n/a	n/a	n/a	0.7861	1.256	2.513	57.414	n/a	n/a	n/a		Medium
apo BRD4(1-477) wt	60.00s	N66428_23_01_13		118	124	YYWNAQE	H	1	9.08	8.94-9.20	20	168	165-173	0.081	-0.004	4.66E+04	976.154	n/a	n/a	n/a	n/a	976.118	n/a	n/a	n/a	n/a	0.8656	2.113	2.113	67.66	n/a	n/a	n/a		High
apo BRD4(1-477) wt	60.00s	N66428_23_01_13		125	131	CIQDFNT	H	1	6.05	5.95-6.16	15	140	138-143	0.068	-0.004	4.51E+04	841.272	n/a	n/a	n/a	n/a	841.113	n/a	n/a	n/a	n/a	0.8175	0.19	0.19	6.574	n/a	n/a	n/a		Medium
apo BRD4(1-477) wt	60.00s	N66428_23_01_13		125	132	CIQDFNTM	H	1	8.56	8.50-8.61	9	170	166-171	0.082	-0.003	2.06E+04	972.472	n/a	n/a	n/a	n/a	972.32	n/a	n/a	n/a	n/a	0.857	0.201	0.201	5.239	n/a	n/a	n/a		Medium
apo BRD4(1-477) wt	60.00s	N66428_23_01_13		126	132	IQDFNTM	H	1	7.78	7.66-7.94	22	41	144-151	0.069	-0.004	9.52E+04	869.314	n/a	n/a	n/a	n/a	869.179	n/a	n/a	n/a	n/a	0.8759	0.203	0.203	6.493	n/a	n/a	n/a		Medium
apo BRD4(1-477) wt	60.00s	N66428_23_01_13		130	137	NTMFTNCY	H	1	10.55	10.44-10.64	16	173	170-177	0.109	-0.003	6.91E+03	994.576	n/a	n/a	n/a	n/a	994.35	n/a	n/a	n/a	n/a	0.8253	0.225	0.225	5.504	n/a	n/a	n/a		Medium
apo BRD4(1-477) wt	60.00s	N66428_23_01_13		136	148	CYIYNKPGDDIVL	H	2	11.04	10.94-11.24	23	79	76-84	0.06	-0.002	1.36E+05	758.544	n/a	n/a	n/a	n/a	758.477	n/a	n/a	n/a	n/a	0.8806	1.106	2.211	42.231	n/a	n/a	n/a		Medium
apo BRD4(1-477) wt	60.00s	N66428_23_01_13		138	148	IYNKPGDDIVL	H	2	9.41	9.42-9.73	24	60	60-65	0.049	0.002	1.42E+06	625.245	n/a	n/a	n/a	n/a	625.221	n/a	n/a	n/a	n/a	0.8246	1.009	2.017	53.574	n/a	n/a	n/a		Medium
apo BRD4(1-477) wt	60.00s	N66428_23_01_13		144	151	DDIVLMAE	H	1	13.7	13.67-13.73	6	153	149-155	0.068	0.002	6.14E+04	906.723	n/a	n/a	n/a	n/a	906.704	n/a	n/a	n/a	n/a	0.9022	0.67	0.67	29.2	n/a	n/a	n/a		Medium
apo BRD4(1-477) wt	60.00s	N66428_23_01_13		148	155	LMAEALEK	H	1	8.31	8.19-8.50	24	160	155-163	0.059	-0.004	4.65E+05	905.347	n/a	n/a	n/a	n/a	905.29	n/a	n/a	n/a	n/a	0.9065	0.198	0.198	4.933	n/a	n/a	n/a		High
apo BRD4(1-477) wt	60.00s	N66428_23_01_13		149	155	MAEALEK	H	1	4.02	3.96-4.04	6	144	141-147	0.066	-0.005	1.90E+04	792.224	n/a	n/a	n/a	n/a	792.176	n/a	n/a	n/a	n/a	0.885	0.242	0.242	6.783	n/a	n/a	n/a		High
apo BRD4(1-477) wt	60.00s	N66428_23_01_13		149	156	MAEALEKL	H	1	8.31	0.00-0.00	0	40	0-0														0	n/a	n/a	n/a	n/a	n/a	n/a		Low
apo BRD4(1-477) wt	60.00s	N66428_23_01_13		149	156	MAEALEKL	H	2	8.31	8.20-8.45	19	40	40-45	0.048	0.003	1.19E+06	453.258	n/a	n/a	n/a	n/a	453.242	n/a	n/a	n/a	n/a	0.793	0.192	0.384	9.961	n/a	n/a	n/a		Medium
apo BRD4(1-477) wt	60.00s	N66428_23_01_13		150	156	AEALEKL	H	1	8.31	8.16-8.47	24	131	127-133	0.068	-0.007	1.22E+05	774.085	n/a	n/a	n/a	n/a	774.088	n/a	n/a	n/a	n/a	0.841	0.193	0.193	5.855	n/a	n/a	n/a		Medium
apo BRD4(1-477) wt	60.00s	N66428_23_01_13		157	172	FLQKINELPTEETEIM	H	2	10.89	10.78-11.08	23	99	97-105	0.057	-0.002	1.25E+06	971.425	n/a	n/a	n/a	n/a	971.443	n/a	n/a	n/a	n/a	0.9006	2.834	5.668	71.904	n/a	n/a	n/a		High
apo BRD4(1-477) wt	60.00s	N66428_23_01_13		158	172	LQKINELPTEETEIM	H	2	9.55	9.48-9.62	11	91	90-95	0.075	-0.003	2.13E+04	897.764	n/a	n/a	n/a	n/a	897.755	n/a	n/a	n/a	n/a	0.8446	2.733	5.467	73.405	n/a	n/a	n/a		Medium
apo BRD4(1-477) wt	60.00s	N66428_23_01_13		161	172	INELPTEETEIM	H	2	9.7	9.59-9.89	23	69	65-72	0.045	-0.002	3.01E+05	712.562	n/a	n/a	n/a	n/a	712.592	n/a	n/a	n/a	n/a	0.8304	2.3	4.6	93.722	n/a	n/a	n/a		Medium
apo BRD4(1-477) wt	60.00s	N66428_23_01_13		162	173	NELPTEETEIMI	H	2	9.71	9.59-9.89	23	68	65-72	0.045	-0.002	3.01E+05	712.562	n/a	n/a	n/a	n/a	712.592	n/a	n/a	n/a	n/a	0.8304	2.3	4.6	93.722	n/a	n/a	n/a		Medium
apo BRD4(1-477) wt	60.00s	N66428_23_01_13		165	172	PTEETEIM	H	1	6.83	6.74-7.04	23	159	155-160	0.074	-0.005	5.60E+04	953.506	n/a	n/a	n/a	n/a	953.655	n/a	n/a	n/a	n/a	0.8573	3.611	3.611	96.198	n/a	n/a	n/a		High
apo BRD4(1-477) wt	60.00s	N66428_23_01_13		365	371	FAKKHAA	H	1	3.07	2.99-3.18	15	36	135-148	0.059	-0.005	5.20E+04	774.652	n/a	n/a	n/a	n/a	774.68	n/a	n/a	n/a	n/a	0.8714	1.764	1.764	79.326	n/a	n/a	n/a		High
apo BRD4(1-477) wt	60.00s	N66428_23_01_13		365	381	FAKKHAAYAWPFYKPVD	H	2	10.64	10.59-10.74	11	54	111-119	0.071	-0.003	1.17E+05	1022.399	n/a	n/a	n/a	n/a	1022.228	n/a	n/a	n/a	n/a	0.8443	1.551	3.101	42.987	n/a	n/a	n/a		Medium
apo BRD4(1-477) wt	60.00s	N66428_23_01_13		369	381	HAAYAWPFYKPVD	H	2	11.94	11.74-12.03	21	79	76-83	0.059	-0.002	8.62E+04	784.426	n/a	n/a	n/a	n/a	784.212	n/a	n/a	n/a	n/a	0.8041	0.834	1.667	36.089	n/a	n/a	n/a		Medium
apo BRD4(1-477) wt	60.00s	N66428_23_01_13		372	378	YAWPFYK	H	1	12.7	12.60-12.74	10	48	176-179	0.085	-0.002	2.16E+04	975.537	n/a	n/a	n/a	n/a	975.339	n/a	n/a	n/a	n/a	0.8259	0.219	0.219	7.937	n/a	n/a	n/a		Medium
apo BRD4(1-477) wt	60.00s	N66428_23_01_13		372	381	YAWPFYKPVD	H	2	13.05	12.97-13.27	23	61	58-63	0.046	0.003	9.23E+05	644.47	n/a	n/a	n/a	n/a	644.478	n/a	n/a	n/a	n/a	0.8236	0.747	1.494	38.837	n/a	n/a	n/a		Medium
apo BRD4(1-477) wt	60.00s	N66428_23_01_13		372	383	YAWPFYKPVDVE	H	2	13.37	13.26-13.49	17	76	73-79	0.054	-0.001	4.04E+04	759.3	n/a	n/a	n/a	n/a	758.929	n/a	n/a	n/a	n/a	0.715	1.075	2.15	44.757	n/a	n/a	n/a		Medium
apo BRD4(1-477) wt	60.00s	N66428_23_01_13		382	390	VEALGLHDY	H	1	8.22	8.08-8.39	24	192	190-195	0.073	-0.005	1.24E+05	1020.629	n/a	n/a	n/a	n/a	1020.63	n/a	n/a	n/a	n/a	0.8964	3.516	3.516	109.717	n/a	n/a	n/a		High
apo BRD4(1-477) wt	60.00s	N66428_23_01_13		382	392	VEALGLHDYCD	H	2	8.69	8.50-8.79	21	59	55-63	0.06	0.001	4.63E+04	620.523	n/a	n/a	n/a	n/a	620.327	n/a	n/a	n/a	n/a	0.6824	2.151	4.301	102.004	n/a	n/a	n/a		Medium
apo BRD4(1-477) wt	60.00s	N66428_23_01_13		383	390	EALGLHDY	H	1	8.22	8.08-8.27	15	168	164-171	0.074	-0.004	3.64E+04	921.708	n/a	n/a	n/a	n/a	920.891	n/a	n/a	n/a	n/a	0.7459	2.908	2.908	106.117	n/a	n/a	n/a		Medium
apo BRD4(1-477) wt	60.00s	N66428_23_01_13		384	390	ALGLHDY	H	1	8.22	8.13-8.30	13	146	143-150	0.057	-0.003	1.17E+05	791.283	n/a	n/a	n/a	n/a	791.275	n/a	n/a	n/a	n/a	0.8847	2.407	2.407	104.227	n/a	n/a	n/a		High
apo BRD4(1-477) wt	60.00s	N66428_23_01_13		389	399	DYCDIIKHPMD	H	2	7.78	7.67-7.97	23	67	66-71	0.054	-0.003	5.55E+04	677.136	n/a	n/a	n/a	n/a	677.067	n/a	n/a	n/a	n/a	0.8531	1.291	2.583	68.663	n/a	n/a	n/a		Medium
apo BRD4(1-477) wt	60.00s	N66428_23_01_13		389	407	DYCDIIKHPMDMSTIKSKL	H	3	9.85	9.74-9.96	17	64	61-68	0.069	-0.003	1.67E+04	748.242	n/a	n/a	n/a	n/a	748.127	n/a	n/a	n/a	n/a	0.8291	0.902	2.706	36.675	n/a	n/a	n/a		Medium
apo BRD4(1-477) wt	60.00s	N66428_23_01_13		390	399	YCDIIKHPMD	H	2	6.46	6.35-6.62	21	61	58-64	0.051	-0.004	5.13E+04	619.309	n/a	n/a	n/a	n/a	619.175	n/a	n/a	n/a	n/a	0.8452	0.944	1.887	63.612	n/a	n/a	n/a		Medium
apo BRD4(1-477) wt	60.00s	N66428_23_01_13		391	399	CDIIKHPMD	H	1	4.91	4.78-5.05	21	51	190-195	0.101	-0.007	7.22E+03	1074.108	n/a	n/a	n/a	n/a	1074.14	n/a	n/a	n/a	n/a	0.8419	1.858	1.858	60.349	n/a	n/a	n/a		Medium
apo BRD4(1-477) wt	60.00s	N66428_23_01_13		391	400	CDIIKHPMDM	H	2	7.5	7.37-7.67	23	57	56-60	0.04	-0.002	6.16E+05	603.222	n/a	n/a	n/a	n/a	603.07	n/a	n/a	n/a	n/a	0.8547	0.826	1.653	54.008	n/a	n/a	n/a		Medium
apo BRD4(1-477) wt	60.00s	N66428_23_01_13		391	404	CDIIKHPMDMSTIK	H	2	6.7	6.63-6.93	22	86	83-90	0.058	-0.003	1.31E+05	818.163	n/a	n/a	n/a	n/a	818.022	n/a	n/a	n/a	n/a	0.8646	1.022	2.045	34.369	n/a	n/a	n/a		Medium
apo BRD4(1-477) wt	60.00s	N66428_23_01_13		391	406	CDIIKHPMDMSTIKSK	H	2	5.51	5.43-5.73	23	95	92-98	0.071	-0.006	8.24E+04	925.892	n/a	n/a	n/a	n/a	925.706	n/a	n/a	n/a	n/a	0.8416	1.082	2.164	30.08	n/a	n/a	n/a		Medium
apo BRD4(1-477) wt	60.00s	N66428_23_01_13		391	407	CDIIKHPMDMSTIKSKL	H	2	8.09	8.00-8.30	22	112	109-116	0.068	-0.004	1.34E+05	982.376	n/a	n/a	n/a	n/a	982.215	n/a	n/a	n/a	n/a	0.8624	1.012	2.024	25.015	n/a	n/a	n/a		Medium
apo BRD4(1-477) wt	60.00s	N66428_23_01_13		391	410	CDIIKHPMDMSTIKSKLEAR	H	3	7.88	7.79-8.09	22	74	72-77	0.06	-0.003	6.44E+04	774.069	n/a	n/a	n/a	n/a	773.958	n/a	n/a	n/a	n/a	0.8571	0.695	2.084	26.693	n/a	n/a	n/a		Medium
apo BRD4(1-477) wt	60.00s	N66428_23_01_13		400	406	MSTIKSK	H	1	3.22	3.01-3.32	24	37	138-144	0.075	-0.015	2.57E+04	796.184	n/a	n/a	n/a	n/a	796.191	n/a	n/a	n/a	n/a	0.7596	1.209	1.209	49.908	n/a	n/a	n/a		Medium
apo BRD4(1-477) wt	60.00s	N66428_23_01_13		400	407	MSTIKSKL	H	1	4.9	4.79-5.00	16	44	159-164	0.078	-0.006	1.56E+04	908.697	n/a	n/a	n/a	n/a	908.367	n/a	n/a	n/a	n/a	0.7992	0.228	0.228	5.892	n/a	n/a	n/a		Medium
apo BRD4(1-477) wt	60.00s	N66428_23_01_13		401	407	STIKSKL	H	1	4.14	4.09-4.21	10	39	131-142	0.071	-0.005	2.45E+04	777.27	n/a	n/a	n/a	n/a	777.082	n/a	n/a	n/a	n/a	0.8201	0.14	0.14	4.636	n/a	n/a	n/a		Medium
apo BRD4(1-477) wt	60.00s	N66428_23_01_13		407	424	LEAREYRDAQEFGADVRL	H	3	9.73	9.63-9.94	24	59	59-63	0.069	-0.002	2.34E+04	714.879	n/a	n/a	n/a	n/a	714.74	n/a	n/a	n/a	n/a	0.8249	0.966	2.898	34.517	n/a	n/a	n/a		Medium
apo BRD4(1-477) wt	60.00s	N66428_23_01_13		407	425	LEAREYRDAQEFGADVRLM	H	2	10.72	10.63-10.79	12	62	120-124	0.08	-0.004	4.94E+04	1137.465	n/a	n/a	n/a	n/a	1137.32	n/a	n/a	n/a	n/a	0.8579	1.564	3.128	30.071	n/a	n/a	n/a		Medium
apo BRD4(1-477) wt	60.00s	N66428_23_01_13		408	425	EAREYRDAQEFGADVRLM	H	2	10.21	0.00-0.00	0	57	0-0														0	n/a	n/a	n/a	n/a	n/a	n/a		Low
apo BRD4(1-477) wt	60.00s	N66428_23_01_13		408	425	EAREYRDAQEFGADVRLM	H	3	10.21	10.19-10.49	23	56	57-61	0.05	0.001	4.99E+05	720.744	n/a	n/a	n/a	n/a	720.696	n/a	n/a	n/a	n/a	0.8656	0.909	2.726	34.326	n/a	n/a	n/a		Medium
apo BRD4(1-477) wt	60.00s	N66428_23_01_13		411	425	EYRDAQEFGADVRLM	H	2	10.56	10.48-10.63	12	93	89-96	0.063	-0.002	1.48E+05	902.38	n/a	n/a	n/a	n/a	902.235	n/a	n/a	n/a	n/a	0.8606	1.247	2.493	32.733	n/a	n/a	n/a		High
apo BRD4(1-477) wt	60.00s	N66428_23_01_13		418	425	FGADVRLM	H	1	9.65	9.51-9.75	19	43	161-166	0.076	-0.005	2.96E+04	909.565	n/a	n/a	n/a	n/a	909.448	n/a	n/a	n/a	n/a	0.843	0.362	0.362	10.049	n/a	n/a	n/a		Medium
apo BRD4(1-477) wt	60.00s	N66428_23_01_13		426	441	FSNCYKYNPPDHEVVA	H	2	6.7	6.51-6.81	22	100	97-102	0.063	-0.005	1.29E+05	943.967	n/a	n/a	n/a	n/a	943.802	n/a	n/a	n/a	n/a	0.8496	1.271	2.541	38.223	n/a	n/a	n/a		Medium
apo BRD4(1-477) wt	60.00s	N66428_23_01_13		426	445	FSNCYKYNPPDHEVVAMARK	H	3	6.33	6.24-6.41	14	80	77-84	0.053	-0.004	1.22E+05	791.873	n/a	n/a	n/a	n/a	791.749	n/a	n/a	n/a	n/a	0.8409	0.848	2.543	31.326	n/a	n/a	n/a		Medium
apo BRD4(1-477) wt	60.00s	N66428_23_01_13		426	448	FSNCYKYNPPDHEVVAMARKLQD	H	3	9.22	9.09-9.39	22	79	77-84	0.064	-0.003	1.68E+05	910.69	n/a	n/a	n/a	n/a	910.576	n/a	n/a	n/a	n/a	0.8627	0.883	2.649	24.259	n/a	n/a	n/a		High
apo BRD4(1-477) wt	60.00s	N66428_23_01_13		429	441	CYKYNPPDHEVVA	H	2	5.38	5.19-5.48	21	76	73-81	0.049	-0.004	4.00E+05	769.514	n/a	n/a	n/a	n/a	769.467	n/a	n/a	n/a	n/a	0.884	1.113	2.225	46.628	n/a	n/a	n/a		High
apo BRD4(1-477) wt	60.00s	N66428_23_01_13		429	453	CYKYNPPDHEVVAMARKLQDVFEMR	H	3	13.43	0.00-0.00	0	70	0-0														0	n/a	n/a	n/a	n/a	n/a	n/a		Low
apo BRD4(1-477) wt	60.00s	N66428_23_01_13		429	453	CYKYNPPDHEVVAMARKLQDVFEMR	H	4	13.43	13.30-13.57	20	70	66-72	0.055	0	7.72E+04	761.868	n/a	n/a	n/a	n/a	761.771	n/a	n/a	n/a	n/a	0.8552	0.637	2.548	22.827	n/a	n/a	n/a		Medium
apo BRD4(1-477) wt	60.00s	N66428_23_01_13		430	441	YKYNPPDHEVVA	H	2	5.12	4.88-5.19	24	69	66-72	0.052	-0.004	1.55E+05	717.83	n/a	n/a	n/a	n/a	717.774	n/a	n/a	n/a	n/a	0.8975	0.992	1.983	49.65	n/a	n/a	n/a		Medium
apo BRD4(1-477) wt	60.00s	N66428_23_01_13		430	445	YKYNPPDHEVVAMARK	H	2	5.16	0.00-0.00	0	58	0-0														0	n/a	n/a	n/a	n/a	n/a	n/a		Low
apo BRD4(1-477) wt	60.00s	N66428_23_01_13		430	445	YKYNPPDHEVVAMARK	H	3	5.16	5.02-5.32	23	59	56-62	0.047	-0.004	3.41E+04	641.244	n/a	n/a	n/a	n/a	641.156	n/a	n/a	n/a	n/a	0.8034	0.753	2.26	38.989	n/a	n/a	n/a		Medium
apo BRD4(1-477) wt	60.00s	N66428_23_01_13		431	441	KYNPPDHEVVA	H	2	4.23	4.15-4.45	23	59	57-63	0.047	-0.003	3.17E+05	636.216	n/a	n/a	n/a	n/a	636.213	n/a	n/a	n/a	n/a	0.9114	1.017	2.034	60.362	n/a	n/a	n/a		High
apo BRD4(1-477) wt	60.00s	N66428_23_01_13		431	445	KYNPPDHEVVAMARK	H	2	4.4	4.29-4.52	18	90	88-92	0.073	-0.005	2.04E+04	879.929	n/a	n/a	n/a	n/a	879.786	n/a	n/a	n/a	n/a	0.8343	1.273	2.545	39.852	n/a	n/a	n/a		Medium
apo BRD4(1-477) wt	60.00s	N66428_23_01_13		431	448	KYNPPDHEVVAMARKLQD	H	2	7.83	0.00-0.00	0	70	0-0														0	n/a	n/a	n/a	n/a	n/a	n/a		Low
apo BRD4(1-477) wt	60.00s	N66428_23_01_13		431	448	KYNPPDHEVVAMARKLQD	H	3	7.83	7.68-7.87	15	70	68-76	0.052	-0.003	2.46E+05	705.668	n/a	n/a	n/a	n/a	705.596	n/a	n/a	n/a	n/a	0.8786	0.793	2.379	30.21	n/a	n/a	n/a		Medium
apo BRD4(1-477) wt	60.00s	N66428_23_01_13		431	453	KYNPPDHEVVAMARKLQDVFEMR	H	3	13.33	0.00-0.00	0	64	0-0														0	n/a	n/a	n/a	n/a	n/a	n/a		Low
apo BRD4(1-477) wt	60.00s	N66428_23_01_13		431	453	KYNPPDHEVVAMARKLQDVFEMR	H	4	13.33	13.20-13.50	22	65	61-68	0.051	-0.001	1.95E+05	695.282	n/a	n/a	n/a	n/a	695.193	n/a	n/a	n/a	n/a	0.8665	0.638	2.554	25.724	n/a	n/a	n/a		Medium
apo BRD4(1-477) wt	60.00s	N66428_23_01_13		442	448	MARKLQD	H	1	3.57	3.50-3.68	14	42	145-150	0.071	-0.005	2.08E+04	862.679	n/a	n/a	n/a	n/a	862.522	n/a	n/a	n/a	n/a	0.8611	0.491	0.491	15.633	n/a	n/a	n/a		Medium
apo BRD4(1-477) wt	60.00s	N66428_23_01_13		442	453	MARKLQDVFEMR	H	2	9.39	9.32-9.62	22	85	82-87	0.049	-0.002	4.10E+05	763.449	n/a	n/a	n/a	n/a	763.362	n/a	n/a	n/a	n/a	0.8799	0.442	0.884	15.001	n/a	n/a	n/a		High
apo BRD4(1-477) wt	60.00s	N66428_23_01_13		446	453	LQDVFEMR	H	1	10.45	10.37-10.52	12	50	185-191	0.091	-0.003	1.92E+04	1039.165	n/a	n/a	n/a	n/a	1038.968	n/a	n/a	n/a	n/a	0.8641	0.768	0.768	19.766	n/a	n/a	n/a		Medium
apo BRD4(1-477) wt	60.00s	N66428_23_01_13		453	467	RFAKMPDEPEEPVVA	H	2	6.83	6.73-7.03	23	87	84-91	0.073	-0.005	2.40E+04	861.231	n/a	n/a	n/a	n/a	861.141	n/a	n/a	n/a	n/a	0.8116	2.665	5.329	101.869	n/a	n/a	n/a		Medium
apo BRD4(1-477) wt	60.00s	N66428_23_01_13		454	467	FAKMPDEPEEPVVA	H	2	7.36	7.22-7.51	21	76	73-79	0.048	-0.002	9.47E+05	783.067	n/a	n/a	n/a	n/a	783.082	n/a	n/a	n/a	n/a	0.8775	2.698	5.396	107.801	n/a	n/a	n/a		High
apo BRD4(1-477) wt	60.00s	N66428_23_01_13		454	477	FAKMPDEPEEPVVAVSSPAVPPPT	H	3	7.67	7.49-7.81	24	69	65-71	0.056	-0.004	2.59E+05	834.722	n/a	n/a	n/a	n/a	834.732	n/a	n/a	n/a	n/a	0.8875	3.121	9.363	109.337	n/a	n/a	n/a		Medium
apo BRD4(1-477) wt	60.00s	N66428_23_01_13		468	477	VSSPAVPPPT	H	1	3.77	3.69-3.99	23	149	146-152	0.076	-0.005	6.73E+04	955.12	n/a	n/a	n/a	n/a	955.045	n/a	n/a	n/a	n/a	0.8426	2.962	2.962	109.661	n/a	n/a	n/a		Medium
apo BRD4(1-477) wt	60.00s	N66428_23_01_14		1	26	MSAESGPGTRLRNLPVMGDGLETSQM	H	3	10.23	10.14-10.37	18	73	73-78	0.074	-0.002	2.23E+04	916.9	n/a	n/a	n/a	n/a	916.938	n/a	n/a	n/a	n/a	0.8584	4.235	12.704	103.099	n/a	n/a	n/a		High
apo BRD4(1-477) wt	60.00s	N66428_23_01_14		5	26	SGPGTRLRNLPVMGDGLETSQM	H	3	9.78	9.63-9.94	24	59	56-62	0.067	-0.001	1.87E+04	776.442	n/a	n/a	n/a	n/a	776.459	n/a	n/a	n/a	n/a	0.8563	3.245	9.735	103.115	n/a	n/a	n/a		Medium
apo BRD4(1-477) wt	60.00s	N66428_23_01_14		12	26	RNLPVMGDGLETSQM	H	2	9.06	8.95-9.17	17	83	79-84	0.07	-0.001	2.99E+04	828.157	n/a	n/a	n/a	n/a	828.169	n/a	n/a	n/a	n/a	0.8144	3.225	6.449	116.701	n/a	n/a	n/a		Medium
apo BRD4(1-477) wt	60.00s	N66428_23_01_14		15	26	PVMGDGLETSQM	H	2	8.1	7.98-8.27	21	59	60-64	0.05	-0.001	9.23E+04	635.67	n/a	n/a	n/a	n/a	635.725	n/a	n/a	n/a	n/a	0.8663	2.503	5.006	99.729	n/a	n/a	n/a		Medium
apo BRD4(1-477) wt	60.00s	N66428_23_01_14		27	40	STTQAQAQPQPANA	H	2	3.15	3.08-3.32	19	67	66-71	0.049	-0.002	7.12E+04	709.977	n/a	n/a	n/a	n/a	709.968	n/a	n/a	n/a	n/a	0.8943	2.728	5.457	111.698	n/a	n/a	n/a		Medium
apo BRD4(1-477) wt	60.00s	N66428_23_01_14		41	63	ASTNPPPPETSNPNKPKRQTNQL	H	3	3.78	3.70-3.99	22	63	61-66	0.06	-0.004	5.29E+04	842.598	n/a	n/a	n/a	n/a	842.613	n/a	n/a	n/a	n/a	0.8978	2.697	8.09	99.653	n/a	n/a	n/a		High
apo BRD4(1-477) wt	60.00s	N66428_23_01_14		41	65	ASTNPPPPETSNPNKPKRQTNQLQY	H	3	4.4	4.32-4.61	23	71	68-75	0.067	-0.004	1.54E+05	939.812	n/a	n/a	n/a	n/a	939.893	n/a	n/a	n/a	n/a	0.8678	2.877	8.631	89.283	n/a	n/a	n/a		Medium
apo BRD4(1-477) wt	60.00s	N66428_23_01_14		66	72	LLRVVLK	H	1	6.85	6.78-6.89	9	42	149-157	0.089	-0.004	7.61E+03	841.267	n/a	n/a	n/a	n/a	841.223	n/a	n/a	n/a	n/a	0.8998	0.106	0.106	2.915	n/a	n/a	n/a		Medium
apo BRD4(1-477) wt	60.00s	N66428_23_01_14		68	74	RVVLKTL	H	1	6.31	6.24-6.39	12	42	146-147	0.069	-0.003	5.91E+03	829.5	n/a	n/a	n/a	n/a	829.479	n/a	n/a	n/a	n/a	0.8257	0.415	0.415	11.28	n/a	n/a	n/a		Medium
apo BRD4(1-477) wt	60.00s	N66428_23_01_14		69	78	VVLKTLWKHQ	H	2	7.2	7.08-7.37	21	67	64-71	0.053	-0.002	9.92E+04	627.374	n/a	n/a	n/a	n/a	627.349	n/a	n/a	n/a	n/a	0.8943	0.58	1.161	27.988	n/a	n/a	n/a		Medium
apo BRD4(1-477) wt	60.00s	N66428_23_01_14		69	88	VVLKTLWKHQFAWPFQQPVD	H	3	13.36	13.26-13.54	21	72	69-74	0.059	0	4.94E+04	824.632	n/a	n/a	n/a	n/a	824.581	n/a	n/a	n/a	n/a	0.8609	0.951	2.854	29.944	n/a	n/a	n/a		High
apo BRD4(1-477) wt	60.00s	N66428_23_01_14		69	91	VVLKTLWKHQFAWPFQQPVDAVK	H	3	13	12.77-13.07	23	82	79-86	0.077	-0.001	3.44E+04	924.382	n/a	n/a	n/a	n/a	924.318	n/a	n/a	n/a	n/a	0.8474	1.228	3.685	22.013	n/a	n/a	n/a		Medium
apo BRD4(1-477) wt	60.00s	N66428_23_01_14		75	91	WKHQFAWPFQQPVDAVK	H	2	12.16	11.95-12.25	22	60	116-119	0.105	-0.002	9.07E+03	1058.846	n/a	n/a	n/a	n/a	1058.726	n/a	n/a	n/a	n/a	0.8169	1.521	3.042	45.425	n/a	n/a	n/a		Medium
apo BRD4(1-477) wt	60.00s	N66428_23_01_14		78	88	QFAWPFQQPVD	H	2	13.66	13.56-13.86	23	65	61-69	0.045	0.002	6.88E+05	682.893	n/a	n/a	n/a	n/a	682.868	n/a	n/a	n/a	n/a	0.8961	0.616	1.232	32.573	n/a	n/a	n/a		High
apo BRD4(1-477) wt	60.00s	N66428_23_01_14		78	91	QFAWPFQQPVDAVK	H	2	13.27	13.15-13.42	20	86	83-89	0.07	0	4.13E+04	832.626	n/a	n/a	n/a	n/a	832.547	n/a	n/a	n/a	n/a	0.8631	1.104	2.208	38.993	n/a	n/a	n/a		Medium
apo BRD4(1-477) wt	60.00s	N66428_23_01_14		79	88	FAWPFQQPVD	H	2	13.7	13.61-13.91	23	60	56-64	0.044	0.003	1.10E+06	618.807	n/a	n/a	n/a	n/a	618.766	n/a	n/a	n/a	n/a	0.8659	0.579	1.157	35.285	n/a	n/a	n/a		Medium
apo BRD4(1-477) wt	60.00s	N66428_23_01_14		79	91	FAWPFQQPVDAVK	H	2	13.3	13.15-13.44	21	77	73-79	0.053	0	1.08E+05	768.575	n/a	n/a	n/a	n/a	768.477	n/a	n/a	n/a	n/a	0.8424	1.099	2.197	39.339	n/a	n/a	n/a		Medium
apo BRD4(1-477) wt	60.00s	N66428_23_01_14		82	88	PFQQPVD	H	1	13.7	13.64-13.75	9	141	137-144	0.06	0	1.09E+05	831.684	n/a	n/a	n/a	n/a	831.557	n/a	n/a	n/a	n/a	0.8671	0.654	0.654	28.041	n/a	n/a	n/a		Medium
apo BRD4(1-477) wt	60.00s	N66428_23_01_14		89	102	AVKLNLPDYYKIIK	H	2	10.27	10.21-10.33	10	52	100-104	0.06	-0.001	6.82E+04	841.919	n/a	n/a	n/a	n/a	841.875	n/a	n/a	n/a	n/a	0.8689	1.854	3.709	51.028	n/a	n/a	n/a		Medium
apo BRD4(1-477) wt	60.00s	N66428_23_01_14		89	106	AVKLNLPDYYKIIKTPMD	H	2	11.36	0.00-0.00	0	60	0-0														0	n/a	n/a	n/a	n/a	n/a	n/a		Low
apo BRD4(1-477) wt	60.00s	N66428_23_01_14		89	106	AVKLNLPDYYKIIKTPMD	H	3	11.36	11.21-11.50	21	60	57-63	0.056	-0.001	7.36E+04	710.028	n/a	n/a	n/a	n/a	710.031	n/a	n/a	n/a	n/a	0.8833	1.513	4.539	55.39	n/a	n/a	n/a		High
apo BRD4(1-477) wt	60.00s	N66428_23_01_14		92	99	LNLPDYYK	H	2	8.47	8.30-8.60	23	48	46-51	0.037	-0.002	1.39E+05	514.297	n/a	n/a	n/a	n/a	514.28	n/a	n/a	n/a	n/a	0.836	0.694	1.389	55.135	n/a	n/a	n/a		Medium
apo BRD4(1-477) wt	60.00s	N66428_23_01_14		92	102	LNLPDYYKIIK	H	2	10.6	10.46-10.75	21	74	70-78	0.047	0	4.92E+05	692.06	n/a	n/a	n/a	n/a	692.059	n/a	n/a	n/a	n/a	0.8882	1.23	2.459	50.229	n/a	n/a	n/a		Medium
apo BRD4(1-477) wt	60.00s	N66428_23_01_14		92	106	LNLPDYYKIIKTPMD	H	2	11.83	11.62-11.92	23	99	96-102	0.07	-0.001	9.12E+04	914.951	n/a	n/a	n/a	n/a	914.909	n/a	n/a	n/a	n/a	0.8941	1.827	3.653	51.619	n/a	n/a	n/a		Medium
apo BRD4(1-477) wt	60.00s	N66428_23_01_14		92	117	LNLPDYYKIIKTPMDMGTIKKRLENN	H	3	11.27	11.20-11.33	11	82	82-89	0.097	-0.001	8.10E+03	1039.137	n/a	n/a	n/a	n/a	1039.045	n/a	n/a	n/a	n/a	0.7941	1.481	4.444	33.292	n/a	n/a	n/a		Medium
apo BRD4(1-477) wt	60.00s	N66428_23_01_14		92	117	LNLPDYYKIIKTPMDMGTIKKRLENN	H	4	11.27	11.17-11.46	21	82	79-85	0.068	0	4.05E+04	779.526	n/a	n/a	n/a	n/a	779.486	n/a	n/a	n/a	n/a	0.8596	1.061	4.244	33.882	n/a	n/a	n/a		High
apo BRD4(1-477) wt	60.00s	N66428_23_01_14		93	102	NLPDYYKIIK	H	2	10.6	10.52-10.75	17	65	61-68	0.052	-0.002	2.45E+04	635.501	n/a	n/a	n/a	n/a	635.295	n/a	n/a	n/a	n/a	0.74	1.045	2.089	53.33	n/a	n/a	n/a		Medium
apo BRD4(1-477) wt	60.00s	N66428_23_01_14		98	111	YKIIKTPMDMGTIK	H	2	7.84	7.78-8.00	17	84	84-89	0.07	-0.003	1.15E+04	821.661	n/a	n/a	n/a	n/a	821.464	n/a	n/a	n/a	n/a	0.7409	0.938	1.875	32.168	n/a	n/a	n/a		Medium
apo BRD4(1-477) wt	60.00s	N66428_23_01_14		98	117	YKIIKTPMDMGTIKKRLENN	H	3	7.82	7.68-7.98	23	65	62-68	0.073	-0.003	1.42E+04	799.888	n/a	n/a	n/a	n/a	799.8	n/a	n/a	n/a	n/a	0.8249	0.834	2.503	29.503	n/a	n/a	n/a		Medium
apo BRD4(1-477) wt	60.00s	N66428_23_01_14		100	106	IIKTPMD	H	1	5.44	5.32-5.58	19	145	142-150	0.084	-0.004	1.09E+04	819.815	n/a	n/a	n/a	n/a	819.716	n/a	n/a	n/a	n/a	0.8451	1.701	1.701	70.772	n/a	n/a	n/a		Medium
apo BRD4(1-477) wt	60.00s	N66428_23_01_14		103	111	TPMDMGTIK	H	1	6.03	0.00-0.00	0	46	0-0														0	n/a	n/a	n/a	n/a	n/a	n/a		Low
apo BRD4(1-477) wt	60.00s	N66428_23_01_14		103	111	TPMDMGTIK	H	2	6.03	5.92-6.22	22	45	42-49	0.037	-0.002	1.41E+05	497.959	n/a	n/a	n/a	n/a	497.899	n/a	n/a	n/a	n/a	0.8634	0.29	0.581	15.889	n/a	n/a	n/a		Medium
apo BRD4(1-477) wt	60.00s	N66428_23_01_14		103	113	TPMDMGTIKKR	H	2	4.2	4.11-4.41	23	65	62-68	0.044	-0.002	3.08E+05	640.186	n/a	n/a	n/a	n/a	640.091	n/a	n/a	n/a	n/a	0.8788	0.303	0.607	14.793	n/a	n/a	n/a		High
apo BRD4(1-477) wt	60.00s	N66428_23_01_14		103	114	TPMDMGTIKKRL	H	2	6.66	6.55-6.80	18	74	71-78	0.061	-0.003	1.91E+04	697.028	n/a	n/a	n/a	n/a	696.768	n/a	n/a	n/a	n/a	0.786	0.401	0.803	16.554	n/a	n/a	n/a		Medium
apo BRD4(1-477) wt	60.00s	N66428_23_01_14		103	116	TPMDMGTIKKRLEN	H	2	6.78	6.76-6.91	12	92	92-97	0.072	-0.003	1.21E+04	818.468	n/a	n/a	n/a	n/a	818.417	n/a	n/a	n/a	n/a	0.8264	0.441	0.882	13.542	n/a	n/a	n/a		Medium
apo BRD4(1-477) wt	60.00s	N66428_23_01_14		103	117	TPMDMGTIKKRLENN	H	2	7.12	7.00-7.30	23	103	101-107	0.057	-0.003	1.58E+05	875.747	n/a	n/a	n/a	n/a	875.693	n/a	n/a	n/a	n/a	0.8679	0.667	1.333	17.494	n/a	n/a	n/a		High
apo BRD4(1-477) wt	60.00s	N66428_23_01_14		103	118	TPMDMGTIKKRLENNY	H	2	8.47	8.41-8.54	11	53	116-119	0.079	-0.003	1.58E+04	957.733	n/a	n/a	n/a	n/a	957.389	n/a	n/a	n/a	n/a	0.6832	0.811	1.623	20.336	n/a	n/a	n/a		Medium
apo BRD4(1-477) wt	60.00s	N66428_23_01_14		103	124	TPMDMGTIKKRLENNYYWNAQE	H	3	10.54	10.45-10.75	22	77	74-81	0.059	-0.002	2.22E+05	903.286	n/a	n/a	n/a	n/a	903.248	n/a	n/a	n/a	n/a	0.8879	1.234	3.702	29.324	n/a	n/a	n/a		High
apo BRD4(1-477) wt	60.00s	N66428_23_01_14		103	125	TPMDMGTIKKRLENNYYWNAQEC	H	3	11.03	10.93-11.23	23	81	77-83	0.063	-0.001	1.11E+05	937.702	n/a	n/a	n/a	n/a	937.67	n/a	n/a	n/a	n/a	0.8786	1.275	3.824	28.622	n/a	n/a	n/a		Medium
apo BRD4(1-477) wt	60.00s	N66428_23_01_14		107	113	MGTIKKR	H	1	3.17	3.13-3.22	8	43	147-158	0.067	-0.004	5.49E+04	834.342	n/a	n/a	n/a	n/a	834.239	n/a	n/a	n/a	n/a	0.8828	0.175	0.175	6.301	n/a	n/a	n/a		High
apo BRD4(1-477) wt	60.00s	N66428_23_01_14		107	116	MGTIKKRLEN	H	2	3.78	3.68-3.89	17	62	61-66	0.056	-0.003	1.32E+04	596.052	n/a	n/a	n/a	n/a	595.897	n/a	n/a	n/a	n/a	0.8016	0.174	0.348	8.921	n/a	n/a	n/a		Medium
apo BRD4(1-477) wt	60.00s	N66428_23_01_14		107	117	MGTIKKRLENN	H	2	3.81	3.73-3.91	14	69	66-71	0.049	-0.003	1.27E+05	653.233	n/a	n/a	n/a	n/a	653.163	n/a	n/a	n/a	n/a	0.8861	0.388	0.777	16.401	n/a	n/a	n/a		Medium
apo BRD4(1-477) wt	60.00s	N66428_23_01_14		107	118	MGTIKKRLENNY	H	2	4.78	4.69-4.96	21	80	78-84	0.06	-0.003	5.02E+04	734.894	n/a	n/a	n/a	n/a	734.823	n/a	n/a	n/a	n/a	0.8623	0.461	0.922	15.441	n/a	n/a	n/a		Medium
apo BRD4(1-477) wt	60.00s	N66428_23_01_14		114	124	LENNYYWNAQE	H	2	9.14	9.01-9.32	24	70	67-75	0.066	-0.001	4.32E+04	724.102	n/a	n/a	n/a	n/a	724.005	n/a	n/a	n/a	n/a	0.8486	1.26	2.519	51.614	n/a	n/a	n/a		Medium
apo BRD4(1-477) wt	60.00s	N66428_23_01_14		114	125	LENNYYWNAQEC	H	2	10.22	10.10-10.38	22	76	73-80	0.054	-0.001	4.14E+04	775.67	n/a	n/a	n/a	n/a	775.579	n/a	n/a	n/a	n/a	0.7305	1.262	2.525	57.692	n/a	n/a	n/a		Medium
apo BRD4(1-477) wt	60.00s	N66428_23_01_14		118	124	YYWNAQE	H	1	9.08	8.94-9.20	20	168	165-173	0.082	-0.003	5.09E+04	976.109	n/a	n/a	n/a	n/a	976.105	n/a	n/a	n/a	n/a	0.8697	2.1	2.1	67.244	n/a	n/a	n/a		Medium
apo BRD4(1-477) wt	60.00s	N66428_23_01_14		125	131	CIQDFNT	H	1	6.05	5.95-6.16	15	140	138-143	0.065	-0.002	5.13E+04	841.176	n/a	n/a	n/a	n/a	841.074	n/a	n/a	n/a	n/a	0.8376	0.151	0.151	5.22	n/a	n/a	n/a		Medium
apo BRD4(1-477) wt	60.00s	N66428_23_01_14		125	132	CIQDFNTM	H	1	8.56	8.50-8.61	9	170	166-171	0.08	-0.002	2.09E+04	972.441	n/a	n/a	n/a	n/a	972.381	n/a	n/a	n/a	n/a	0.8788	0.261	0.261	6.827	n/a	n/a	n/a		Medium
apo BRD4(1-477) wt	60.00s	N66428_23_01_14		126	132	IQDFNTM	H	1	7.78	7.66-7.94	22	41	144-151	0.065	-0.003	1.11E+05	869.247	n/a	n/a	n/a	n/a	869.163	n/a	n/a	n/a	n/a	0.8784	0.187	0.187	5.978	n/a	n/a	n/a		Medium
apo BRD4(1-477) wt	60.00s	N66428_23_01_14		130	137	NTMFTNCY	H	1	10.55	10.44-10.64	16	173	170-177	0.109	-0.001	7.08E+03	994.483	n/a	n/a	n/a	n/a	994.36	n/a	n/a	n/a	n/a	0.8877	0.234	0.234	5.74	n/a	n/a	n/a		Medium
apo BRD4(1-477) wt	60.00s	N66428_23_01_14		136	148	CYIYNKPGDDIVL	H	2	11.04	10.94-11.24	23	79	76-84	0.059	0	1.52E+05	758.516	n/a	n/a	n/a	n/a	758.486	n/a	n/a	n/a	n/a	0.8877	1.114	2.228	42.556	n/a	n/a	n/a		High
apo BRD4(1-477) wt	60.00s	N66428_23_01_14		138	148	IYNKPGDDIVL	H	2	9.41	9.42-9.73	24	60	60-65	0.049	0.003	1.45E+06	625.244	n/a	n/a	n/a	n/a	625.25	n/a	n/a	n/a	n/a	0.8158	1.037	2.075	55.092	n/a	n/a	n/a		Medium
apo BRD4(1-477) wt	60.00s	N66428_23_01_14		144	151	DDIVLMAE	H	1	13.7	13.67-13.73	6	153	149-155	0.064	0.003	7.00E+04	906.714	n/a	n/a	n/a	n/a	906.713	n/a	n/a	n/a	n/a	0.8955	0.679	0.679	29.588	n/a	n/a	n/a		Medium
apo BRD4(1-477) wt	60.00s	N66428_23_01_14		148	155	LMAEALEK	H	1	8.31	8.19-8.50	24	160	155-163	0.06	-0.002	5.09E+05	905.327	n/a	n/a	n/a	n/a	905.287	n/a	n/a	n/a	n/a	0.9134	0.195	0.195	4.853	n/a	n/a	n/a		High
apo BRD4(1-477) wt	60.00s	N66428_23_01_14		149	155	MAEALEK	H	1	4.02	3.96-4.04	6	144	141-147	0.07	-0.004	1.92E+04	792.194	n/a	n/a	n/a	n/a	792.224	n/a	n/a	n/a	n/a	0.865	0.289	0.289	8.109	n/a	n/a	n/a		High
apo BRD4(1-477) wt	60.00s	N66428_23_01_14		149	156	MAEALEKL	H	1	8.31	0.00-0.00	0	40	0-0														0	n/a	n/a	n/a	n/a	n/a	n/a		Low
apo BRD4(1-477) wt	60.00s	N66428_23_01_14		149	156	MAEALEKL	H	2	8.31	8.20-8.45	19	40	40-45	0.042	0.003	1.34E+06	453.256	n/a	n/a	n/a	n/a	453.227	n/a	n/a	n/a	n/a	0.8158	0.177	0.354	9.187	n/a	n/a	n/a		Medium
apo BRD4(1-477) wt	60.00s	N66428_23_01_14		150	156	AEALEKL	H	1	8.31	8.16-8.47	24	131	127-133	0.065	-0.006	1.48E+05	774.066	n/a	n/a	n/a	n/a	774.025	n/a	n/a	n/a	n/a	0.8709	0.129	0.129	3.92	n/a	n/a	n/a		High
apo BRD4(1-477) wt	60.00s	N66428_23_01_14		157	172	FLQKINELPTEETEIM	H	2	10.89	10.78-11.08	23	99	97-105	0.06	0	1.37E+06	971.387	n/a	n/a	n/a	n/a	971.411	n/a	n/a	n/a	n/a	0.8928	2.802	5.605	71.097	n/a	n/a	n/a		High
apo BRD4(1-477) wt	60.00s	N66428_23_01_14		158	172	LQKINELPTEETEIM	H	2	9.55	9.48-9.62	11	91	90-95	0.081	-0.002	2.18E+04	897.719	n/a	n/a	n/a	n/a	897.747	n/a	n/a	n/a	n/a	0.8567	2.725	5.45	73.188	n/a	n/a	n/a		Medium
apo BRD4(1-477) wt	60.00s	N66428_23_01_14		161	172	INELPTEETEIM	H	2	9.7	9.59-9.89	23	69	65-72	0.043	-0.001	3.50E+05	712.572	n/a	n/a	n/a	n/a	712.592	n/a	n/a	n/a	n/a	0.8181	2.301	4.601	93.741	n/a	n/a	n/a		Medium
apo BRD4(1-477) wt	60.00s	N66428_23_01_14		162	173	NELPTEETEIMI	H	2	9.71	9.59-9.89	23	68	65-72	0.043	-0.001	3.50E+05	712.572	n/a	n/a	n/a	n/a	712.592	n/a	n/a	n/a	n/a	0.8181	2.301	4.601	93.741	n/a	n/a	n/a		Medium
apo BRD4(1-477) wt	60.00s	N66428_23_01_14		165	172	PTEETEIM	H	1	6.83	6.74-7.04	23	159	155-160	0.072	-0.004	6.04E+04	953.528	n/a	n/a	n/a	n/a	953.689	n/a	n/a	n/a	n/a	0.8604	3.645	3.645	97.1	n/a	n/a	n/a		High
apo BRD4(1-477) wt	60.00s	N66428_23_01_14		365	371	FAKKHAA	H	1	3.07	2.99-3.18	15	36	135-148	0.062	-0.003	5.22E+04	774.631	n/a	n/a	n/a	n/a	774.617	n/a	n/a	n/a	n/a	0.8899	1.702	1.702	76.523	n/a	n/a	n/a		High
apo BRD4(1-477) wt	60.00s	N66428_23_01_14		365	381	FAKKHAAYAWPFYKPVD	H	2	10.64	10.59-10.74	11	54	111-119	0.066	-0.002	1.47E+05	1022.324	n/a	n/a	n/a	n/a	1022.197	n/a	n/a	n/a	n/a	0.8474	1.52	3.04	42.138	n/a	n/a	n/a		Medium
apo BRD4(1-477) wt	60.00s	N66428_23_01_14		369	381	HAAYAWPFYKPVD	H	2	11.94	11.74-12.03	21	79	76-83	0.062	0	8.95E+04	784.383	n/a	n/a	n/a	n/a	784.245	n/a	n/a	n/a	n/a	0.841	0.867	1.733	37.515	n/a	n/a	n/a		Medium
apo BRD4(1-477) wt	60.00s	N66428_23_01_14		372	378	YAWPFYK	H	1	12.7	12.60-12.74	10	48	176-179	0.08	-0.001	2.78E+04	975.487	n/a	n/a	n/a	n/a	975.267	n/a	n/a	n/a	n/a	0.8314	0.147	0.147	5.325	n/a	n/a	n/a		Medium
apo BRD4(1-477) wt	60.00s	N66428_23_01_14		372	381	YAWPFYKPVD	H	2	13.05	12.97-13.27	23	61	58-63	0.045	0.003	9.66E+05	644.444	n/a	n/a	n/a	n/a	644.429	n/a	n/a	n/a	n/a	0.8198	0.698	1.397	36.314	n/a	n/a	n/a		Medium
apo BRD4(1-477) wt	60.00s	N66428_23_01_14		372	383	YAWPFYKPVDVE	H	2	13.37	13.26-13.49	17	76	73-79	0.051	0	4.36E+04	759.257	n/a	n/a	n/a	n/a	758.892	n/a	n/a	n/a	n/a	0.6891	1.038	2.077	43.243	n/a	n/a	n/a		Medium
apo BRD4(1-477) wt	60.00s	N66428_23_01_14		382	390	VEALGLHDY	H	1	8.22	8.08-8.39	24	192	190-195	0.068	-0.003	1.44E+05	1020.604	n/a	n/a	n/a	n/a	1020.604	n/a	n/a	n/a	n/a	0.8782	3.49	3.49	108.928	n/a	n/a	n/a		High
apo BRD4(1-477) wt	60.00s	N66428_23_01_14		382	392	VEALGLHDYCD	H	2	8.69	8.50-8.79	21	59	55-63	0.061	0.002	5.22E+04	620.547	n/a	n/a	n/a	n/a	620.408	n/a	n/a	n/a	n/a	0.6925	2.232	4.463	105.844	n/a	n/a	n/a		Medium
apo BRD4(1-477) wt	60.00s	N66428_23_01_14		383	390	EALGLHDY	H	1	8.22	8.08-8.27	15	168	164-171	0.073	-0.003	4.13E+04	921.569	n/a	n/a	n/a	n/a	920.901	n/a	n/a	n/a	n/a	0.7577	2.918	2.918	106.473	n/a	n/a	n/a		Medium
apo BRD4(1-477) wt	60.00s	N66428_23_01_14		384	390	ALGLHDY	H	1	8.22	8.13-8.30	13	146	143-150	0.053	-0.002	1.25E+05	791.288	n/a	n/a	n/a	n/a	791.286	n/a	n/a	n/a	n/a	0.8657	2.418	2.418	104.698	n/a	n/a	n/a		High
apo BRD4(1-477) wt	60.00s	N66428_23_01_14		389	399	DYCDIIKHPMD	H	2	7.78	7.67-7.97	23	67	66-71	0.054	-0.002	5.66E+04	677.119	n/a	n/a	n/a	n/a	677.07	n/a	n/a	n/a	n/a	0.8669	1.294	2.589	68.823	n/a	n/a	n/a		Medium
apo BRD4(1-477) wt	60.00s	N66428_23_01_14		389	407	DYCDIIKHPMDMSTIKSKL	H	3	9.85	9.74-9.96	17	64	61-68	0.06	-0.002	2.21E+04	748.18	n/a	n/a	n/a	n/a	748.071	n/a	n/a	n/a	n/a	0.7908	0.846	2.537	34.385	n/a	n/a	n/a		Medium
apo BRD4(1-477) wt	60.00s	N66428_23_01_14		390	399	YCDIIKHPMD	H	2	6.46	6.35-6.62	21	61	58-64	0.049	-0.002	5.33E+04	619.26	n/a	n/a	n/a	n/a	619.168	n/a	n/a	n/a	n/a	0.8282	0.936	1.872	63.098	n/a	n/a	n/a		Medium
apo BRD4(1-477) wt	60.00s	N66428_23_01_14		391	399	CDIIKHPMD	H	1	4.91	4.78-5.05	21	51	190-195	0.119	-0.005	7.04E+03	1074.131	n/a	n/a	n/a	n/a	1074.136	n/a	n/a	n/a	n/a	0.8655	1.853	1.853	60.196	n/a	n/a	n/a		Medium
apo BRD4(1-477) wt	60.00s	N66428_23_01_14		391	400	CDIIKHPMDM	H	2	7.5	7.37-7.67	23	57	56-60	0.039	-0.001	6.16E+05	603.21	n/a	n/a	n/a	n/a	603.053	n/a	n/a	n/a	n/a	0.8446	0.809	1.619	52.89	n/a	n/a	n/a		Medium
apo BRD4(1-477) wt	60.00s	N66428_23_01_14		391	404	CDIIKHPMDMSTIK	H	2	6.7	6.63-6.93	22	86	83-90	0.052	-0.003	1.54E+05	818.108	n/a	n/a	n/a	n/a	818.011	n/a	n/a	n/a	n/a	0.8519	1.011	2.023	34.001	n/a	n/a	n/a		Medium
apo BRD4(1-477) wt	60.00s	N66428_23_01_14		391	406	CDIIKHPMDMSTIKSK	H	2	5.51	5.43-5.73	23	95	92-98	0.071	-0.004	8.66E+04	925.829	n/a	n/a	n/a	n/a	925.661	n/a	n/a	n/a	n/a	0.8553	1.037	2.075	28.835	n/a	n/a	n/a		Medium
apo BRD4(1-477) wt	60.00s	N66428_23_01_14		391	407	CDIIKHPMDMSTIKSKL	H	2	8.09	8.00-8.30	22	112	109-116	0.063	-0.003	1.51E+05	982.334	n/a	n/a	n/a	n/a	982.23	n/a	n/a	n/a	n/a	0.8537	1.027	2.055	25.39	n/a	n/a	n/a		Medium
apo BRD4(1-477) wt	60.00s	N66428_23_01_14		391	410	CDIIKHPMDMSTIKSKLEAR	H	3	7.88	7.79-8.09	22	74	72-77	0.058	-0.002	6.99E+04	774.023	n/a	n/a	n/a	n/a	773.927	n/a	n/a	n/a	n/a	0.8554	0.663	1.989	25.476	n/a	n/a	n/a		High
apo BRD4(1-477) wt	60.00s	N66428_23_01_14		400	406	MSTIKSK	H	1	3.22	3.01-3.32	24	37	138-144	0.081	-0.013	2.55E+04	796.129	n/a	n/a	n/a	n/a	796.184	n/a	n/a	n/a	n/a	0.7824	1.203	1.203	49.634	n/a	n/a	n/a		Medium
apo BRD4(1-477) wt	60.00s	N66428_23_01_14		400	407	MSTIKSKL	H	1	4.9	4.79-5.00	16	44	159-164	0.083	-0.004	1.64E+04	908.574	n/a	n/a	n/a	n/a	908.363	n/a	n/a	n/a	n/a	0.847	0.224	0.224	5.79	n/a	n/a	n/a		Medium
apo BRD4(1-477) wt	60.00s	N66428_23_01_14		401	407	STIKSKL	H	1	4.14	4.09-4.21	10	39	131-142	0.079	-0.004	2.35E+04	777.231	n/a	n/a	n/a	n/a	777.105	n/a	n/a	n/a	n/a	0.8488	0.163	0.163	5.385	n/a	n/a	n/a		Medium
apo BRD4(1-477) wt	60.00s	N66428_23_01_14		407	424	LEAREYRDAQEFGADVRL	H	3	9.73	9.63-9.94	24	59	59-63	0.066	-0.001	2.62E+04	714.839	n/a	n/a	n/a	n/a	714.729	n/a	n/a	n/a	n/a	0.8308	0.954	2.862	34.096	n/a	n/a	n/a		Medium
apo BRD4(1-477) wt	60.00s	N66428_23_01_14		407	425	LEAREYRDAQEFGADVRLM	H	2	10.72	10.63-10.79	12	62	120-124	0.074	-0.002	5.94E+04	1137.428	n/a	n/a	n/a	n/a	1137.323	n/a	n/a	n/a	n/a	0.8534	1.566	3.133	30.12	n/a	n/a	n/a		High
apo BRD4(1-477) wt	60.00s	N66428_23_01_14		408	425	EAREYRDAQEFGADVRLM	H	2	10.21	0.00-0.00	0	57	0-0														0	n/a	n/a	n/a	n/a	n/a	n/a		Low
apo BRD4(1-477) wt	60.00s	N66428_23_01_14		408	425	EAREYRDAQEFGADVRLM	H	3	10.21	10.19-10.49	23	56	57-61	0.05	0.002	5.71E+05	720.718	n/a	n/a	n/a	n/a	720.691	n/a	n/a	n/a	n/a	0.8643	0.903	2.71	34.128	n/a	n/a	n/a		Medium
apo BRD4(1-477) wt	60.00s	N66428_23_01_14		411	425	EYRDAQEFGADVRLM	H	2	10.56	10.48-10.63	12	93	89-96	0.064	-0.001	1.56E+05	902.344	n/a	n/a	n/a	n/a	902.233	n/a	n/a	n/a	n/a	0.8688	1.245	2.49	32.691	n/a	n/a	n/a		Medium
apo BRD4(1-477) wt	60.00s	N66428_23_01_14		418	425	FGADVRLM	H	1	9.65	9.51-9.75	19	43	161-166	0.077	-0.001	3.43E+04	909.537	n/a	n/a	n/a	n/a	909.397	n/a	n/a	n/a	n/a	0.865	0.31	0.31	8.617	n/a	n/a	n/a		Medium
apo BRD4(1-477) wt	60.00s	N66428_23_01_14		426	441	FSNCYKYNPPDHEVVA	H	2	6.7	6.51-6.81	22	100	97-102	0.064	-0.004	1.40E+05	943.91	n/a	n/a	n/a	n/a	943.799	n/a	n/a	n/a	n/a	0.8702	1.268	2.536	38.141	n/a	n/a	n/a		High
apo BRD4(1-477) wt	60.00s	N66428_23_01_14		426	445	FSNCYKYNPPDHEVVAMARK	H	3	6.33	6.24-6.41	14	80	77-84	0.051	-0.002	1.32E+05	791.823	n/a	n/a	n/a	n/a	791.724	n/a	n/a	n/a	n/a	0.8392	0.823	2.468	30.402	n/a	n/a	n/a		Medium
apo BRD4(1-477) wt	60.00s	N66428_23_01_14		426	448	FSNCYKYNPPDHEVVAMARKLQD	H	3	9.22	9.09-9.39	22	79	77-84	0.06	-0.002	2.00E+05	910.651	n/a	n/a	n/a	n/a	910.578	n/a	n/a	n/a	n/a	0.8694	0.885	2.656	24.327	n/a	n/a	n/a		Medium
apo BRD4(1-477) wt	60.00s	N66428_23_01_14		429	441	CYKYNPPDHEVVA	H	2	5.38	5.19-5.48	21	76	73-81	0.052	-0.002	3.80E+05	769.475	n/a	n/a	n/a	n/a	769.433	n/a	n/a	n/a	n/a	0.8963	1.078	2.157	45.192	n/a	n/a	n/a		High
apo BRD4(1-477) wt	60.00s	N66428_23_01_14		429	453	CYKYNPPDHEVVAMARKLQDVFEMR	H	3	13.43	0.00-0.00	0	70	0-0														0	n/a	n/a	n/a	n/a	n/a	n/a		Low
apo BRD4(1-477) wt	60.00s	N66428_23_01_14		429	453	CYKYNPPDHEVVAMARKLQDVFEMR	H	4	13.43	13.30-13.57	20	70	66-72	0.056	0.001	9.31E+04	761.832	n/a	n/a	n/a	n/a	761.757	n/a	n/a	n/a	n/a	0.8684	0.623	2.492	22.324	n/a	n/a	n/a		Medium
apo BRD4(1-477) wt	60.00s	N66428_23_01_14		430	441	YKYNPPDHEVVA	H	2	5.12	4.88-5.19	24	69	66-72	0.054	-0.002	1.51E+05	717.8	n/a	n/a	n/a	n/a	717.756	n/a	n/a	n/a	n/a	0.8918	0.973	1.947	48.729	n/a	n/a	n/a		Medium
apo BRD4(1-477) wt	60.00s	N66428_23_01_14		430	445	YKYNPPDHEVVAMARK	H	2	5.16	0.00-0.00	0	58	0-0														0	n/a	n/a	n/a	n/a	n/a	n/a		Low
apo BRD4(1-477) wt	60.00s	N66428_23_01_14		430	445	YKYNPPDHEVVAMARK	H	3	5.16	5.02-5.32	23	59	56-62	0.056	-0.003	3.00E+04	641.246	n/a	n/a	n/a	n/a	641.213	n/a	n/a	n/a	n/a	0.8512	0.811	2.432	41.959	n/a	n/a	n/a		Medium
apo BRD4(1-477) wt	60.00s	N66428_23_01_14		431	441	KYNPPDHEVVA	H	2	4.23	4.15-4.45	23	59	57-63	0.045	-0.002	3.43E+05	636.196	n/a	n/a	n/a	n/a	636.179	n/a	n/a	n/a	n/a	0.9067	0.984	1.968	58.385	n/a	n/a	n/a		High
apo BRD4(1-477) wt	60.00s	N66428_23_01_14		431	445	KYNPPDHEVVAMARK	H	2	4.4	4.29-4.52	18	90	88-92	0.072	-0.003	2.25E+04	879.914	n/a	n/a	n/a	n/a	879.79	n/a	n/a	n/a	n/a	0.852	1.277	2.553	39.98	n/a	n/a	n/a		Medium
apo BRD4(1-477) wt	60.00s	N66428_23_01_14		431	448	KYNPPDHEVVAMARKLQD	H	2	7.83	0.00-0.00	0	70	0-0														0	n/a	n/a	n/a	n/a	n/a	n/a		Low
apo BRD4(1-477) wt	60.00s	N66428_23_01_14		431	448	KYNPPDHEVVAMARKLQD	H	3	7.83	7.68-7.87	15	70	68-76	0.053	-0.002	2.56E+05	705.632	n/a	n/a	n/a	n/a	705.562	n/a	n/a	n/a	n/a	0.8896	0.76	2.279	28.94	n/a	n/a	n/a		High
apo BRD4(1-477) wt	60.00s	N66428_23_01_14		431	453	KYNPPDHEVVAMARKLQDVFEMR	H	3	13.33	0.00-0.00	0	64	0-0														0	n/a	n/a	n/a	n/a	n/a	n/a		Low
apo BRD4(1-477) wt	60.00s	N66428_23_01_14		431	453	KYNPPDHEVVAMARKLQDVFEMR	H	4	13.33	13.20-13.50	22	65	61-68	0.05	0.001	2.28E+05	695.234	n/a	n/a	n/a	n/a	695.172	n/a	n/a	n/a	n/a	0.8758	0.618	2.472	24.896	n/a	n/a	n/a		High
apo BRD4(1-477) wt	60.00s	N66428_23_01_14		442	448	MARKLQD	H	1	3.57	3.50-3.68	14	42	145-150	0.07	-0.003	2.38E+04	862.582	n/a	n/a	n/a	n/a	862.455	n/a	n/a	n/a	n/a	0.8666	0.424	0.424	13.503	n/a	n/a	n/a		High
apo BRD4(1-477) wt	60.00s	N66428_23_01_14		442	453	MARKLQDVFEMR	H	2	9.39	9.32-9.62	22	85	82-87	0.049	-0.001	4.54E+05	763.416	n/a	n/a	n/a	n/a	763.344	n/a	n/a	n/a	n/a	0.8914	0.424	0.848	14.377	n/a	n/a	n/a		High
apo BRD4(1-477) wt	60.00s	N66428_23_01_14		446	453	LQDVFEMR	H	1	10.45	10.37-10.52	12	50	185-191	0.086	-0.001	2.34E+04	1039.06	n/a	n/a	n/a	n/a	1038.923	n/a	n/a	n/a	n/a	0.8455	0.722	0.722	18.601	n/a	n/a	n/a		Medium
apo BRD4(1-477) wt	60.00s	N66428_23_01_14		453	467	RFAKMPDEPEEPVVA	H	2	6.83	6.73-7.03	23	87	84-91	0.077	-0.004	2.50E+04	861.208	n/a	n/a	n/a	n/a	861.081	n/a	n/a	n/a	n/a	0.8085	2.604	5.209	99.563	n/a	n/a	n/a		Medium
apo BRD4(1-477) wt	60.00s	N66428_23_01_14		454	467	FAKMPDEPEEPVVA	H	2	7.36	7.22-7.51	21	76	73-79	0.046	-0.001	1.01E+06	783.053	n/a	n/a	n/a	n/a	783.067	n/a	n/a	n/a	n/a	0.8923	2.683	5.365	107.196	n/a	n/a	n/a		High
apo BRD4(1-477) wt	60.00s	N66428_23_01_14		454	477	FAKMPDEPEEPVVAVSSPAVPPPT	H	3	7.67	7.49-7.79	23	69	65-71	0.058	-0.003	2.75E+05	834.721	n/a	n/a	n/a	n/a	834.732	n/a	n/a	n/a	n/a	0.8699	3.121	9.362	109.328	n/a	n/a	n/a		High
apo BRD4(1-477) wt	60.00s	N66428_23_01_14		468	477	VSSPAVPPPT	H	1	3.77	3.69-3.99	23	149	146-152	0.071	-0.004	7.44E+04	955.094	n/a	n/a	n/a	n/a	955.033	n/a	n/a	n/a	n/a	0.8665	2.949	2.949	109.197	n/a	n/a	n/a		Medium
apo BRD4(1-477) wt	60.00s	N66428_23_01_15		1	26	MSAESGPGTRLRNLPVMGDGLETSQM	H	3	10.23	10.14-10.37	18	73	73-78	0.071	0	1.88E+04	916.82	n/a	n/a	n/a	n/a	916.847	n/a	n/a	n/a	n/a	0.8429	4.143	12.43	100.882	n/a	n/a	n/a		Medium
apo BRD4(1-477) wt	60.00s	N66428_23_01_15		5	26	SGPGTRLRNLPVMGDGLETSQM	H	3	9.78	9.63-9.94	24	59	56-62	0.064	-0.002	1.58E+04	776.361	n/a	n/a	n/a	n/a	776.353	n/a	n/a	n/a	n/a	0.8403	3.138	9.415	99.729	n/a	n/a	n/a		Medium
apo BRD4(1-477) wt	60.00s	N66428_23_01_15		12	26	RNLPVMGDGLETSQM	H	2	9.06	8.95-9.17	17	83	79-84	0.072	-0.001	2.32E+04	828.142	n/a	n/a	n/a	n/a	828.157	n/a	n/a	n/a	n/a	0.8183	3.212	6.424	116.253	n/a	n/a	n/a		Medium
apo BRD4(1-477) wt	60.00s	N66428_23_01_15		15	26	PVMGDGLETSQM	H	2	8.1	7.98-8.27	21	59	60-64	0.046	0	8.37E+04	635.631	n/a	n/a	n/a	n/a	635.661	n/a	n/a	n/a	n/a	0.8431	2.438	4.877	97.162	n/a	n/a	n/a		Medium
apo BRD4(1-477) wt	60.00s	N66428_23_01_15		27	40	STTQAQAQPQPANA	H	2	3.15	3.08-3.32	19	67	66-71	0.049	-0.001	6.47E+04	709.956	n/a	n/a	n/a	n/a	709.956	n/a	n/a	n/a	n/a	0.8888	2.717	5.433	111.212	n/a	n/a	n/a		Medium
apo BRD4(1-477) wt	60.00s	N66428_23_01_15		41	63	ASTNPPPPETSNPNKPKRQTNQL	H	3	3.78	3.70-3.99	22	63	61-66	0.063	-0.002	4.85E+04	842.496	n/a	n/a	n/a	n/a	842.503	n/a	n/a	n/a	n/a	0.8824	2.587	7.76	95.589	n/a	n/a	n/a		Medium
apo BRD4(1-477) wt	60.00s	N66428_23_01_15		41	65	ASTNPPPPETSNPNKPKRQTNQLQY	H	3	4.4	4.32-4.61	23	71	68-75	0.066	-0.002	1.32E+05	939.696	n/a	n/a	n/a	n/a	939.713	n/a	n/a	n/a	n/a	0.8869	2.696	8.089	83.676	n/a	n/a	n/a		Medium
apo BRD4(1-477) wt	60.00s	N66428_23_01_15		66	72	LLRVVLK	H	1	6.85	6.78-6.89	9	42	149-157	0.09	0	6.06E+03	841.256	n/a	n/a	n/a	n/a	841.231	n/a	n/a	n/a	n/a	0.9024	0.114	0.114	3.138	n/a	n/a	n/a		Medium
apo BRD4(1-477) wt	60.00s	N66428_23_01_15		68	74	RVVLKTL	H	1	6.31	6.24-6.39	12	42	146-147	0.078	-0.002	5.06E+03	829.393	n/a	n/a	n/a	n/a	829.397	n/a	n/a	n/a	n/a	0.865	0.333	0.333	9.05	n/a	n/a	n/a		Medium
apo BRD4(1-477) wt	60.00s	N66428_23_01_15		69	78	VVLKTLWKHQ	H	2	7.2	7.08-7.37	21	67	64-71	0.051	-0.002	1.07E+05	627.315	n/a	n/a	n/a	n/a	627.294	n/a	n/a	n/a	n/a	0.8972	0.526	1.052	25.357	n/a	n/a	n/a		Medium
apo BRD4(1-477) wt	60.00s	N66428_23_01_15		69	88	VVLKTLWKHQFAWPFQQPVD	H	3	13.36	13.26-13.54	21	72	69-74	0.063	0	3.44E+04	824.575	n/a	n/a	n/a	n/a	824.527	n/a	n/a	n/a	n/a	0.8647	0.897	2.69	28.231	n/a	n/a	n/a		High
apo BRD4(1-477) wt	60.00s	N66428_23_01_15		69	91	VVLKTLWKHQFAWPFQQPVDAVK	H	3	13	12.77-13.07	23	82	79-86	0.084	-0.001	2.48E+04	924.334	n/a	n/a	n/a	n/a	924.253	n/a	n/a	n/a	n/a	0.8603	1.164	3.491	20.854	n/a	n/a	n/a		High
apo BRD4(1-477) wt	60.00s	N66428_23_01_15		75	91	WKHQFAWPFQQPVDAVK	H	2	12.16	11.95-12.25	22	60	116-119	0.098	-0.002	8.27E+03	1058.816	n/a	n/a	n/a	n/a	1058.692	n/a	n/a	n/a	n/a	0.7998	1.488	2.975	44.424	n/a	n/a	n/a		Medium
apo BRD4(1-477) wt	60.00s	N66428_23_01_15		78	88	QFAWPFQQPVD	H	2	13.66	13.56-13.86	23	65	61-69	0.045	0.002	6.27E+05	682.857	n/a	n/a	n/a	n/a	682.836	n/a	n/a	n/a	n/a	0.8926	0.584	1.168	30.862	n/a	n/a	n/a		High
apo BRD4(1-477) wt	60.00s	N66428_23_01_15		78	91	QFAWPFQQPVDAVK	H	2	13.27	13.15-13.42	20	86	83-89	0.069	0	3.45E+04	832.591	n/a	n/a	n/a	n/a	832.517	n/a	n/a	n/a	n/a	0.8649	1.074	2.148	37.948	n/a	n/a	n/a		High
apo BRD4(1-477) wt	60.00s	N66428_23_01_15		79	88	FAWPFQQPVD	H	2	13.7	13.61-13.91	23	60	56-64	0.044	0.004	1.01E+06	618.775	n/a	n/a	n/a	n/a	618.744	n/a	n/a	n/a	n/a	0.8713	0.556	1.112	33.91	n/a	n/a	n/a		Medium
apo BRD4(1-477) wt	60.00s	N66428_23_01_15		79	91	FAWPFQQPVDAVK	H	2	13.3	13.15-13.44	21	77	73-79	0.056	0.001	8.83E+04	768.518	n/a	n/a	n/a	n/a	768.444	n/a	n/a	n/a	n/a	0.8601	1.065	2.131	38.149	n/a	n/a	n/a		Medium
apo BRD4(1-477) wt	60.00s	N66428_23_01_15		82	88	PFQQPVD	H	1	13.7	13.64-13.75	9	141	137-144	0.064	0.001	8.83E+04	831.662	n/a	n/a	n/a	n/a	831.562	n/a	n/a	n/a	n/a	0.8758	0.658	0.658	28.251	n/a	n/a	n/a		Medium
apo BRD4(1-477) wt	60.00s	N66428_23_01_15		89	102	AVKLNLPDYYKIIK	H	2	10.27	10.21-10.33	10	52	100-104	0.054	0	6.61E+04	841.866	n/a	n/a	n/a	n/a	841.847	n/a	n/a	n/a	n/a	0.8253	1.826	3.652	50.252	n/a	n/a	n/a		Medium
apo BRD4(1-477) wt	60.00s	N66428_23_01_15		89	106	AVKLNLPDYYKIIKTPMD	H	2	11.36	0.00-0.00	0	60	0-0														0	n/a	n/a	n/a	n/a	n/a	n/a		Low
apo BRD4(1-477) wt	60.00s	N66428_23_01_15		89	106	AVKLNLPDYYKIIKTPMD	H	3	11.36	11.21-11.50	21	60	57-63	0.057	0	6.54E+04	709.992	n/a	n/a	n/a	n/a	710.001	n/a	n/a	n/a	n/a	0.8789	1.483	4.449	54.295	n/a	n/a	n/a		High
apo BRD4(1-477) wt	60.00s	N66428_23_01_15		92	99	LNLPDYYK	H	2	8.47	8.30-8.60	23	48	46-51	0.037	-0.001	1.20E+05	514.281	n/a	n/a	n/a	n/a	514.252	n/a	n/a	n/a	n/a	0.8281	0.667	1.334	52.951	n/a	n/a	n/a		Medium
apo BRD4(1-477) wt	60.00s	N66428_23_01_15		92	102	LNLPDYYKIIK	H	2	10.6	10.46-10.75	21	74	70-78	0.049	0	4.45E+05	692.037	n/a	n/a	n/a	n/a	692.044	n/a	n/a	n/a	n/a	0.8946	1.214	2.428	49.595	n/a	n/a	n/a		Medium
apo BRD4(1-477) wt	60.00s	N66428_23_01_15		92	106	LNLPDYYKIIKTPMD	H	2	11.83	11.62-11.92	23	99	96-102	0.07	0	8.46E+04	914.938	n/a	n/a	n/a	n/a	914.913	n/a	n/a	n/a	n/a	0.899	1.831	3.661	51.73	n/a	n/a	n/a		High
apo BRD4(1-477) wt	60.00s	N66428_23_01_15		92	117	LNLPDYYKIIKTPMDMGTIKKRLENN	H	3	11.27	11.20-11.33	11	82	82-89	0.096	-0.003	7.06E+03	1039.086	n/a	n/a	n/a	n/a	1038.991	n/a	n/a	n/a	n/a	0.7801	1.427	4.281	32.066	n/a	n/a	n/a		Medium
apo BRD4(1-477) wt	60.00s	N66428_23_01_15		92	117	LNLPDYYKIIKTPMDMGTIKKRLENN	H	4	11.27	11.17-11.46	21	82	79-85	0.063	0	3.46E+04	779.521	n/a	n/a	n/a	n/a	779.476	n/a	n/a	n/a	n/a	0.8561	1.051	4.206	33.574	n/a	n/a	n/a		High
apo BRD4(1-477) wt	60.00s	N66428_23_01_15		93	102	NLPDYYKIIK	H	2	10.6	10.52-10.75	17	65	61-68	0.056	0	2.17E+04	635.492	n/a	n/a	n/a	n/a	635.296	n/a	n/a	n/a	n/a	0.7558	1.045	2.09	53.341	n/a	n/a	n/a		Medium
apo BRD4(1-477) wt	60.00s	N66428_23_01_15		98	111	YKIIKTPMDMGTIK	H	2	7.84	7.78-7.99	17	84	84-89	0.075	-0.002	1.01E+04	821.633	n/a	n/a	n/a	n/a	821.481	n/a	n/a	n/a	n/a	0.7711	0.955	1.909	32.749	n/a	n/a	n/a		Medium
apo BRD4(1-477) wt	60.00s	N66428_23_01_15		98	117	YKIIKTPMDMGTIKKRLENN	H	3	7.82	7.68-7.98	23	65	62-68	0.072	-0.002	1.33E+04	799.813	n/a	n/a	n/a	n/a	799.776	n/a	n/a	n/a	n/a	0.8443	0.81	2.431	28.656	n/a	n/a	n/a		Medium
apo BRD4(1-477) wt	60.00s	N66428_23_01_15		100	106	IIKTPMD	H	1	5.44	5.32-5.58	19	145	142-150	0.091	-0.003	8.55E+03	819.771	n/a	n/a	n/a	n/a	819.702	n/a	n/a	n/a	n/a	0.8595	1.687	1.687	70.184	n/a	n/a	n/a		Medium
apo BRD4(1-477) wt	60.00s	N66428_23_01_15		103	111	TPMDMGTIK	H	1	6.03	0.00-0.00	0	46	0-0														0	n/a	n/a	n/a	n/a	n/a	n/a		Low
apo BRD4(1-477) wt	60.00s	N66428_23_01_15		103	111	TPMDMGTIK	H	2	6.03	5.92-6.22	22	45	42-49	0.036	-0.001	1.33E+05	497.932	n/a	n/a	n/a	n/a	497.864	n/a	n/a	n/a	n/a	0.8466	0.255	0.51	13.954	n/a	n/a	n/a		Medium
apo BRD4(1-477) wt	60.00s	N66428_23_01_15		103	113	TPMDMGTIKKR	H	2	4.2	4.11-4.41	23	65	62-68	0.043	-0.002	2.79E+05	640.168	n/a	n/a	n/a	n/a	640.071	n/a	n/a	n/a	n/a	0.8733	0.283	0.566	13.796	n/a	n/a	n/a		Medium
apo BRD4(1-477) wt	60.00s	N66428_23_01_15		103	114	TPMDMGTIKKRL	H	2	6.66	6.55-6.80	18	74	71-78	0.062	-0.002	1.86E+04	697	n/a	n/a	n/a	n/a	696.752	n/a	n/a	n/a	n/a	0.8026	0.385	0.771	15.899	n/a	n/a	n/a		Medium
apo BRD4(1-477) wt	60.00s	N66428_23_01_15		103	116	TPMDMGTIKKRLEN	H	2	6.78	6.76-6.91	12	92	92-97	0.071	-0.002	1.23E+04	818.483	n/a	n/a	n/a	n/a	818.42	n/a	n/a	n/a	n/a	0.8385	0.445	0.889	13.659	n/a	n/a	n/a		Medium
apo BRD4(1-477) wt	60.00s	N66428_23_01_15		103	117	TPMDMGTIKKRLENN	H	2	7.12	7.00-7.30	23	103	101-107	0.056	-0.002	1.60E+05	875.715	n/a	n/a	n/a	n/a	875.68	n/a	n/a	n/a	n/a	0.8602	0.654	1.307	17.151	n/a	n/a	n/a		High
apo BRD4(1-477) wt	60.00s	N66428_23_01_15		103	118	TPMDMGTIKKRLENNY	H	2	8.47	8.41-8.54	11	53	116-119	0.077	-0.001	1.68E+04	957.591	n/a	n/a	n/a	n/a	957.272	n/a	n/a	n/a	n/a	0.7044	0.694	1.389	17.405	n/a	n/a	n/a		Medium
apo BRD4(1-477) wt	60.00s	N66428_23_01_15		103	124	TPMDMGTIKKRLENNYYWNAQE	H	3	10.54	10.45-10.75	22	77	74-81	0.059	-0.001	2.04E+05	903.25	n/a	n/a	n/a	n/a	903.21	n/a	n/a	n/a	n/a	0.8868	1.196	3.588	28.418	n/a	n/a	n/a		High
apo BRD4(1-477) wt	60.00s	N66428_23_01_15		103	125	TPMDMGTIKKRLENNYYWNAQEC	H	3	11.03	10.93-11.23	23	81	77-83	0.069	-0.001	8.52E+04	937.684	n/a	n/a	n/a	n/a	937.644	n/a	n/a	n/a	n/a	0.8942	1.249	3.746	28.037	n/a	n/a	n/a		Medium
apo BRD4(1-477) wt	60.00s	N66428_23_01_15		107	113	MGTIKKR	H	1	3.17	3.13-3.22	8	43	147-158	0.068	-0.003	4.82E+04	834.298	n/a	n/a	n/a	n/a	834.238	n/a	n/a	n/a	n/a	0.8828	0.173	0.173	6.244	n/a	n/a	n/a		High
apo BRD4(1-477) wt	60.00s	N66428_23_01_15		107	116	MGTIKKRLEN	H	2	3.78	3.68-3.89	17	62	61-66	0.056	-0.002	1.29E+04	596.053	n/a	n/a	n/a	n/a	595.937	n/a	n/a	n/a	n/a	0.8019	0.214	0.428	10.974	n/a	n/a	n/a		Medium
apo BRD4(1-477) wt	60.00s	N66428_23_01_15		107	117	MGTIKKRLENN	H	2	3.81	3.73-3.91	14	69	66-71	0.044	-0.001	1.50E+05	653.187	n/a	n/a	n/a	n/a	653.139	n/a	n/a	n/a	n/a	0.8855	0.365	0.729	15.4	n/a	n/a	n/a		High
apo BRD4(1-477) wt	60.00s	N66428_23_01_15		107	118	MGTIKKRLENNY	H	2	4.78	4.69-4.96	21	80	78-84	0.061	-0.002	5.26E+04	734.854	n/a	n/a	n/a	n/a	734.796	n/a	n/a	n/a	n/a	0.8823	0.435	0.87	14.566	n/a	n/a	n/a		Medium
apo BRD4(1-477) wt	60.00s	N66428_23_01_15		114	124	LENNYYWNAQE	H	2	9.14	9.01-9.32	24	70	67-75	0.065	0	4.26E+04	724.054	n/a	n/a	n/a	n/a	723.974	n/a	n/a	n/a	n/a	0.8587	1.229	2.459	50.366	n/a	n/a	n/a		Medium
apo BRD4(1-477) wt	60.00s	N66428_23_01_15		114	125	LENNYYWNAQEC	H	2	10.22	10.10-10.38	22	76	73-80	0.057	0	3.57E+04	775.646	n/a	n/a	n/a	n/a	775.581	n/a	n/a	n/a	n/a	0.7621	1.264	2.527	57.75	n/a	n/a	n/a		Medium
apo BRD4(1-477) wt	60.00s	N66428_23_01_15		118	124	YYWNAQE	H	1	9.08	8.94-9.20	20	168	165-173	0.086	-0.001	4.40E+04	976.087	n/a	n/a	n/a	n/a	976.074	n/a	n/a	n/a	n/a	0.867	2.07	2.07	66.27	n/a	n/a	n/a		Medium
apo BRD4(1-477) wt	60.00s	N66428_23_01_15		125	131	CIQDFNT	H	1	6.05	5.95-6.16	15	140	138-143	0.066	-0.001	4.58E+04	841.175	n/a	n/a	n/a	n/a	841.092	n/a	n/a	n/a	n/a	0.8637	0.169	0.169	5.852	n/a	n/a	n/a		Medium
apo BRD4(1-477) wt	60.00s	N66428_23_01_15		125	132	CIQDFNTM	H	1	8.56	8.50-8.61	9	170	166-171	0.08	-0.001	2.02E+04	972.408	n/a	n/a	n/a	n/a	972.386	n/a	n/a	n/a	n/a	0.8542	0.266	0.266	6.939	n/a	n/a	n/a		Medium
apo BRD4(1-477) wt	60.00s	N66428_23_01_15		126	132	IQDFNTM	H	1	7.78	7.66-7.94	22	41	144-151	0.066	-0.001	9.77E+04	869.241	n/a	n/a	n/a	n/a	869.156	n/a	n/a	n/a	n/a	0.8771	0.18	0.18	5.75	n/a	n/a	n/a		Medium
apo BRD4(1-477) wt	60.00s	N66428_23_01_15		130	137	NTMFTNCY	H	1	10.55	10.44-10.64	16	173	170-177	0.102	-0.002	6.81E+03	994.504	n/a	n/a	n/a	n/a	994.386	n/a	n/a	n/a	n/a	0.853	0.261	0.261	6.377	n/a	n/a	n/a		Medium
apo BRD4(1-477) wt	60.00s	N66428_23_01_15		136	148	CYIYNKPGDDIVL	H	2	11.04	10.94-11.24	23	79	76-84	0.06	0	1.34E+05	758.508	n/a	n/a	n/a	n/a	758.456	n/a	n/a	n/a	n/a	0.8798	1.085	2.17	41.439	n/a	n/a	n/a		Medium
apo BRD4(1-477) wt	60.00s	N66428_23_01_15		138	148	IYNKPGDDIVL	H	2	9.41	9.42-9.73	24	60	60-65	0.048	0.004	1.35E+06	625.227	n/a	n/a	n/a	n/a	625.205	n/a	n/a	n/a	n/a	0.8207	0.993	1.986	52.736	n/a	n/a	n/a		Medium
apo BRD4(1-477) wt	60.00s	N66428_23_01_15		144	151	DDIVLMAE	H	1	13.7	13.67-13.73	6	153	149-155	0.066	0.003	6.26E+04	906.703	n/a	n/a	n/a	n/a	906.676	n/a	n/a	n/a	n/a	0.903	0.642	0.642	27.978	n/a	n/a	n/a		Medium
apo BRD4(1-477) wt	60.00s	N66428_23_01_15		148	155	LMAEALEK	H	1	8.31	8.19-8.50	24	160	155-163	0.06	-0.001	4.54E+05	905.313	n/a	n/a	n/a	n/a	905.281	n/a	n/a	n/a	n/a	0.9105	0.189	0.189	4.708	n/a	n/a	n/a		High
apo BRD4(1-477) wt	60.00s	N66428_23_01_15		149	155	MAEALEK	H	1	4.02	3.96-4.04	6	144	141-147	0.071	-0.001	1.81E+04	792.137	n/a	n/a	n/a	n/a	792.078	n/a	n/a	n/a	n/a	0.9055	0.144	0.144	4.029	n/a	n/a	n/a		High
apo BRD4(1-477) wt	60.00s	N66428_23_01_15		149	156	MAEALEKL	H	1	8.31	0.00-0.00	0	40	0-0														0	n/a	n/a	n/a	n/a	n/a	n/a		Low
apo BRD4(1-477) wt	60.00s	N66428_23_01_15		149	156	MAEALEKL	H	2	8.31	8.20-8.45	19	40	40-45	0.045	0.004	1.22E+06	453.241	n/a	n/a	n/a	n/a	453.204	n/a	n/a	n/a	n/a	0.81	0.154	0.309	8.013	n/a	n/a	n/a		Medium
apo BRD4(1-477) wt	60.00s	N66428_23_01_15		150	156	AEALEKL	H	1	8.31	8.16-8.47	24	131	127-133	0.065	-0.005	1.46E+05	774.053	n/a	n/a	n/a	n/a	774.025	n/a	n/a	n/a	n/a	0.8598	0.13	0.13	3.941	n/a	n/a	n/a		High
apo BRD4(1-477) wt	60.00s	N66428_23_01_15		157	172	FLQKINELPTEETEIM	H	2	10.89	10.78-11.08	23	99	97-105	0.059	0.001	1.10E+06	971.315	n/a	n/a	n/a	n/a	971.349	n/a	n/a	n/a	n/a	0.8963	2.741	5.481	69.531	n/a	n/a	n/a		High
apo BRD4(1-477) wt	60.00s	N66428_23_01_15		158	172	LQKINELPTEETEIM	H	2	9.55	9.48-9.62	11	91	90-95	0.07	-0.001	2.24E+04	897.673	n/a	n/a	n/a	n/a	897.722	n/a	n/a	n/a	n/a	0.8251	2.7	5.4	72.511	n/a	n/a	n/a		Medium
apo BRD4(1-477) wt	60.00s	N66428_23_01_15		161	172	INELPTEETEIM	H	2	9.7	9.59-9.89	23	69	65-72	0.048	-0.001	2.99E+05	712.515	n/a	n/a	n/a	n/a	712.529	n/a	n/a	n/a	n/a	0.8499	2.237	4.475	91.166	n/a	n/a	n/a		Medium
apo BRD4(1-477) wt	60.00s	N66428_23_01_15		162	173	NELPTEETEIMI	H	2	9.71	9.59-9.89	23	68	65-72	0.048	-0.001	2.99E+05	712.515	n/a	n/a	n/a	n/a	712.529	n/a	n/a	n/a	n/a	0.8499	2.237	4.475	91.166	n/a	n/a	n/a		Medium
apo BRD4(1-477) wt	60.00s	N66428_23_01_15		165	172	PTEETEIM	H	1	6.83	6.74-7.04	23	159	155-160	0.078	-0.002	5.39E+04	953.399	n/a	n/a	n/a	n/a	953.53	n/a	n/a	n/a	n/a	0.8711	3.486	3.486	92.864	n/a	n/a	n/a		Medium
apo BRD4(1-477) wt	60.00s	N66428_23_01_15		365	371	FAKKHAA	H	1	3.07	2.99-3.18	15	36	135-148	0.064	-0.002	4.93E+04	774.596	n/a	n/a	n/a	n/a	774.604	n/a	n/a	n/a	n/a	0.9	1.688	1.688	75.91	n/a	n/a	n/a		High
apo BRD4(1-477) wt	60.00s	N66428_23_01_15		365	381	FAKKHAAYAWPFYKPVD	H	2	10.64	10.59-10.74	11	54	111-119	0.071	-0.001	1.13E+05	1022.287	n/a	n/a	n/a	n/a	1022.2	n/a	n/a	n/a	n/a	0.8708	1.522	3.045	42.211	n/a	n/a	n/a		Medium
apo BRD4(1-477) wt	60.00s	N66428_23_01_15		369	381	HAAYAWPFYKPVD	H	2	11.94	11.74-12.03	21	79	76-83	0.058	0.001	9.05E+04	784.327	n/a	n/a	n/a	n/a	784.209	n/a	n/a	n/a	n/a	0.8482	0.83	1.661	35.954	n/a	n/a	n/a		Medium
apo BRD4(1-477) wt	60.00s	N66428_23_01_15		372	378	YAWPFYK	H	1	12.7	12.60-12.74	10	48	176-179	0.08	0	2.31E+04	975.459	n/a	n/a	n/a	n/a	975.304	n/a	n/a	n/a	n/a	0.8341	0.185	0.185	6.675	n/a	n/a	n/a		Medium
apo BRD4(1-477) wt	60.00s	N66428_23_01_15		372	381	YAWPFYKPVD	H	2	13.05	12.97-13.27	23	61	58-63	0.046	0.004	8.98E+05	644.417	n/a	n/a	n/a	n/a	644.427	n/a	n/a	n/a	n/a	0.8379	0.696	1.393	36.214	n/a	n/a	n/a		Medium
apo BRD4(1-477) wt	60.00s	N66428_23_01_15		372	383	YAWPFYKPVDVE	H	2	13.37	13.26-13.49	17	76	73-79	0.051	0	4.28E+04	759.173	n/a	n/a	n/a	n/a	758.923	n/a	n/a	n/a	n/a	0.7242	1.07	2.139	44.545	n/a	n/a	n/a		Medium
apo BRD4(1-477) wt	60.00s	N66428_23_01_15		382	390	VEALGLHDY	H	1	8.22	8.08-8.39	24	192	190-195	0.067	-0.002	1.32E+05	1020.578	n/a	n/a	n/a	n/a	1020.546	n/a	n/a	n/a	n/a	0.859	3.432	3.432	107.107	n/a	n/a	n/a		High
apo BRD4(1-477) wt	60.00s	N66428_23_01_15		382	392	VEALGLHDYCD	H	2	8.69	8.50-8.79	21	59	55-63	0.062	0.005	4.21E+04	620.554	n/a	n/a	n/a	n/a	620.421	n/a	n/a	n/a	n/a	0.6932	2.245	4.489	106.468	n/a	n/a	n/a		Medium
apo BRD4(1-477) wt	60.00s	N66428_23_01_15		383	390	EALGLHDY	H	1	8.22	8.08-8.27	15	168	164-171	0.074	-0.001	3.74E+04	921.605	n/a	n/a	n/a	n/a	920.903	n/a	n/a	n/a	n/a	0.749	2.921	2.921	106.568	n/a	n/a	n/a		Medium
apo BRD4(1-477) wt	60.00s	N66428_23_01_15		384	390	ALGLHDY	H	1	8.22	8.13-8.30	13	146	143-150	0.057	-0.001	1.15E+05	791.276	n/a	n/a	n/a	n/a	791.274	n/a	n/a	n/a	n/a	0.8848	2.405	2.405	104.157	n/a	n/a	n/a		High
apo BRD4(1-477) wt	60.00s	N66428_23_01_15		389	399	DYCDIIKHPMD	H	2	7.78	7.67-7.97	23	67	66-71	0.055	-0.001	5.29E+04	677.096	n/a	n/a	n/a	n/a	677.058	n/a	n/a	n/a	n/a	0.877	1.282	2.565	68.181	n/a	n/a	n/a		Medium
apo BRD4(1-477) wt	60.00s	N66428_23_01_15		389	407	DYCDIIKHPMDMSTIKSKL	H	3	9.85	9.74-9.96	17	64	61-68	0.068	-0.001	1.62E+04	748.164	n/a	n/a	n/a	n/a	748.067	n/a	n/a	n/a	n/a	0.8151	0.842	2.525	34.22	n/a	n/a	n/a		Medium
apo BRD4(1-477) wt	60.00s	N66428_23_01_15		390	399	YCDIIKHPMD	H	2	6.46	6.35-6.62	21	61	58-64	0.052	-0.001	4.88E+04	619.233	n/a	n/a	n/a	n/a	619.14	n/a	n/a	n/a	n/a	0.856	0.908	1.817	61.25	n/a	n/a	n/a		Medium
apo BRD4(1-477) wt	60.00s	N66428_23_01_15		391	399	CDIIKHPMD	H	1	4.91	4.78-5.05	21	51	190-195	0.106	-0.002	7.29E+03	1074.053	n/a	n/a	n/a	n/a	1073.99	n/a	n/a	n/a	n/a	0.8552	1.707	1.707	55.459	n/a	n/a	n/a		Medium
apo BRD4(1-477) wt	60.00s	N66428_23_01_15		391	400	CDIIKHPMDM	H	2	7.5	7.37-7.67	23	57	56-60	0.039	0	5.66E+05	603.185	n/a	n/a	n/a	n/a	603.056	n/a	n/a	n/a	n/a	0.8506	0.813	1.626	53.134	n/a	n/a	n/a		Medium
apo BRD4(1-477) wt	60.00s	N66428_23_01_15		391	404	CDIIKHPMDMSTIK	H	2	6.7	6.63-6.93	22	86	83-90	0.057	-0.002	1.34E+05	818.082	n/a	n/a	n/a	n/a	817.995	n/a	n/a	n/a	n/a	0.8776	0.995	1.991	33.459	n/a	n/a	n/a		Medium
apo BRD4(1-477) wt	60.00s	N66428_23_01_15		391	406	CDIIKHPMDMSTIKSK	H	2	5.51	5.43-5.73	23	95	92-98	0.068	-0.002	8.48E+04	925.78	n/a	n/a	n/a	n/a	925.647	n/a	n/a	n/a	n/a	0.8736	1.023	2.046	28.441	n/a	n/a	n/a		Medium
apo BRD4(1-477) wt	60.00s	N66428_23_01_15		391	407	CDIIKHPMDMSTIKSKL	H	2	8.09	7.99-8.30	22	112	109-116	0.066	-0.001	1.43E+05	982.291	n/a	n/a	n/a	n/a	982.17	n/a	n/a	n/a	n/a	0.8774	0.967	1.934	23.902	n/a	n/a	n/a		High
apo BRD4(1-477) wt	60.00s	N66428_23_01_15		391	410	CDIIKHPMDMSTIKSKLEAR	H	3	7.88	7.79-8.09	22	74	72-77	0.059	-0.002	6.54E+04	774.007	n/a	n/a	n/a	n/a	773.934	n/a	n/a	n/a	n/a	0.8622	0.67	2.011	25.764	n/a	n/a	n/a		High
apo BRD4(1-477) wt	60.00s	N66428_23_01_15		400	406	MSTIKSK	H	1	3.22	3.01-3.32	24	37	138-144	0.074	-0.014	2.55E+04	796.118	n/a	n/a	n/a	n/a	796.252	n/a	n/a	n/a	n/a	0.7668	1.27	1.27	52.414	n/a	n/a	n/a		Medium
apo BRD4(1-477) wt	60.00s	N66428_23_01_15		400	407	MSTIKSKL	H	1	4.9	4.79-5.00	16	44	159-164	0.085	-0.003	1.51E+04	908.573	n/a	n/a	n/a	n/a	908.38	n/a	n/a	n/a	n/a	0.8593	0.241	0.241	6.226	n/a	n/a	n/a		High
apo BRD4(1-477) wt	60.00s	N66428_23_01_15		401	407	STIKSKL	H	1	4.14	4.09-4.21	10	39	131-142	0.073	-0.003	2.36E+04	777.199	n/a	n/a	n/a	n/a	777.074	n/a	n/a	n/a	n/a	0.8429	0.132	0.132	4.355	n/a	n/a	n/a		Medium
apo BRD4(1-477) wt	60.00s	N66428_23_01_15		407	424	LEAREYRDAQEFGADVRL	H	3	9.73	9.63-9.94	24	59	59-63	0.06	-0.001	2.58E+04	714.79	n/a	n/a	n/a	n/a	714.712	n/a	n/a	n/a	n/a	0.8323	0.938	2.813	33.509	n/a	n/a	n/a		Medium
apo BRD4(1-477) wt	60.00s	N66428_23_01_15		407	425	LEAREYRDAQEFGADVRLM	H	2	10.72	10.63-10.79	12	62	120-124	0.075	-0.001	5.49E+04	1137.39	n/a	n/a	n/a	n/a	1137.298	n/a	n/a	n/a	n/a	0.8437	1.541	3.083	29.638	n/a	n/a	n/a		Medium
apo BRD4(1-477) wt	60.00s	N66428_23_01_15		408	425	EAREYRDAQEFGADVRLM	H	2	10.21	0.00-0.00	0	57	0-0														0	n/a	n/a	n/a	n/a	n/a	n/a		Low
apo BRD4(1-477) wt	60.00s	N66428_23_01_15		408	425	EAREYRDAQEFGADVRLM	H	3	10.21	10.19-10.49	23	56	57-61	0.049	0.002	4.98E+05	720.688	n/a	n/a	n/a	n/a	720.669	n/a	n/a	n/a	n/a	0.868	0.882	2.645	33.306	n/a	n/a	n/a		Medium
apo BRD4(1-477) wt	60.00s	N66428_23_01_15		411	425	EYRDAQEFGADVRLM	H	2	10.56	10.48-10.63	12	93	89-96	0.064	0	1.49E+05	902.317	n/a	n/a	n/a	n/a	902.214	n/a	n/a	n/a	n/a	0.8733	1.225	2.451	32.174	n/a	n/a	n/a		High
apo BRD4(1-477) wt	60.00s	N66428_23_01_15		418	425	FGADVRLM	H	1	9.65	9.51-9.75	19	43	161-166	0.077	0	3.33E+04	909.531	n/a	n/a	n/a	n/a	909.413	n/a	n/a	n/a	n/a	0.8806	0.326	0.326	9.058	n/a	n/a	n/a		High
apo BRD4(1-477) wt	60.00s	N66428_23_01_15		426	441	FSNCYKYNPPDHEVVA	H	2	6.7	6.51-6.81	22	100	97-102	0.058	-0.002	1.40E+05	943.871	n/a	n/a	n/a	n/a	943.789	n/a	n/a	n/a	n/a	0.833	1.257	2.514	37.813	n/a	n/a	n/a		Medium
apo BRD4(1-477) wt	60.00s	N66428_23_01_15		426	445	FSNCYKYNPPDHEVVAMARK	H	3	6.33	6.24-6.41	14	80	77-84	0.056	-0.002	1.04E+05	791.777	n/a	n/a	n/a	n/a	791.715	n/a	n/a	n/a	n/a	0.8704	0.813	2.439	30.037	n/a	n/a	n/a		Medium
apo BRD4(1-477) wt	60.00s	N66428_23_01_15		426	448	FSNCYKYNPPDHEVVAMARKLQD	H	3	9.22	9.09-9.39	22	79	77-84	0.06	-0.001	1.60E+05	910.624	n/a	n/a	n/a	n/a	910.567	n/a	n/a	n/a	n/a	0.858	0.874	2.623	24.021	n/a	n/a	n/a		High
apo BRD4(1-477) wt	60.00s	N66428_23_01_15		429	441	CYKYNPPDHEVVA	H	2	5.38	5.19-5.48	21	76	73-81	0.052	-0.001	3.77E+05	769.446	n/a	n/a	n/a	n/a	769.417	n/a	n/a	n/a	n/a	0.905	1.062	2.124	44.515	n/a	n/a	n/a		High
apo BRD4(1-477) wt	60.00s	N66428_23_01_15		429	453	CYKYNPPDHEVVAMARKLQDVFEMR	H	3	13.43	0.00-0.00	0	70	0-0														0	n/a	n/a	n/a	n/a	n/a	n/a		Low
apo BRD4(1-477) wt	60.00s	N66428_23_01_15		429	453	CYKYNPPDHEVVAMARKLQDVFEMR	H	4	13.43	13.30-13.57	20	70	66-72	0.055	0.001	6.04E+04	761.801	n/a	n/a	n/a	n/a	761.737	n/a	n/a	n/a	n/a	0.8545	0.603	2.413	21.617	n/a	n/a	n/a		Medium
apo BRD4(1-477) wt	60.00s	N66428_23_01_15		430	441	YKYNPPDHEVVA	H	2	5.12	4.88-5.19	24	69	66-72	0.053	-0.002	1.55E+05	717.775	n/a	n/a	n/a	n/a	717.731	n/a	n/a	n/a	n/a	0.9008	0.948	1.896	47.469	n/a	n/a	n/a		High
apo BRD4(1-477) wt	60.00s	N66428_23_01_15		430	445	YKYNPPDHEVVAMARK	H	2	5.16	0.00-0.00	0	58	0-0														0	n/a	n/a	n/a	n/a	n/a	n/a		Low
apo BRD4(1-477) wt	60.00s	N66428_23_01_15		430	445	YKYNPPDHEVVAMARK	H	3	5.16	5.02-5.32	23	59	56-62	0.052	-0.001	3.22E+04	641.181	n/a	n/a	n/a	n/a	641.171	n/a	n/a	n/a	n/a	0.8404	0.768	2.305	39.761	n/a	n/a	n/a		Medium
apo BRD4(1-477) wt	60.00s	N66428_23_01_15		431	441	KYNPPDHEVVA	H	2	4.23	4.15-4.45	23	59	57-63	0.047	-0.001	3.14E+05	636.171	n/a	n/a	n/a	n/a	636.159	n/a	n/a	n/a	n/a	0.9096	0.964	1.928	57.196	n/a	n/a	n/a		High
apo BRD4(1-477) wt	60.00s	N66428_23_01_15		431	445	KYNPPDHEVVAMARK	H	2	4.4	4.29-4.52	18	90	88-92	0.073	-0.002	2.09E+04	879.849	n/a	n/a	n/a	n/a	879.769	n/a	n/a	n/a	n/a	0.8785	1.256	2.512	39.327	n/a	n/a	n/a		High
apo BRD4(1-477) wt	60.00s	N66428_23_01_15		431	448	KYNPPDHEVVAMARKLQD	H	2	7.83	0.00-0.00	0	70	0-0														0	n/a	n/a	n/a	n/a	n/a	n/a		Low
apo BRD4(1-477) wt	60.00s	N66428_23_01_15		431	448	KYNPPDHEVVAMARKLQD	H	3	7.83	7.68-7.87	15	70	68-76	0.053	-0.002	2.53E+05	705.614	n/a	n/a	n/a	n/a	705.556	n/a	n/a	n/a	n/a	0.892	0.753	2.26	28.688	n/a	n/a	n/a		High
apo BRD4(1-477) wt	60.00s	N66428_23_01_15		431	453	KYNPPDHEVVAMARKLQDVFEMR	H	3	13.33	0.00-0.00	0	64	0-0														0	n/a	n/a	n/a	n/a	n/a	n/a		Low
apo BRD4(1-477) wt	60.00s	N66428_23_01_15		431	453	KYNPPDHEVVAMARKLQDVFEMR	H	4	13.33	13.20-13.50	22	65	61-68	0.052	0.001	1.64E+05	695.209	n/a	n/a	n/a	n/a	695.156	n/a	n/a	n/a	n/a	0.8789	0.602	2.408	24.255	n/a	n/a	n/a		High
apo BRD4(1-477) wt	60.00s	N66428_23_01_15		442	448	MARKLQD	H	1	3.57	3.50-3.68	14	42	145-150	0.067	-0.002	2.50E+04	862.592	n/a	n/a	n/a	n/a	862.508	n/a	n/a	n/a	n/a	0.8593	0.477	0.477	15.198	n/a	n/a	n/a		Medium
apo BRD4(1-477) wt	60.00s	N66428_23_01_15		442	453	MARKLQDVFEMR	H	2	9.39	9.32-9.62	22	85	82-87	0.051	0	3.99E+05	763.412	n/a	n/a	n/a	n/a	763.376	n/a	n/a	n/a	n/a	0.8471	0.456	0.912	15.469	n/a	n/a	n/a		Medium
apo BRD4(1-477) wt	60.00s	N66428_23_01_15		446	453	LQDVFEMR	H	1	10.45	10.37-10.52	12	50	185-191	0.094	-0.001	1.96E+04	1039.042	n/a	n/a	n/a	n/a	1038.883	n/a	n/a	n/a	n/a	0.8677	0.682	0.682	17.57	n/a	n/a	n/a		High
apo BRD4(1-477) wt	60.00s	N66428_23_01_15		453	467	RFAKMPDEPEEPVVA	H	2	6.83	6.73-7.03	23	87	84-91	0.071	-0.002	2.37E+04	861.25	n/a	n/a	n/a	n/a	861.075	n/a	n/a	n/a	n/a	0.7897	2.598	5.196	99.331	n/a	n/a	n/a		Medium
apo BRD4(1-477) wt	60.00s	N66428_23_01_15		454	467	FAKMPDEPEEPVVA	H	2	7.36	7.22-7.51	21	76	73-79	0.047	0	9.53E+05	783.023	n/a	n/a	n/a	n/a	783.037	n/a	n/a	n/a	n/a	0.8774	2.653	5.306	106.015	n/a	n/a	n/a		High
apo BRD4(1-477) wt	60.00s	N66428_23_01_15		454	477	FAKMPDEPEEPVVAVSSPAVPPPT	H	3	7.67	7.49-7.80	24	69	65-71	0.055	-0.001	2.54E+05	834.701	n/a	n/a	n/a	n/a	834.715	n/a	n/a	n/a	n/a	0.8884	3.103	9.31	108.72	n/a	n/a	n/a		High
apo BRD4(1-477) wt	60.00s	N66428_23_01_15		468	477	VSSPAVPPPT	H	1	3.77	3.69-3.99	23	149	146-152	0.07	-0.002	7.39E+04	955.075	n/a	n/a	n/a	n/a	955.009	n/a	n/a	n/a	n/a	0.862	2.925	2.925	108.306	n/a	n/a	n/a		High
apo BRD4(1-477) wt	600.00s	N66428_23_01_16		1	26	MSAESGPGTRLRNLPVMGDGLETSQM	H	3	10.23	10.14-10.37	18	73	73-78	0.079	-0.001	1.14E+04	916.511	n/a	n/a	n/a	n/a	916.562	n/a	n/a	n/a	n/a	0.8178	3.858	11.575	93.938	n/a	n/a	n/a		Medium
apo BRD4(1-477) wt	600.00s	N66428_23_01_16		5	26	SGPGTRLRNLPVMGDGLETSQM	H	3	9.78	9.63-9.94	24	59	56-62	0.066	-0.001	9.58E+03	776.154	n/a	n/a	n/a	n/a	776.101	n/a	n/a	n/a	n/a	0.8129	2.887	8.66	91.734	n/a	n/a	n/a		Medium
apo BRD4(1-477) wt	600.00s	N66428_23_01_16		12	26	RNLPVMGDGLETSQM	H	2	9.06	8.95-9.17	17	83	79-84	0.074	0.001	1.65E+04	827.873	n/a	n/a	n/a	n/a	827.885	n/a	n/a	n/a	n/a	0.7847	2.94	5.879	106.388	n/a	n/a	n/a		Medium
apo BRD4(1-477) wt	600.00s	N66428_23_01_16		15	26	PVMGDGLETSQM	H	2	8.1	7.98-8.27	21	59	60-64	0.051	0	5.24E+04	635.594	n/a	n/a	n/a	n/a	635.587	n/a	n/a	n/a	n/a	0.8381	2.364	4.729	94.219	n/a	n/a	n/a		Medium
apo BRD4(1-477) wt	600.00s	N66428_23_01_16		27	40	STTQAQAQPQPANA	H	2	3.15	3.08-3.32	19	67	66-71	0.056	-0.001	3.79E+04	709.889	n/a	n/a	n/a	n/a	709.92	n/a	n/a	n/a	n/a	0.7969	2.68	5.36	109.713	n/a	n/a	n/a		Medium
apo BRD4(1-477) wt	600.00s	N66428_23_01_16		41	63	ASTNPPPPETSNPNKPKRQTNQL	H	3	3.78	3.70-3.99	22	63	61-66	0.072	-0.001	2.62E+04	842.43	n/a	n/a	n/a	n/a	842.44	n/a	n/a	n/a	n/a	0.8773	2.524	7.571	93.257	n/a	n/a	n/a		Medium
apo BRD4(1-477) wt	600.00s	N66428_23_01_16		41	65	ASTNPPPPETSNPNKPKRQTNQLQY	H	3	4.4	4.32-4.61	23	71	68-75	0.069	-0.003	8.88E+04	939.703	n/a	n/a	n/a	n/a	939.72	n/a	n/a	n/a	n/a	0.8815	2.703	8.11	83.894	n/a	n/a	n/a		Medium
apo BRD4(1-477) wt	600.00s	N66428_23_01_16		66	72	LLRVVLK	H	1	6.85	6.78-6.89	9	42	149-157	0.084	-0.004	3.68E+03	841.42	n/a	n/a	n/a	n/a	841.43	n/a	n/a	n/a	n/a	0.8188	0.313	0.313	8.612	n/a	n/a	n/a		Medium
apo BRD4(1-477) wt	600.00s	N66428_23_01_16		68	74	RVVLKTL	H	1	6.31	6.24-6.39	12	42	146-147	0.072	-0.004	3.31E+03	830.038	n/a	n/a	n/a	n/a	830.004	n/a	n/a	n/a	n/a	0.8024	0.94	0.94	25.539	n/a	n/a	n/a		Medium
apo BRD4(1-477) wt	600.00s	N66428_23_01_16		69	78	VVLKTLWKHQ	H	2	7.2	7.08-7.37	21	67	64-71	0.055	-0.001	4.26E+04	627.742	n/a	n/a	n/a	n/a	627.736	n/a	n/a	n/a	n/a	0.8778	0.967	1.935	46.646	n/a	n/a	n/a		Medium
apo BRD4(1-477) wt	600.00s	N66428_23_01_16		69	88	VVLKTLWKHQFAWPFQQPVD	H	3	13.36	13.26-13.54	21	72	69-74	0.068	0	2.28E+04	825.251	n/a	n/a	n/a	n/a	825.29	n/a	n/a	n/a	n/a	0.8435	1.66	4.979	52.25	n/a	n/a	n/a		Medium
apo BRD4(1-477) wt	600.00s	N66428_23_01_16		69	91	VVLKTLWKHQFAWPFQQPVDAVK	H	3	13	12.77-13.07	23	82	79-86	0.088	0	1.54E+04	925.226	n/a	n/a	n/a	n/a	925.283	n/a	n/a	n/a	n/a	0.8214	2.193	6.58	39.307	n/a	n/a	n/a		Medium
apo BRD4(1-477) wt	600.00s	N66428_23_01_16		75	91	WKHQFAWPFQQPVDAVK	H	2	12.16	11.95-12.25	22	60	116-119	0.11	0	4.14E+03	1059.779	n/a	n/a	n/a	n/a	1059.711	n/a	n/a	n/a	n/a	0.7265	2.507	5.013	74.857	n/a	n/a	n/a		Medium
apo BRD4(1-477) wt	600.00s	N66428_23_01_16		78	88	QFAWPFQQPVD	H	2	13.66	13.56-13.86	23	65	61-69	0.047	0.002	4.20E+05	683.247	n/a	n/a	n/a	n/a	683.235	n/a	n/a	n/a	n/a	0.9071	0.983	1.966	51.957	n/a	n/a	n/a		High
apo BRD4(1-477) wt	600.00s	N66428_23_01_16		78	91	QFAWPFQQPVDAVK	H	2	13.27	13.15-13.42	20	86	83-89	0.073	0	1.95E+04	833.342	n/a	n/a	n/a	n/a	833.384	n/a	n/a	n/a	n/a	0.8184	1.94	3.881	68.547	n/a	n/a	n/a		Medium
apo BRD4(1-477) wt	600.00s	N66428_23_01_16		79	88	FAWPFQQPVD	H	2	13.7	13.61-13.91	23	60	56-64	0.041	0.003	7.78E+05	619.133	n/a	n/a	n/a	n/a	619.135	n/a	n/a	n/a	n/a	0.8853	0.948	1.896	57.807	n/a	n/a	n/a		Medium
apo BRD4(1-477) wt	600.00s	N66428_23_01_16		79	91	FAWPFQQPVDAVK	H	2	13.3	13.15-13.44	21	77	73-79	0.057	-0.001	5.02E+04	769.284	n/a	n/a	n/a	n/a	769.345	n/a	n/a	n/a	n/a	0.7991	1.967	3.934	70.43	n/a	n/a	n/a		Medium
apo BRD4(1-477) wt	600.00s	N66428_23_01_16		82	88	PFQQPVD	H	1	13.7	13.64-13.75	9	141	137-144	0.067	0.003	4.67E+04	832.225	n/a	n/a	n/a	n/a	832.032	n/a	n/a	n/a	n/a	0.8382	1.128	1.128	48.417	n/a	n/a	n/a		Medium
apo BRD4(1-477) wt	600.00s	N66428_23_01_16		89	102	AVKLNLPDYYKIIK	H	2	10.27	10.21-10.33	10	52	100-104	0.063	0	3.29E+04	842.91	n/a	n/a	n/a	n/a	842.907	n/a	n/a	n/a	n/a	0.8557	2.886	5.772	79.42	n/a	n/a	n/a		Medium
apo BRD4(1-477) wt	600.00s	N66428_23_01_16		89	106	AVKLNLPDYYKIIKTPMD	H	2	11.36	0.00-0.00	0	60	0-0														0	n/a	n/a	n/a	n/a	n/a	n/a		Low
apo BRD4(1-477) wt	600.00s	N66428_23_01_16		89	106	AVKLNLPDYYKIIKTPMD	H	3	11.36	11.21-11.50	21	60	57-63	0.061	0.001	3.07E+04	710.745	n/a	n/a	n/a	n/a	710.753	n/a	n/a	n/a	n/a	0.8819	2.235	6.704	81.823	n/a	n/a	n/a		Medium
apo BRD4(1-477) wt	600.00s	N66428_23_01_16		92	99	LNLPDYYK	H	2	8.47	8.30-8.59	23	48	46-51	0.037	-0.001	6.68E+04	514.789	n/a	n/a	n/a	n/a	514.808	n/a	n/a	n/a	n/a	0.778	1.222	2.444	97.044	n/a	n/a	n/a		Medium
apo BRD4(1-477) wt	600.00s	N66428_23_01_16		92	102	LNLPDYYKIIK	H	2	10.6	10.46-10.75	21	74	70-78	0.045	0	2.45E+05	692.637	n/a	n/a	n/a	n/a	692.697	n/a	n/a	n/a	n/a	0.8214	1.867	3.734	76.263	n/a	n/a	n/a		Medium
apo BRD4(1-477) wt	600.00s	N66428_23_01_16		92	106	LNLPDYYKIIKTPMD	H	2	11.83	11.62-11.92	23	99	96-102	0.077	-0.001	4.47E+04	915.82	n/a	n/a	n/a	n/a	915.821	n/a	n/a	n/a	n/a	0.8844	2.739	5.478	77.394	n/a	n/a	n/a		High
apo BRD4(1-477) wt	600.00s	N66428_23_01_16		92	117	LNLPDYYKIIKTPMDMGTIKKRLENN	H	3	11.27	11.20-11.33	11	82	82-89	0.085	0	3.45E+03	1039.819	n/a	n/a	n/a	n/a	1039.767	n/a	n/a	n/a	n/a	0.6602	2.203	6.608	49.503	n/a	n/a	n/a		Medium
apo BRD4(1-477) wt	600.00s	N66428_23_01_16		92	117	LNLPDYYKIIKTPMDMGTIKKRLENN	H	4	11.27	11.17-11.46	21	82	79-85	0.061	0	1.74E+04	780.09	n/a	n/a	n/a	n/a	780.035	n/a	n/a	n/a	n/a	0.7447	1.611	6.443	51.433	n/a	n/a	n/a		Medium
apo BRD4(1-477) wt	600.00s	N66428_23_01_16		93	102	NLPDYYKIIK	H	2	10.6	10.52-10.75	17	65	61-68	0.06	-0.002	9.84E+03	636.016	n/a	n/a	n/a	n/a	635.84	n/a	n/a	n/a	n/a	0.6595	1.589	3.178	81.116	n/a	n/a	n/a		Medium
apo BRD4(1-477) wt	600.00s	N66428_23_01_16		98	111	YKIIKTPMDMGTIK	H	2	7.84	7.78-7.99	17	84	84-89	0.077	-0.003	5.57E+03	822.064	n/a	n/a	n/a	n/a	821.911	n/a	n/a	n/a	n/a	0.7081	1.385	2.77	47.512	n/a	n/a	n/a		Medium
apo BRD4(1-477) wt	600.00s	N66428_23_01_16		98	117	YKIIKTPMDMGTIKKRLENN	H	3	7.82	7.68-7.98	23	65	62-68	0.075	-0.002	5.77E+03	800.176	n/a	n/a	n/a	n/a	800.078	n/a	n/a	n/a	n/a	0.7755	1.113	3.339	39.361	n/a	n/a	n/a		Medium
apo BRD4(1-477) wt	600.00s	N66428_23_01_16		100	106	IIKTPMD	H	1	5.44	5.32-5.58	19	145	142-150	0.087	-0.004	4.72E+03	820.222	n/a	n/a	n/a	n/a	820.153	n/a	n/a	n/a	n/a	0.7786	2.138	2.138	88.964	n/a	n/a	n/a		Medium
apo BRD4(1-477) wt	600.00s	N66428_23_01_16		103	111	TPMDMGTIK	H	1	6.03	0.00-0.00	0	46	0-0														0	n/a	n/a	n/a	n/a	n/a	n/a		Low
apo BRD4(1-477) wt	600.00s	N66428_23_01_16		103	111	TPMDMGTIK	H	2	6.03	5.92-6.22	22	45	42-49	0.041	-0.001	7.18E+04	498.222	n/a	n/a	n/a	n/a	498.179	n/a	n/a	n/a	n/a	0.8695	0.571	1.141	31.24	n/a	n/a	n/a		Medium
apo BRD4(1-477) wt	600.00s	N66428_23_01_16		103	113	TPMDMGTIKKR	H	2	4.2	4.11-4.41	23	65	62-68	0.043	-0.002	1.57E+05	640.402	n/a	n/a	n/a	n/a	640.331	n/a	n/a	n/a	n/a	0.8502	0.543	1.087	26.49	n/a	n/a	n/a		Medium
apo BRD4(1-477) wt	600.00s	N66428_23_01_16		103	114	TPMDMGTIKKRL	H	2	6.66	6.55-6.80	18	74	71-78	0.074	-0.001	7.85E+03	697.461	n/a	n/a	n/a	n/a	697.164	n/a	n/a	n/a	n/a	0.7781	0.797	1.594	32.866	n/a	n/a	n/a		Medium
apo BRD4(1-477) wt	600.00s	N66428_23_01_16		103	116	TPMDMGTIKKRLEN	H	2	6.78	6.76-6.91	12	92	92-97	0.08	-0.002	5.84E+03	818.807	n/a	n/a	n/a	n/a	818.678	n/a	n/a	n/a	n/a	0.7921	0.703	1.405	21.58	n/a	n/a	n/a		Medium
apo BRD4(1-477) wt	600.00s	N66428_23_01_16		103	117	TPMDMGTIKKRLENN	H	2	7.12	7.00-7.30	23	103	101-107	0.067	-0.002	6.43E+04	876.145	n/a	n/a	n/a	n/a	876.096	n/a	n/a	n/a	n/a	0.8771	1.07	2.139	28.067	n/a	n/a	n/a		Medium
apo BRD4(1-477) wt	600.00s	N66428_23_01_16		103	118	TPMDMGTIKKRLENNY	H	2	8.47	8.40-8.54	11	53	116-119	0.085	-0.002	8.39E+03	958.056	n/a	n/a	n/a	n/a	957.843	n/a	n/a	n/a	n/a	0.7299	1.265	2.531	31.714	n/a	n/a	n/a		Medium
apo BRD4(1-477) wt	600.00s	N66428_23_01_16		103	124	TPMDMGTIKKRLENNYYWNAQE	H	3	10.54	10.45-10.75	22	77	74-81	0.056	0	1.02E+05	903.82	n/a	n/a	n/a	n/a	903.789	n/a	n/a	n/a	n/a	0.8105	1.775	5.324	42.164	n/a	n/a	n/a		Medium
apo BRD4(1-477) wt	600.00s	N66428_23_01_16		103	125	TPMDMGTIKKRLENNYYWNAQEC	H	3	11.03	10.93-11.23	23	81	77-83	0.067	-0.001	4.79E+04	938.274	n/a	n/a	n/a	n/a	938.233	n/a	n/a	n/a	n/a	0.8514	1.837	5.512	41.262	n/a	n/a	n/a		Medium
apo BRD4(1-477) wt	600.00s	N66428_23_01_16		107	113	MGTIKKR	H	1	3.17	3.13-3.22	8	43	147-158	0.07	-0.002	3.03E+04	834.437	n/a	n/a	n/a	n/a	834.345	n/a	n/a	n/a	n/a	0.8741	0.281	0.281	10.132	n/a	n/a	n/a		High
apo BRD4(1-477) wt	600.00s	N66428_23_01_16		107	116	MGTIKKRLEN	H	2	3.78	3.68-3.89	17	62	61-66	0.059	-0.002	6.93E+03	596.151	n/a	n/a	n/a	n/a	595.988	n/a	n/a	n/a	n/a	0.7629	0.264	0.529	13.543	n/a	n/a	n/a		Medium
apo BRD4(1-477) wt	600.00s	N66428_23_01_16		107	117	MGTIKKRLENN	H	2	3.81	3.73-3.91	14	69	66-71	0.044	-0.001	6.39E+04	653.35	n/a	n/a	n/a	n/a	653.305	n/a	n/a	n/a	n/a	0.8541	0.531	1.061	22.411	n/a	n/a	n/a		Medium
apo BRD4(1-477) wt	600.00s	N66428_23_01_16		107	118	MGTIKKRLENNY	H	2	4.78	4.69-4.96	21	80	78-84	0.063	-0.003	2.48E+04	735.093	n/a	n/a	n/a	n/a	735.075	n/a	n/a	n/a	n/a	0.8821	0.713	1.426	23.888	n/a	n/a	n/a		High
apo BRD4(1-477) wt	600.00s	N66428_23_01_16		114	124	LENNYYWNAQE	H	2	9.14	9.00-9.32	24	70	67-75	0.063	0	2.04E+04	724.526	n/a	n/a	n/a	n/a	724.449	n/a	n/a	n/a	n/a	0.7683	1.704	3.408	69.81	n/a	n/a	n/a		Medium
apo BRD4(1-477) wt	600.00s	N66428_23_01_16		114	125	LENNYYWNAQEC	H	2	10.22	10.10-10.38	22	76	73-80	0.056	-0.001	1.96E+04	776.099	n/a	n/a	n/a	n/a	775.949	n/a	n/a	n/a	n/a	0.6875	1.632	3.265	74.595	n/a	n/a	n/a		Medium
apo BRD4(1-477) wt	600.00s	N66428_23_01_16		118	124	YYWNAQE	H	1	9.08	8.94-9.19	20	168	165-173	0.095	0	2.64E+04	976.626	n/a	n/a	n/a	n/a	976.637	n/a	n/a	n/a	n/a	0.8608	2.632	2.632	84.284	n/a	n/a	n/a		High
apo BRD4(1-477) wt	600.00s	N66428_23_01_16		125	131	CIQDFNT	H	1	6.05	5.95-6.16	15	140	138-143	0.069	-0.001	2.57E+04	841.274	n/a	n/a	n/a	n/a	841.143	n/a	n/a	n/a	n/a	0.8205	0.22	0.22	7.612	n/a	n/a	n/a		Medium
apo BRD4(1-477) wt	600.00s	N66428_23_01_16		125	132	CIQDFNTM	H	1	8.56	8.50-8.61	9	170	166-171	0.091	-0.002	1.09E+04	972.472	n/a	n/a	n/a	n/a	972.371	n/a	n/a	n/a	n/a	0.8742	0.251	0.251	6.568	n/a	n/a	n/a		Medium
apo BRD4(1-477) wt	600.00s	N66428_23_01_16		126	132	IQDFNTM	H	1	7.78	7.66-7.94	22	41	144-151	0.076	-0.001	5.30E+04	869.344	n/a	n/a	n/a	n/a	869.244	n/a	n/a	n/a	n/a	0.8831	0.269	0.269	8.575	n/a	n/a	n/a		Medium
apo BRD4(1-477) wt	600.00s	N66428_23_01_16		130	137	NTMFTNCY	H	1	10.55	10.44-10.64	16	173	170-177	0.09	0	3.87E+03	994.59	n/a	n/a	n/a	n/a	994.49	n/a	n/a	n/a	n/a	0.7682	0.365	0.365	8.925	n/a	n/a	n/a		Medium
apo BRD4(1-477) wt	600.00s	N66428_23_01_16		136	148	CYIYNKPGDDIVL	H	2	11.04	10.94-11.24	23	79	76-84	0.061	0	7.01E+04	758.819	n/a	n/a	n/a	n/a	758.777	n/a	n/a	n/a	n/a	0.864	1.405	2.81	53.673	n/a	n/a	n/a		Medium
apo BRD4(1-477) wt	600.00s	N66428_23_01_16		138	148	IYNKPGDDIVL	H	2	9.41	9.42-9.73	24	60	60-65	0.043	0.002	1.06E+06	625.465	n/a	n/a	n/a	n/a	625.472	n/a	n/a	n/a	n/a	0.859	1.259	2.519	66.88	n/a	n/a	n/a		Medium
apo BRD4(1-477) wt	600.00s	N66428_23_01_16		144	151	DDIVLMAE	H	1	13.7	13.67-13.73	6	153	149-155	0.071	0.004	3.22E+04	907.194	n/a	n/a	n/a	n/a	907.152	n/a	n/a	n/a	n/a	0.8844	1.118	1.118	48.76	n/a	n/a	n/a		Medium
apo BRD4(1-477) wt	600.00s	N66428_23_01_16		148	155	LMAEALEK	H	1	8.31	8.19-8.50	24	160	155-163	0.061	-0.001	3.18E+05	905.331	n/a	n/a	n/a	n/a	905.298	n/a	n/a	n/a	n/a	0.908	0.206	0.206	5.132	n/a	n/a	n/a		High
apo BRD4(1-477) wt	600.00s	N66428_23_01_16		149	155	MAEALEK	H	1	4.02	3.96-4.04	6	144	141-147	0.072	-0.002	1.18E+04	792.141	n/a	n/a	n/a	n/a	792.069	n/a	n/a	n/a	n/a	0.8928	0.135	0.135	3.786	n/a	n/a	n/a		High
apo BRD4(1-477) wt	600.00s	N66428_23_01_16		149	156	MAEALEKL	H	1	8.31	0.00-0.00	0	40	0-0														0	n/a	n/a	n/a	n/a	n/a	n/a		Low
apo BRD4(1-477) wt	600.00s	N66428_23_01_16		149	156	MAEALEKL	H	2	8.31	8.20-8.45	19	40	40-45	0.044	0.003	8.99E+05	453.232	n/a	n/a	n/a	n/a	453.211	n/a	n/a	n/a	n/a	0.8277	0.161	0.323	8.384	n/a	n/a	n/a		Medium
apo BRD4(1-477) wt	600.00s	N66428_23_01_16		150	156	AEALEKL	H	1	8.31	8.16-8.47	24	131	127-133	0.069	-0.006	1.05E+05	774.05	n/a	n/a	n/a	n/a	774.004	n/a	n/a	n/a	n/a	0.8649	0.109	0.109	3.296	n/a	n/a	n/a		High
apo BRD4(1-477) wt	600.00s	N66428_23_01_16		157	172	FLQKINELPTEETEIM	H	2	10.89	10.78-11.08	23	99	97-105	0.059	0	8.73E+05	971.654	n/a	n/a	n/a	n/a	971.774	n/a	n/a	n/a	n/a	0.8708	3.165	6.331	80.306	n/a	n/a	n/a		High
apo BRD4(1-477) wt	600.00s	N66428_23_01_16		158	172	LQKINELPTEETEIM	H	2	9.55	9.48-9.62	11	91	90-95	0.08	0	1.36E+04	897.973	n/a	n/a	n/a	n/a	898.102	n/a	n/a	n/a	n/a	0.7982	3.08	6.16	82.717	n/a	n/a	n/a		Medium
apo BRD4(1-477) wt	600.00s	N66428_23_01_16		161	172	INELPTEETEIM	H	2	9.7	9.59-9.89	23	69	65-72	0.048	0	1.57E+05	712.705	n/a	n/a	n/a	n/a	712.779	n/a	n/a	n/a	n/a	0.7864	2.487	4.974	101.34	n/a	n/a	n/a		Medium
apo BRD4(1-477) wt	600.00s	N66428_23_01_16		162	173	NELPTEETEIMI	H	2	9.71	9.59-9.89	23	68	65-72	0.048	0	1.57E+05	712.705	n/a	n/a	n/a	n/a	712.779	n/a	n/a	n/a	n/a	0.7864	2.487	4.974	101.34	n/a	n/a	n/a		Medium
apo BRD4(1-477) wt	600.00s	N66428_23_01_16		165	172	PTEETEIM	H	1	6.83	6.74-7.04	23	159	155-160	0.084	-0.002	2.78E+04	953.589	n/a	n/a	n/a	n/a	953.83	n/a	n/a	n/a	n/a	0.8126	3.787	3.787	100.88	n/a	n/a	n/a		Medium
apo BRD4(1-477) wt	600.00s	N66428_23_01_16		365	371	FAKKHAA	H	1	3.07	2.99-3.18	15	36	135-148	0.069	-0.001	2.64E+04	774.835	n/a	n/a	n/a	n/a	774.861	n/a	n/a	n/a	n/a	0.8842	1.945	1.945	87.468	n/a	n/a	n/a		High
apo BRD4(1-477) wt	600.00s	N66428_23_01_16		365	381	FAKKHAAYAWPFYKPVD	H	2	10.64	10.59-10.74	11	54	111-119	0.08	0	5.77E+04	1022.929	n/a	n/a	n/a	n/a	1022.887	n/a	n/a	n/a	n/a	0.8708	2.209	4.418	61.248	n/a	n/a	n/a		Medium
apo BRD4(1-477) wt	600.00s	N66428_23_01_16		369	381	HAAYAWPFYKPVD	H	2	11.94	11.74-12.03	21	79	76-83	0.069	0	3.73E+04	784.845	n/a	n/a	n/a	n/a	784.802	n/a	n/a	n/a	n/a	0.8631	1.424	2.847	61.632	n/a	n/a	n/a		Medium
apo BRD4(1-477) wt	600.00s	N66428_23_01_16		372	378	YAWPFYK	H	1	12.7	12.60-12.74	10	48	176-179	0.092	-0.001	1.20E+04	976.055	n/a	n/a	n/a	n/a	975.846	n/a	n/a	n/a	n/a	0.7543	0.727	0.727	26.288	n/a	n/a	n/a		Medium
apo BRD4(1-477) wt	600.00s	N66428_23_01_16		372	381	YAWPFYKPVD	H	2	13.05	12.97-13.27	23	61	58-63	0.043	0.002	5.27E+05	644.809	n/a	n/a	n/a	n/a	644.758	n/a	n/a	n/a	n/a	0.864	1.027	2.055	53.422	n/a	n/a	n/a		Medium
apo BRD4(1-477) wt	600.00s	N66428_23_01_16		372	383	YAWPFYKPVDVE	H	2	13.37	13.26-13.49	17	76	73-79	0.058	0	1.75E+04	759.739	n/a	n/a	n/a	n/a	759.379	n/a	n/a	n/a	n/a	0.6826	1.525	3.051	63.524	n/a	n/a	n/a		Medium
apo BRD4(1-477) wt	600.00s	N66428_23_01_16		382	390	VEALGLHDY	H	1	8.22	8.08-8.39	24	192	190-195	0.077	-0.001	7.12E+04	1020.406	n/a	n/a	n/a	n/a	1020.425	n/a	n/a	n/a	n/a	0.8767	3.311	3.311	103.329	n/a	n/a	n/a		High
apo BRD4(1-477) wt	600.00s	N66428_23_01_16		382	392	VEALGLHDYCD	H	2	8.69	8.50-8.79	21	59	55-63	0.063	0.003	3.04E+04	620.539	n/a	n/a	n/a	n/a	620.309	n/a	n/a	n/a	n/a	0.6843	2.133	4.266	101.171	n/a	n/a	n/a		Medium
apo BRD4(1-477) wt	600.00s	N66428_23_01_16		383	390	EALGLHDY	H	1	8.22	8.08-8.27	15	168	164-171	0.085	-0.002	2.07E+04	921.558	n/a	n/a	n/a	n/a	920.762	n/a	n/a	n/a	n/a	0.7484	2.78	2.78	101.422	n/a	n/a	n/a		Medium
apo BRD4(1-477) wt	600.00s	N66428_23_01_16		384	390	ALGLHDY	H	1	8.22	8.13-8.30	13	146	143-150	0.059	-0.001	6.80E+04	791.149	n/a	n/a	n/a	n/a	791.123	n/a	n/a	n/a	n/a	0.8777	2.255	2.255	97.647	n/a	n/a	n/a		High
apo BRD4(1-477) wt	600.00s	N66428_23_01_16		389	399	DYCDIIKHPMD	H	2	7.78	7.67-7.97	23	67	66-71	0.06	-0.001	2.39E+04	677.53	n/a	n/a	n/a	n/a	677.52	n/a	n/a	n/a	n/a	0.8237	1.745	3.489	92.763	n/a	n/a	n/a		Medium
apo BRD4(1-477) wt	600.00s	N66428_23_01_16		389	407	DYCDIIKHPMDMSTIKSKL	H	3	9.85	9.74-9.96	17	64	61-68	0.073	-0.002	7.26E+03	748.859	n/a	n/a	n/a	n/a	748.783	n/a	n/a	n/a	n/a	0.7721	1.558	4.675	63.357	n/a	n/a	n/a		Medium
apo BRD4(1-477) wt	600.00s	N66428_23_01_16		390	399	YCDIIKHPMD	H	2	6.46	6.35-6.62	21	61	58-64	0.058	-0.001	1.84E+04	619.764	n/a	n/a	n/a	n/a	619.703	n/a	n/a	n/a	n/a	0.7517	1.471	2.942	99.176	n/a	n/a	n/a		Medium
apo BRD4(1-477) wt	600.00s	N66428_23_01_16		391	399	CDIIKHPMD	H	1	4.91	4.78-5.05	21	51	190-195	0.102	-0.003	4.42E+03	1074.9	n/a	n/a	n/a	n/a	1074.954	n/a	n/a	n/a	n/a	0.8242	2.671	2.671	86.768	n/a	n/a	n/a		Medium
apo BRD4(1-477) wt	600.00s	N66428_23_01_16		391	400	CDIIKHPMDM	H	2	7.5	7.37-7.67	23	57	56-60	0.039	-0.001	3.48E+05	603.695	n/a	n/a	n/a	n/a	603.508	n/a	n/a	n/a	n/a	0.8043	1.265	2.529	82.652	n/a	n/a	n/a		Medium
apo BRD4(1-477) wt	600.00s	N66428_23_01_16		391	404	CDIIKHPMDMSTIK	H	2	6.7	6.63-6.93	22	86	83-90	0.057	-0.001	5.91E+04	818.957	n/a	n/a	n/a	n/a	818.793	n/a	n/a	n/a	n/a	0.8088	1.794	3.587	60.296	n/a	n/a	n/a		Medium
apo BRD4(1-477) wt	600.00s	N66428_23_01_16		391	406	CDIIKHPMDMSTIKSK	H	2	5.51	5.43-5.73	23	95	92-98	0.073	-0.003	3.30E+04	926.783	n/a	n/a	n/a	n/a	926.665	n/a	n/a	n/a	n/a	0.832	2.041	4.082	56.738	n/a	n/a	n/a		Medium
apo BRD4(1-477) wt	600.00s	N66428_23_01_16		391	407	CDIIKHPMDMSTIKSKL	H	2	8.09	7.99-8.30	22	112	109-116	0.074	-0.002	5.45E+04	983.293	n/a	n/a	n/a	n/a	983.132	n/a	n/a	n/a	n/a	0.8336	1.93	3.86	47.689	n/a	n/a	n/a		Medium
apo BRD4(1-477) wt	600.00s	N66428_23_01_16		391	410	CDIIKHPMDMSTIKSKLEAR	H	3	7.88	7.79-8.09	22	74	72-77	0.067	-0.001	2.21E+04	774.659	n/a	n/a	n/a	n/a	774.528	n/a	n/a	n/a	n/a	0.8253	1.264	3.792	48.578	n/a	n/a	n/a		Medium
apo BRD4(1-477) wt	600.00s	N66428_23_01_16		400	406	MSTIKSK	H	1	3.22	3.01-3.32	24	37	138-144	0.094	-0.011	1.27E+04	796.535	n/a	n/a	n/a	n/a	796.561	n/a	n/a	n/a	n/a	0.8267	1.579	1.579	65.162	n/a	n/a	n/a		Medium
apo BRD4(1-477) wt	600.00s	N66428_23_01_16		400	407	MSTIKSKL	H	1	4.9	4.79-5.00	16	44	159-164	0.091	-0.002	5.50E+03	909.361	n/a	n/a	n/a	n/a	909.26	n/a	n/a	n/a	n/a	0.8537	1.12	1.12	28.985	n/a	n/a	n/a		Medium
apo BRD4(1-477) wt	600.00s	N66428_23_01_16		401	407	STIKSKL	H	1	4.14	4.09-4.21	10	39	131-142	0.087	-0.003	9.22E+03	777.766	n/a	n/a	n/a	n/a	777.448	n/a	n/a	n/a	n/a	0.8001	0.506	0.506	16.742	n/a	n/a	n/a		Medium
apo BRD4(1-477) wt	600.00s	N66428_23_01_16		407	424	LEAREYRDAQEFGADVRL	H	3	9.73	9.63-9.94	24	59	59-63	0.059	0	1.19E+04	715.308	n/a	n/a	n/a	n/a	715.138	n/a	n/a	n/a	n/a	0.7088	1.364	4.092	48.742	n/a	n/a	n/a		Medium
apo BRD4(1-477) wt	600.00s	N66428_23_01_16		407	425	LEAREYRDAQEFGADVRLM	H	2	10.72	10.63-10.79	12	62	120-124	0.091	-0.002	2.17E+04	1138.247	n/a	n/a	n/a	n/a	1138.077	n/a	n/a	n/a	n/a	0.8192	2.32	4.64	44.612	n/a	n/a	n/a		Medium
apo BRD4(1-477) wt	600.00s	N66428_23_01_16		408	425	EAREYRDAQEFGADVRLM	H	2	10.21	0.00-0.00	0	57	0-0														0	n/a	n/a	n/a	n/a	n/a	n/a		Low
apo BRD4(1-477) wt	600.00s	N66428_23_01_16		408	425	EAREYRDAQEFGADVRLM	H	3	10.21	10.19-10.49	23	56	57-61	0.043	0.001	2.63E+05	721.068	n/a	n/a	n/a	n/a	721.066	n/a	n/a	n/a	n/a	0.8403	1.279	3.837	48.326	n/a	n/a	n/a		Medium
apo BRD4(1-477) wt	600.00s	N66428_23_01_16		411	425	EYRDAQEFGADVRLM	H	2	10.56	10.48-10.63	12	93	89-96	0.067	0	7.74E+04	902.805	n/a	n/a	n/a	n/a	902.613	n/a	n/a	n/a	n/a	0.8235	1.625	3.25	42.665	n/a	n/a	n/a		Medium
apo BRD4(1-477) wt	600.00s	N66428_23_01_16		418	425	FGADVRLM	H	1	9.65	9.51-9.75	19	43	161-166	0.085	-0.002	1.82E+04	909.888	n/a	n/a	n/a	n/a	909.562	n/a	n/a	n/a	n/a	0.8338	0.476	0.476	13.21	n/a	n/a	n/a		Medium
apo BRD4(1-477) wt	600.00s	N66428_23_01_16		426	441	FSNCYKYNPPDHEVVA	H	2	6.7	6.51-6.81	22	100	97-102	0.066	-0.001	5.89E+04	944.399	n/a	n/a	n/a	n/a	944.184	n/a	n/a	n/a	n/a	0.7955	1.652	3.305	49.707	n/a	n/a	n/a		Medium
apo BRD4(1-477) wt	600.00s	N66428_23_01_16		426	445	FSNCYKYNPPDHEVVAMARK	H	3	6.33	6.24-6.41	14	80	77-84	0.058	-0.001	4.78E+04	792.196	n/a	n/a	n/a	n/a	792.002	n/a	n/a	n/a	n/a	0.7746	1.1	3.3	40.639	n/a	n/a	n/a		Medium
apo BRD4(1-477) wt	600.00s	N66428_23_01_16		426	448	FSNCYKYNPPDHEVVAMARKLQD	H	3	9.22	9.09-9.39	22	79	77-84	0.066	-0.001	8.84E+04	910.977	n/a	n/a	n/a	n/a	910.726	n/a	n/a	n/a	n/a	0.7946	1.033	3.1	28.393	n/a	n/a	n/a		Medium
apo BRD4(1-477) wt	600.00s	N66428_23_01_16		429	441	CYKYNPPDHEVVA	H	2	5.38	5.19-5.48	21	76	73-81	0.053	-0.001	1.94E+05	769.709	n/a	n/a	n/a	n/a	769.631	n/a	n/a	n/a	n/a	0.8757	1.276	2.553	53.487	n/a	n/a	n/a		High
apo BRD4(1-477) wt	600.00s	N66428_23_01_16		429	453	CYKYNPPDHEVVAMARKLQDVFEMR	H	3	13.43	0.00-0.00	0	70	0-0														0	n/a	n/a	n/a	n/a	n/a	n/a		Low
apo BRD4(1-477) wt	600.00s	N66428_23_01_16		429	453	CYKYNPPDHEVVAMARKLQDVFEMR	H	4	13.43	13.30-13.57	20	70	66-72	0.056	0.002	5.40E+04	762.43	n/a	n/a	n/a	n/a	762.307	n/a	n/a	n/a	n/a	0.844	1.174	4.694	42.045	n/a	n/a	n/a		Medium
apo BRD4(1-477) wt	600.00s	N66428_23_01_16		430	441	YKYNPPDHEVVA	H	2	5.12	4.88-5.19	24	69	66-72	0.056	-0.001	8.25E+04	717.933	n/a	n/a	n/a	n/a	717.877	n/a	n/a	n/a	n/a	0.9032	1.094	2.188	54.767	n/a	n/a	n/a		High
apo BRD4(1-477) wt	600.00s	N66428_23_01_16		430	445	YKYNPPDHEVVAMARK	H	2	5.16	0.00-0.00	0	58	0-0														0	n/a	n/a	n/a	n/a	n/a	n/a		Low
apo BRD4(1-477) wt	600.00s	N66428_23_01_16		430	445	YKYNPPDHEVVAMARK	H	3	5.16	5.02-5.32	23	59	56-62	0.057	0	1.48E+04	641.446	n/a	n/a	n/a	n/a	641.394	n/a	n/a	n/a	n/a	0.8574	0.992	2.976	51.342	n/a	n/a	n/a		Medium
apo BRD4(1-477) wt	600.00s	N66428_23_01_16		431	441	KYNPPDHEVVA	H	2	4.23	4.15-4.45	23	59	57-63	0.047	-0.001	1.76E+05	636.287	n/a	n/a	n/a	n/a	636.275	n/a	n/a	n/a	n/a	0.9006	1.079	2.159	64.06	n/a	n/a	n/a		High
apo BRD4(1-477) wt	600.00s	N66428_23_01_16		431	445	KYNPPDHEVVAMARK	H	2	4.4	4.29-4.52	18	90	88-92	0.083	-0.003	9.22E+03	880.18	n/a	n/a	n/a	n/a	879.95	n/a	n/a	n/a	n/a	0.8188	1.437	2.874	45.002	n/a	n/a	n/a		Medium
apo BRD4(1-477) wt	600.00s	N66428_23_01_16		431	448	KYNPPDHEVVAMARKLQD	H	2	7.83	0.00-0.00	0	70	0-0														0	n/a	n/a	n/a	n/a	n/a	n/a		Low
apo BRD4(1-477) wt	600.00s	N66428_23_01_16		431	448	KYNPPDHEVVAMARKLQD	H	3	7.83	7.68-7.87	15	70	68-76	0.057	-0.001	1.05E+05	705.888	n/a	n/a	n/a	n/a	705.849	n/a	n/a	n/a	n/a	0.8813	1.046	3.139	39.852	n/a	n/a	n/a		Medium
apo BRD4(1-477) wt	600.00s	N66428_23_01_16		431	453	KYNPPDHEVVAMARKLQDVFEMR	H	3	13.33	0.00-0.00	0	64	0-0														0	n/a	n/a	n/a	n/a	n/a	n/a		Low
apo BRD4(1-477) wt	600.00s	N66428_23_01_16		431	453	KYNPPDHEVVAMARKLQDVFEMR	H	4	13.33	13.20-13.50	22	65	61-68	0.052	0	1.25E+05	695.762	n/a	n/a	n/a	n/a	695.661	n/a	n/a	n/a	n/a	0.8602	1.107	4.426	44.585	n/a	n/a	n/a		Medium
apo BRD4(1-477) wt	600.00s	N66428_23_01_16		442	448	MARKLQD	H	1	3.57	3.50-3.68	14	42	145-150	0.079	-0.001	9.91E+03	863.044	n/a	n/a	n/a	n/a	862.793	n/a	n/a	n/a	n/a	0.8347	0.761	0.761	24.257	n/a	n/a	n/a		Medium
apo BRD4(1-477) wt	600.00s	N66428_23_01_16		442	453	MARKLQDVFEMR	H	2	9.39	9.32-9.62	22	85	82-87	0.054	0	2.03E+05	763.85	n/a	n/a	n/a	n/a	763.606	n/a	n/a	n/a	n/a	0.8193	0.686	1.372	23.267	n/a	n/a	n/a		Medium
apo BRD4(1-477) wt	600.00s	N66428_23_01_16		446	453	LQDVFEMR	H	1	10.45	10.37-10.52	12	50	185-191	0.096	-0.002	9.94E+03	1039.921	n/a	n/a	n/a	n/a	1039.649	n/a	n/a	n/a	n/a	0.8297	1.449	1.449	37.314	n/a	n/a	n/a		Medium
apo BRD4(1-477) wt	600.00s	N66428_23_01_16		453	467	RFAKMPDEPEEPVVA	H	2	6.83	6.73-7.03	23	87	84-91	0.073	-0.002	1.31E+04	861.161	n/a	n/a	n/a	n/a	861.042	n/a	n/a	n/a	n/a	0.7417	2.565	5.13	98.053	n/a	n/a	n/a		Medium
apo BRD4(1-477) wt	600.00s	N66428_23_01_16		454	467	FAKMPDEPEEPVVA	H	2	7.36	7.22-7.51	21	76	73-79	0.048	-0.001	5.46E+05	782.91	n/a	n/a	n/a	n/a	782.93	n/a	n/a	n/a	n/a	0.893	2.546	5.092	101.743	n/a	n/a	n/a		High
apo BRD4(1-477) wt	600.00s	N66428_23_01_16		454	477	FAKMPDEPEEPVVAVSSPAVPPPT	H	3	7.67	7.49-7.80	24	69	65-71	0.058	-0.001	1.55E+05	834.609	n/a	n/a	n/a	n/a	834.629	n/a	n/a	n/a	n/a	0.8809	3.017	9.051	105.697	n/a	n/a	n/a		Medium
apo BRD4(1-477) wt	600.00s	N66428_23_01_16		468	477	VSSPAVPPPT	H	1	3.77	3.69-3.99	23	149	146-152	0.073	-0.002	4.12E+04	954.97	n/a	n/a	n/a	n/a	954.929	n/a	n/a	n/a	n/a	0.8646	2.845	2.845	105.34	n/a	n/a	n/a		High
apo BRD4(1-477) wt	600.00s	N66428_23_01_17		1	26	MSAESGPGTRLRNLPVMGDGLETSQM	H	3	10.23	10.14-10.37	18	73	73-78	0.074	-0.002	1.12E+04	916.438	n/a	n/a	n/a	n/a	916.481	n/a	n/a	n/a	n/a	0.7989	3.778	11.334	91.98	n/a	n/a	n/a		Medium
apo BRD4(1-477) wt	600.00s	N66428_23_01_17		5	26	SGPGTRLRNLPVMGDGLETSQM	H	3	9.78	9.63-9.94	24	59	56-62	0.072	0	9.08E+03	776.148	n/a	n/a	n/a	n/a	776.12	n/a	n/a	n/a	n/a	0.8387	2.905	8.716	92.326	n/a	n/a	n/a		Medium
apo BRD4(1-477) wt	600.00s	N66428_23_01_17		12	26	RNLPVMGDGLETSQM	H	2	9.06	8.95-9.17	17	83	79-84	0.074	0	1.62E+04	827.91	n/a	n/a	n/a	n/a	827.911	n/a	n/a	n/a	n/a	0.7825	2.966	5.933	107.359	n/a	n/a	n/a		Medium
apo BRD4(1-477) wt	600.00s	N66428_23_01_17		15	26	PVMGDGLETSQM	H	2	8.1	7.98-8.27	21	59	60-64	0.051	0	5.29E+04	635.584	n/a	n/a	n/a	n/a	635.622	n/a	n/a	n/a	n/a	0.8473	2.4	4.8	95.638	n/a	n/a	n/a		Medium
apo BRD4(1-477) wt	600.00s	N66428_23_01_17		27	40	STTQAQAQPQPANA	H	2	3.15	3.08-3.32	19	67	66-71	0.057	-0.002	3.95E+04	709.846	n/a	n/a	n/a	n/a	709.841	n/a	n/a	n/a	n/a	0.8678	2.601	5.203	106.493	n/a	n/a	n/a		Medium
apo BRD4(1-477) wt	600.00s	N66428_23_01_17		41	63	ASTNPPPPETSNPNKPKRQTNQL	H	3	3.78	3.70-3.99	22	63	61-66	0.067	-0.003	2.56E+04	842.413	n/a	n/a	n/a	n/a	842.415	n/a	n/a	n/a	n/a	0.888	2.499	7.496	92.328	n/a	n/a	n/a		Medium
apo BRD4(1-477) wt	600.00s	N66428_23_01_17		41	65	ASTNPPPPETSNPNKPKRQTNQLQY	H	3	4.4	4.32-4.61	23	71	68-75	0.069	-0.002	8.53E+04	939.728	n/a	n/a	n/a	n/a	939.75	n/a	n/a	n/a	n/a	0.8808	2.733	8.2	84.827	n/a	n/a	n/a		Medium
apo BRD4(1-477) wt	600.00s	N66428_23_01_17		66	72	LLRVVLK	H	1	6.85	6.78-6.89	9	42	149-157	0.086	-0.002	3.96E+03	841.434	n/a	n/a	n/a	n/a	841.445	n/a	n/a	n/a	n/a	0.8456	0.328	0.328	9.021	n/a	n/a	n/a		Medium
apo BRD4(1-477) wt	600.00s	N66428_23_01_17		68	74	RVVLKTL	H	1	6.31	6.24-6.39	12	42	146-147	0.085	-0.001	2.40E+03	830.155	n/a	n/a	n/a	n/a	830.093	n/a	n/a	n/a	n/a	0.8517	1.03	1.03	27.969	n/a	n/a	n/a		Medium
apo BRD4(1-477) wt	600.00s	N66428_23_01_17		69	78	VVLKTLWKHQ	H	2	7.2	7.08-7.37	21	67	64-71	0.057	-0.002	4.21E+04	627.797	n/a	n/a	n/a	n/a	627.793	n/a	n/a	n/a	n/a	0.8706	1.024	2.049	49.397	n/a	n/a	n/a		Medium
apo BRD4(1-477) wt	600.00s	N66428_23_01_17		69	88	VVLKTLWKHQFAWPFQQPVD	H	3	13.36	13.26-13.54	21	72	69-74	0.063	0.001	2.19E+04	825.305	n/a	n/a	n/a	n/a	825.331	n/a	n/a	n/a	n/a	0.8203	1.701	5.104	53.561	n/a	n/a	n/a		Medium
apo BRD4(1-477) wt	600.00s	N66428_23_01_17		69	91	VVLKTLWKHQFAWPFQQPVDAVK	H	3	13	12.77-13.07	23	82	79-86	0.087	0	1.53E+04	925.254	n/a	n/a	n/a	n/a	925.297	n/a	n/a	n/a	n/a	0.8167	2.208	6.623	39.564	n/a	n/a	n/a		Medium
apo BRD4(1-477) wt	600.00s	N66428_23_01_17		75	91	WKHQFAWPFQQPVDAVK	H	2	12.16	11.95-12.25	22	60	116-119	0.104	-0.001	4.21E+03	1059.732	n/a	n/a	n/a	n/a	1059.662	n/a	n/a	n/a	n/a	0.7269	2.457	4.914	73.383	n/a	n/a	n/a		Medium
apo BRD4(1-477) wt	600.00s	N66428_23_01_17		78	88	QFAWPFQQPVD	H	2	13.66	13.56-13.86	23	65	61-69	0.05	0.002	3.97E+05	683.25	n/a	n/a	n/a	n/a	683.239	n/a	n/a	n/a	n/a	0.9055	0.987	1.974	52.181	n/a	n/a	n/a		High
apo BRD4(1-477) wt	600.00s	N66428_23_01_17		78	91	QFAWPFQQPVDAVK	H	2	13.27	13.15-13.42	20	86	83-89	0.076	0	2.01E+04	833.354	n/a	n/a	n/a	n/a	833.397	n/a	n/a	n/a	n/a	0.8213	1.954	3.908	69.032	n/a	n/a	n/a		Medium
apo BRD4(1-477) wt	600.00s	N66428_23_01_17		79	88	FAWPFQQPVD	H	2	13.7	13.61-13.91	23	60	56-64	0.042	0.003	7.40E+05	619.141	n/a	n/a	n/a	n/a	619.145	n/a	n/a	n/a	n/a	0.8892	0.957	1.914	58.362	n/a	n/a	n/a		Medium
apo BRD4(1-477) wt	600.00s	N66428_23_01_17		79	91	FAWPFQQPVDAVK	H	2	13.3	13.15-13.44	21	77	73-79	0.059	0	4.91E+04	769.273	n/a	n/a	n/a	n/a	769.292	n/a	n/a	n/a	n/a	0.8276	1.913	3.827	68.51	n/a	n/a	n/a		Medium
apo BRD4(1-477) wt	600.00s	N66428_23_01_17		82	88	PFQQPVD	H	1	13.7	13.64-13.75	9	141	137-144	0.066	0.002	4.19E+04	832.266	n/a	n/a	n/a	n/a	832.106	n/a	n/a	n/a	n/a	0.8003	1.203	1.203	51.603	n/a	n/a	n/a		Medium
apo BRD4(1-477) wt	600.00s	N66428_23_01_17		89	102	AVKLNLPDYYKIIK	H	2	10.27	10.21-10.33	10	52	100-104	0.059	0	3.48E+04	842.884	n/a	n/a	n/a	n/a	842.903	n/a	n/a	n/a	n/a	0.8577	2.882	5.763	79.301	n/a	n/a	n/a		Medium
apo BRD4(1-477) wt	600.00s	N66428_23_01_17		89	106	AVKLNLPDYYKIIKTPMD	H	2	11.36	0.00-0.00	0	60	0-0														0	n/a	n/a	n/a	n/a	n/a	n/a		Low
apo BRD4(1-477) wt	600.00s	N66428_23_01_17		89	106	AVKLNLPDYYKIIKTPMD	H	3	11.36	11.21-11.50	21	60	57-63	0.06	0	3.10E+04	710.711	n/a	n/a	n/a	n/a	710.729	n/a	n/a	n/a	n/a	0.8727	2.212	6.635	80.977	n/a	n/a	n/a		Medium
apo BRD4(1-477) wt	600.00s	N66428_23_01_17		92	99	LNLPDYYK	H	2	8.47	8.30-8.60	23	48	46-51	0.037	-0.001	7.06E+04	514.776	n/a	n/a	n/a	n/a	514.788	n/a	n/a	n/a	n/a	0.7829	1.203	2.405	95.484	n/a	n/a	n/a		Medium
apo BRD4(1-477) wt	600.00s	N66428_23_01_17		92	102	LNLPDYYKIIK	H	2	10.6	10.46-10.75	21	74	70-78	0.046	0	2.49E+05	692.642	n/a	n/a	n/a	n/a	692.724	n/a	n/a	n/a	n/a	0.8381	1.894	3.788	77.363	n/a	n/a	n/a		Medium
apo BRD4(1-477) wt	600.00s	N66428_23_01_17		92	106	LNLPDYYKIIKTPMD	H	2	11.83	11.62-11.92	23	99	96-102	0.073	0	4.39E+04	915.819	n/a	n/a	n/a	n/a	915.806	n/a	n/a	n/a	n/a	0.8752	2.724	5.448	76.967	n/a	n/a	n/a		High
apo BRD4(1-477) wt	600.00s	N66428_23_01_17		92	117	LNLPDYYKIIKTPMDMGTIKKRLENN	H	3	11.27	11.20-11.33	11	82	82-89	0.097	0	3.18E+03	1039.84	n/a	n/a	n/a	n/a	1039.761	n/a	n/a	n/a	n/a	0.6816	2.197	6.592	49.379	n/a	n/a	n/a		Medium
apo BRD4(1-477) wt	600.00s	N66428_23_01_17		92	117	LNLPDYYKIIKTPMDMGTIKKRLENN	H	4	11.27	11.17-11.46	21	82	79-85	0.067	0	1.54E+04	780.04	n/a	n/a	n/a	n/a	780.027	n/a	n/a	n/a	n/a	0.8078	1.602	6.409	51.16	n/a	n/a	n/a		Medium
apo BRD4(1-477) wt	600.00s	N66428_23_01_17		93	102	NLPDYYKIIK	H	2	10.6	10.52-10.75	17	65	61-68	0.066	-0.001	8.96E+03	636.067	n/a	n/a	n/a	n/a	635.855	n/a	n/a	n/a	n/a	0.6751	1.604	3.209	81.908	n/a	n/a	n/a		Medium
apo BRD4(1-477) wt	600.00s	N66428_23_01_17		98	111	YKIIKTPMDMGTIK	H	2	7.84	7.78-7.99	17	84	84-89	0.065	-0.002	6.57E+03	821.974	n/a	n/a	n/a	n/a	821.812	n/a	n/a	n/a	n/a	0.6718	1.286	2.573	44.131	n/a	n/a	n/a		Medium
apo BRD4(1-477) wt	600.00s	N66428_23_01_17		98	117	YKIIKTPMDMGTIKKRLENN	H	3	7.82	7.68-7.98	23	65	62-68	0.068	-0.002	7.03E+03	800.122	n/a	n/a	n/a	n/a	800.081	n/a	n/a	n/a	n/a	0.7525	1.115	3.346	39.448	n/a	n/a	n/a		Medium
apo BRD4(1-477) wt	600.00s	N66428_23_01_17		100	106	IIKTPMD	H	1	5.44	5.32-5.58	19	145	142-150	0.087	-0.004	5.27E+03	820.155	n/a	n/a	n/a	n/a	820.089	n/a	n/a	n/a	n/a	0.7967	2.074	2.074	86.307	n/a	n/a	n/a		Medium
apo BRD4(1-477) wt	600.00s	N66428_23_01_17		103	111	TPMDMGTIK	H	1	6.03	0.00-0.00	0	46	0-0														0	n/a	n/a	n/a	n/a	n/a	n/a		Low
apo BRD4(1-477) wt	600.00s	N66428_23_01_17		103	111	TPMDMGTIK	H	2	6.03	5.92-6.22	22	45	42-49	0.038	-0.001	7.87E+04	498.22	n/a	n/a	n/a	n/a	498.162	n/a	n/a	n/a	n/a	0.8523	0.553	1.107	30.288	n/a	n/a	n/a		Medium
apo BRD4(1-477) wt	600.00s	N66428_23_01_17		103	113	TPMDMGTIKKR	H	2	4.2	4.11-4.41	23	65	62-68	0.044	-0.001	1.41E+05	640.399	n/a	n/a	n/a	n/a	640.296	n/a	n/a	n/a	n/a	0.8632	0.508	1.016	24.761	n/a	n/a	n/a		Medium
apo BRD4(1-477) wt	600.00s	N66428_23_01_17		103	114	TPMDMGTIKKRL	H	2	6.66	6.55-6.80	18	74	71-78	0.065	-0.001	9.27E+03	697.313	n/a	n/a	n/a	n/a	697.054	n/a	n/a	n/a	n/a	0.7634	0.687	1.373	28.324	n/a	n/a	n/a		Medium
apo BRD4(1-477) wt	600.00s	N66428_23_01_17		103	116	TPMDMGTIKKRLEN	H	2	6.78	6.76-6.91	12	92	92-97	0.086	-0.002	5.57E+03	818.782	n/a	n/a	n/a	n/a	818.681	n/a	n/a	n/a	n/a	0.801	0.705	1.41	21.654	n/a	n/a	n/a		Medium
apo BRD4(1-477) wt	600.00s	N66428_23_01_17		103	117	TPMDMGTIKKRLENN	H	2	7.12	7.00-7.30	23	103	101-107	0.065	-0.002	7.26E+04	876.125	n/a	n/a	n/a	n/a	876.092	n/a	n/a	n/a	n/a	0.8703	1.066	2.132	27.975	n/a	n/a	n/a		Medium
apo BRD4(1-477) wt	600.00s	N66428_23_01_17		103	118	TPMDMGTIKKRLENNY	H	2	8.47	8.41-8.54	11	53	116-119	0.077	-0.002	9.76E+03	957.955	n/a	n/a	n/a	n/a	957.784	n/a	n/a	n/a	n/a	0.731	1.206	2.413	30.238	n/a	n/a	n/a		Medium
apo BRD4(1-477) wt	600.00s	N66428_23_01_17		103	124	TPMDMGTIKKRLENNYYWNAQE	H	3	10.54	10.45-10.75	22	77	74-81	0.064	0	9.36E+04	903.814	n/a	n/a	n/a	n/a	903.799	n/a	n/a	n/a	n/a	0.879	1.785	5.354	42.403	n/a	n/a	n/a		Medium
apo BRD4(1-477) wt	600.00s	N66428_23_01_17		103	125	TPMDMGTIKKRLENNYYWNAQEC	H	3	11.03	10.93-11.23	23	81	77-83	0.071	0	4.39E+04	938.257	n/a	n/a	n/a	n/a	938.219	n/a	n/a	n/a	n/a	0.8582	1.823	5.47	40.945	n/a	n/a	n/a		Medium
apo BRD4(1-477) wt	600.00s	N66428_23_01_17		107	113	MGTIKKR	H	1	3.17	3.13-3.22	8	43	147-158	0.074	-0.003	2.80E+04	834.413	n/a	n/a	n/a	n/a	834.349	n/a	n/a	n/a	n/a	0.8815	0.285	0.285	10.272	n/a	n/a	n/a		High
apo BRD4(1-477) wt	600.00s	N66428_23_01_17		107	116	MGTIKKRLEN	H	2	3.78	3.68-3.89	17	62	61-66	0.063	-0.003	6.63E+03	596.146	n/a	n/a	n/a	n/a	596.01	n/a	n/a	n/a	n/a	0.7605	0.287	0.574	14.7	n/a	n/a	n/a		Medium
apo BRD4(1-477) wt	600.00s	N66428_23_01_17		107	117	MGTIKKRLENN	H	2	3.81	3.73-3.91	14	69	66-71	0.05	-0.002	5.73E+04	653.327	n/a	n/a	n/a	n/a	653.275	n/a	n/a	n/a	n/a	0.8906	0.5	1.001	21.132	n/a	n/a	n/a		Medium
apo BRD4(1-477) wt	600.00s	N66428_23_01_17		107	118	MGTIKKRLENNY	H	2	4.78	4.69-4.96	21	80	78-84	0.066	-0.002	2.19E+04	735.123	n/a	n/a	n/a	n/a	735.064	n/a	n/a	n/a	n/a	0.8509	0.702	1.405	23.525	n/a	n/a	n/a		Medium
apo BRD4(1-477) wt	600.00s	N66428_23_01_17		114	124	LENNYYWNAQE	H	2	9.14	9.01-9.32	24	70	67-75	0.064	0	2.10E+04	724.527	n/a	n/a	n/a	n/a	724.463	n/a	n/a	n/a	n/a	0.8023	1.718	3.436	70.386	n/a	n/a	n/a		Medium
apo BRD4(1-477) wt	600.00s	N66428_23_01_17		114	125	LENNYYWNAQEC	H	2	10.22	10.10-10.38	22	76	73-80	0.05	0	1.98E+04	776.094	n/a	n/a	n/a	n/a	775.971	n/a	n/a	n/a	n/a	0.6344	1.654	3.309	75.6	n/a	n/a	n/a		Medium
apo BRD4(1-477) wt	600.00s	N66428_23_01_17		118	124	YYWNAQE	H	1	9.08	8.94-9.20	20	168	165-173	0.099	-0.001	2.42E+04	976.614	n/a	n/a	n/a	n/a	976.618	n/a	n/a	n/a	n/a	0.8512	2.613	2.613	83.665	n/a	n/a	n/a		Medium
apo BRD4(1-477) wt	600.00s	N66428_23_01_17		125	131	CIQDFNT	H	1	6.05	5.95-6.16	15	140	138-143	0.066	-0.001	2.72E+04	841.252	n/a	n/a	n/a	n/a	841.152	n/a	n/a	n/a	n/a	0.7885	0.23	0.23	7.925	n/a	n/a	n/a		Medium
apo BRD4(1-477) wt	600.00s	N66428_23_01_17		125	132	CIQDFNTM	H	1	8.56	8.50-8.61	9	170	166-171	0.095	-0.001	1.10E+04	972.485	n/a	n/a	n/a	n/a	972.382	n/a	n/a	n/a	n/a	0.8674	0.262	0.262	6.836	n/a	n/a	n/a		Medium
apo BRD4(1-477) wt	600.00s	N66428_23_01_17		126	132	IQDFNTM	H	1	7.78	7.66-7.94	22	41	144-151	0.074	-0.001	5.70E+04	869.315	n/a	n/a	n/a	n/a	869.196	n/a	n/a	n/a	n/a	0.8772	0.22	0.22	7.013	n/a	n/a	n/a		Medium
apo BRD4(1-477) wt	600.00s	N66428_23_01_17		130	137	NTMFTNCY	H	1	10.55	10.44-10.64	16	173	170-177	0.113	-0.001	3.41E+03	994.575	n/a	n/a	n/a	n/a	994.473	n/a	n/a	n/a	n/a	0.815	0.348	0.348	8.51	n/a	n/a	n/a		Medium
apo BRD4(1-477) wt	600.00s	N66428_23_01_17		136	148	CYIYNKPGDDIVL	H	2	11.04	10.94-11.24	23	79	76-84	0.064	0.001	6.62E+04	758.805	n/a	n/a	n/a	n/a	758.768	n/a	n/a	n/a	n/a	0.88	1.397	2.794	53.354	n/a	n/a	n/a		High
apo BRD4(1-477) wt	600.00s	N66428_23_01_17		138	148	IYNKPGDDIVL	H	2	9.41	9.42-9.73	24	60	60-65	0.045	0.002	1.02E+06	625.463	n/a	n/a	n/a	n/a	625.458	n/a	n/a	n/a	n/a	0.8653	1.245	2.491	66.145	n/a	n/a	n/a		Medium
apo BRD4(1-477) wt	600.00s	N66428_23_01_17		144	151	DDIVLMAE	H	1	13.7	13.67-13.73	6	153	149-155	0.069	0.004	2.99E+04	907.232	n/a	n/a	n/a	n/a	907.215	n/a	n/a	n/a	n/a	0.8641	1.18	1.18	51.465	n/a	n/a	n/a		Medium
apo BRD4(1-477) wt	600.00s	N66428_23_01_17		148	155	LMAEALEK	H	1	8.31	8.19-8.50	24	160	155-163	0.064	-0.001	3.07E+05	905.335	n/a	n/a	n/a	n/a	905.293	n/a	n/a	n/a	n/a	0.9176	0.2	0.2	4.994	n/a	n/a	n/a		High
apo BRD4(1-477) wt	600.00s	N66428_23_01_17		149	155	MAEALEK	H	1	4.02	3.96-4.04	6	144	141-147	0.077	-0.003	1.11E+04	792.15	n/a	n/a	n/a	n/a	792.071	n/a	n/a	n/a	n/a	0.8801	0.137	0.137	3.837	n/a	n/a	n/a		High
apo BRD4(1-477) wt	600.00s	N66428_23_01_17		149	156	MAEALEKL	H	1	8.31	0.00-0.00	0	40	0-0														0	n/a	n/a	n/a	n/a	n/a	n/a		Low
apo BRD4(1-477) wt	600.00s	N66428_23_01_17		149	156	MAEALEKL	H	2	8.31	8.20-8.45	19	40	40-45	0.043	0.002	8.93E+05	453.239	n/a	n/a	n/a	n/a	453.231	n/a	n/a	n/a	n/a	0.8373	0.182	0.363	9.424	n/a	n/a	n/a		Medium
apo BRD4(1-477) wt	600.00s	N66428_23_01_17		150	156	AEALEKL	H	1	8.31	8.16-8.47	24	131	127-133	0.068	-0.006	1.05E+05	774.047	n/a	n/a	n/a	n/a	773.986	n/a	n/a	n/a	n/a	0.8463	0.091	0.091	2.752	n/a	n/a	n/a		Medium
apo BRD4(1-477) wt	600.00s	N66428_23_01_17		157	172	FLQKINELPTEETEIM	H	2	10.89	10.78-11.08	23	99	97-105	0.056	0	9.28E+05	971.638	n/a	n/a	n/a	n/a	971.719	n/a	n/a	n/a	n/a	0.8784	3.11	6.22	78.903	n/a	n/a	n/a		High
apo BRD4(1-477) wt	600.00s	N66428_23_01_17		158	172	LQKINELPTEETEIM	H	2	9.55	9.48-9.62	11	91	90-95	0.081	-0.001	1.43E+04	897.921	n/a	n/a	n/a	n/a	898.081	n/a	n/a	n/a	n/a	0.8095	3.059	6.118	82.151	n/a	n/a	n/a		Medium
apo BRD4(1-477) wt	600.00s	N66428_23_01_17		161	172	INELPTEETEIM	H	2	9.7	9.59-9.89	23	69	65-72	0.053	0	1.49E+05	712.713	n/a	n/a	n/a	n/a	712.724	n/a	n/a	n/a	n/a	0.8216	2.432	4.865	99.109	n/a	n/a	n/a		Medium
apo BRD4(1-477) wt	600.00s	N66428_23_01_17		162	173	NELPTEETEIMI	H	2	9.71	9.59-9.89	23	68	65-72	0.053	0	1.49E+05	712.713	n/a	n/a	n/a	n/a	712.724	n/a	n/a	n/a	n/a	0.8216	2.432	4.865	99.109	n/a	n/a	n/a		Medium
apo BRD4(1-477) wt	600.00s	N66428_23_01_17		165	172	PTEETEIM	H	1	6.83	6.74-7.04	23	159	155-160	0.079	-0.002	3.08E+04	953.563	n/a	n/a	n/a	n/a	953.741	n/a	n/a	n/a	n/a	0.8211	3.697	3.697	98.49	n/a	n/a	n/a		Medium
apo BRD4(1-477) wt	600.00s	N66428_23_01_17		365	371	FAKKHAA	H	1	3.07	2.99-3.18	15	36	135-148	0.069	-0.003	2.54E+04	774.801	n/a	n/a	n/a	n/a	774.819	n/a	n/a	n/a	n/a	0.8926	1.903	1.903	85.593	n/a	n/a	n/a		High
apo BRD4(1-477) wt	600.00s	N66428_23_01_17		365	381	FAKKHAAYAWPFYKPVD	H	2	10.64	10.59-10.74	11	54	111-119	0.082	-0.001	5.85E+04	1022.909	n/a	n/a	n/a	n/a	1022.862	n/a	n/a	n/a	n/a	0.8795	2.185	4.369	60.571	n/a	n/a	n/a		Medium
apo BRD4(1-477) wt	600.00s	N66428_23_01_17		369	381	HAAYAWPFYKPVD	H	2	11.94	11.74-12.03	21	79	76-83	0.068	0	3.55E+04	784.851	n/a	n/a	n/a	n/a	784.799	n/a	n/a	n/a	n/a	0.8765	1.42	2.84	61.475	n/a	n/a	n/a		Medium
apo BRD4(1-477) wt	600.00s	N66428_23_01_17		372	378	YAWPFYK	H	1	12.7	12.60-12.74	10	48	176-179	0.08	0.001	1.26E+04	976.059	n/a	n/a	n/a	n/a	975.859	n/a	n/a	n/a	n/a	0.745	0.739	0.739	26.742	n/a	n/a	n/a		Medium
apo BRD4(1-477) wt	600.00s	N66428_23_01_17		372	381	YAWPFYKPVD	H	2	13.05	12.97-13.27	23	61	58-63	0.042	0.002	5.35E+05	644.816	n/a	n/a	n/a	n/a	644.774	n/a	n/a	n/a	n/a	0.8607	1.043	2.087	54.243	n/a	n/a	n/a		Medium
apo BRD4(1-477) wt	600.00s	N66428_23_01_17		372	383	YAWPFYKPVDVE	H	2	13.37	13.26-13.49	17	76	73-79	0.058	0.001	1.63E+04	759.777	n/a	n/a	n/a	n/a	759.39	n/a	n/a	n/a	n/a	0.6742	1.536	3.072	63.97	n/a	n/a	n/a		Medium
apo BRD4(1-477) wt	600.00s	N66428_23_01_17		382	390	VEALGLHDY	H	1	8.22	8.08-8.39	24	192	190-195	0.072	-0.002	7.59E+04	1020.372	n/a	n/a	n/a	n/a	1020.385	n/a	n/a	n/a	n/a	0.8612	3.271	3.271	102.082	n/a	n/a	n/a		High
apo BRD4(1-477) wt	600.00s	N66428_23_01_17		382	392	VEALGLHDYCD	H	2	8.69	8.50-8.79	21	59	55-63	0.064	0.003	2.98E+04	620.567	n/a	n/a	n/a	n/a	620.328	n/a	n/a	n/a	n/a	0.6857	2.152	4.304	102.072	n/a	n/a	n/a		Medium
apo BRD4(1-477) wt	600.00s	N66428_23_01_17		383	390	EALGLHDY	H	1	8.22	8.08-8.27	15	168	164-171	0.078	-0.001	2.57E+04	921.452	n/a	n/a	n/a	n/a	920.706	n/a	n/a	n/a	n/a	0.7276	2.723	2.723	99.356	n/a	n/a	n/a		Medium
apo BRD4(1-477) wt	600.00s	N66428_23_01_17		384	390	ALGLHDY	H	1	8.22	8.13-8.30	13	146	143-150	0.059	-0.001	7.30E+04	791.126	n/a	n/a	n/a	n/a	791.123	n/a	n/a	n/a	n/a	0.883	2.254	2.254	97.632	n/a	n/a	n/a		High
apo BRD4(1-477) wt	600.00s	N66428_23_01_17		389	399	DYCDIIKHPMD	H	2	7.78	7.67-7.97	23	67	66-71	0.062	-0.001	2.52E+04	677.503	n/a	n/a	n/a	n/a	677.502	n/a	n/a	n/a	n/a	0.8309	1.726	3.452	91.777	n/a	n/a	n/a		Medium
apo BRD4(1-477) wt	600.00s	N66428_23_01_17		389	407	DYCDIIKHPMDMSTIKSKL	H	3	9.85	9.74-9.96	17	64	61-68	0.072	0	8.04E+03	748.804	n/a	n/a	n/a	n/a	748.665	n/a	n/a	n/a	n/a	0.7633	1.44	4.32	58.548	n/a	n/a	n/a		Medium
apo BRD4(1-477) wt	600.00s	N66428_23_01_17		390	399	YCDIIKHPMD	H	2	6.46	6.35-6.62	21	61	58-64	0.054	-0.001	2.42E+04	619.692	n/a	n/a	n/a	n/a	619.563	n/a	n/a	n/a	n/a	0.7745	1.331	2.662	89.739	n/a	n/a	n/a		Medium
apo BRD4(1-477) wt	600.00s	N66428_23_01_17		391	399	CDIIKHPMD	H	1	4.91	4.78-5.05	21	51	190-195	0.109	-0.002	4.11E+03	1074.986	n/a	n/a	n/a	n/a	1075.056	n/a	n/a	n/a	n/a	0.8204	2.774	2.774	90.093	n/a	n/a	n/a		Medium
apo BRD4(1-477) wt	600.00s	N66428_23_01_17		391	400	CDIIKHPMDM	H	2	7.5	7.37-7.67	23	57	56-60	0.039	-0.001	3.62E+05	603.684	n/a	n/a	n/a	n/a	603.576	n/a	n/a	n/a	n/a	0.815	1.333	2.665	87.095	n/a	n/a	n/a		Medium
apo BRD4(1-477) wt	600.00s	N66428_23_01_17		391	404	CDIIKHPMDMSTIK	H	2	6.7	6.63-6.93	22	86	83-90	0.058	-0.001	6.04E+04	818.92	n/a	n/a	n/a	n/a	818.753	n/a	n/a	n/a	n/a	0.8231	1.753	3.506	58.933	n/a	n/a	n/a		Medium
apo BRD4(1-477) wt	600.00s	N66428_23_01_17		391	406	CDIIKHPMDMSTIKSK	H	2	5.51	5.43-5.73	23	95	92-98	0.069	-0.004	3.59E+04	926.746	n/a	n/a	n/a	n/a	926.534	n/a	n/a	n/a	n/a	0.8054	1.91	3.82	53.095	n/a	n/a	n/a		Medium
apo BRD4(1-477) wt	600.00s	N66428_23_01_17		391	407	CDIIKHPMDMSTIKSKL	H	2	8.09	7.99-8.30	22	112	109-116	0.067	-0.001	6.34E+04	983.242	n/a	n/a	n/a	n/a	983.028	n/a	n/a	n/a	n/a	0.7967	1.825	3.65	45.099	n/a	n/a	n/a		Medium
apo BRD4(1-477) wt	600.00s	N66428_23_01_17		391	410	CDIIKHPMDMSTIKSKLEAR	H	3	7.88	7.79-8.09	22	74	72-77	0.066	-0.001	2.41E+04	774.647	n/a	n/a	n/a	n/a	774.554	n/a	n/a	n/a	n/a	0.8412	1.291	3.872	49.6	n/a	n/a	n/a		Medium
apo BRD4(1-477) wt	600.00s	N66428_23_01_17		400	406	MSTIKSK	H	1	3.22	3.01-3.32	24	37	138-144	0.085	-0.013	1.37E+04	796.511	n/a	n/a	n/a	n/a	796.52	n/a	n/a	n/a	n/a	0.8345	1.539	1.539	63.503	n/a	n/a	n/a		Medium
apo BRD4(1-477) wt	600.00s	N66428_23_01_17		400	407	MSTIKSKL	H	1	4.9	4.79-5.00	16	44	159-164	0.11	-0.002	4.76E+03	909.31	n/a	n/a	n/a	n/a	909.218	n/a	n/a	n/a	n/a	0.8331	1.078	1.078	27.896	n/a	n/a	n/a		Medium
apo BRD4(1-477) wt	600.00s	N66428_23_01_17		401	407	STIKSKL	H	1	4.14	4.09-4.21	10	39	131-142	0.086	-0.003	9.28E+03	777.736	n/a	n/a	n/a	n/a	777.567	n/a	n/a	n/a	n/a	0.7984	0.625	0.625	20.686	n/a	n/a	n/a		Medium
apo BRD4(1-477) wt	600.00s	N66428_23_01_17		407	424	LEAREYRDAQEFGADVRL	H	3	9.73	9.63-9.94	24	59	59-63	0.063	-0.001	1.09E+04	715.394	n/a	n/a	n/a	n/a	715.308	n/a	n/a	n/a	n/a	0.7588	1.534	4.602	54.811	n/a	n/a	n/a		Medium
apo BRD4(1-477) wt	600.00s	N66428_23_01_17		407	425	LEAREYRDAQEFGADVRLM	H	2	10.72	10.63-10.79	12	62	120-124	0.081	-0.001	2.29E+04	1138.276	n/a	n/a	n/a	n/a	1138.062	n/a	n/a	n/a	n/a	0.7918	2.305	4.611	44.329	n/a	n/a	n/a		Medium
apo BRD4(1-477) wt	600.00s	N66428_23_01_17		408	425	EAREYRDAQEFGADVRLM	H	2	10.21	0.00-0.00	0	57	0-0														0	n/a	n/a	n/a	n/a	n/a	n/a		Low
apo BRD4(1-477) wt	600.00s	N66428_23_01_17		408	425	EAREYRDAQEFGADVRLM	H	3	10.21	10.19-10.49	23	56	57-61	0.044	0.001	2.71E+05	721.062	n/a	n/a	n/a	n/a	721.028	n/a	n/a	n/a	n/a	0.8556	1.241	3.723	46.891	n/a	n/a	n/a		Medium
apo BRD4(1-477) wt	600.00s	N66428_23_01_17		411	425	EYRDAQEFGADVRLM	H	2	10.56	10.48-10.63	12	93	89-96	0.066	0.001	7.73E+04	902.826	n/a	n/a	n/a	n/a	902.663	n/a	n/a	n/a	n/a	0.83	1.675	3.35	43.98	n/a	n/a	n/a		Medium
apo BRD4(1-477) wt	600.00s	N66428_23_01_17		418	425	FGADVRLM	H	1	9.65	9.51-9.75	19	43	161-166	0.091	-0.001	1.81E+04	909.9	n/a	n/a	n/a	n/a	909.54	n/a	n/a	n/a	n/a	0.8159	0.454	0.454	12.602	n/a	n/a	n/a		Medium
apo BRD4(1-477) wt	600.00s	N66428_23_01_17		426	441	FSNCYKYNPPDHEVVA	H	2	6.7	6.51-6.81	22	100	97-102	0.069	-0.002	5.88E+04	944.378	n/a	n/a	n/a	n/a	944.258	n/a	n/a	n/a	n/a	0.8087	1.726	3.452	51.925	n/a	n/a	n/a		Medium
apo BRD4(1-477) wt	600.00s	N66428_23_01_17		426	445	FSNCYKYNPPDHEVVAMARK	H	3	6.33	6.24-6.41	14	80	77-84	0.058	-0.001	5.48E+04	792.128	n/a	n/a	n/a	n/a	791.922	n/a	n/a	n/a	n/a	0.789	1.021	3.062	37.712	n/a	n/a	n/a		Medium
apo BRD4(1-477) wt	600.00s	N66428_23_01_17		426	448	FSNCYKYNPPDHEVVAMARKLQD	H	3	9.22	9.09-9.39	22	79	77-84	0.066	-0.001	9.04E+04	910.977	n/a	n/a	n/a	n/a	910.738	n/a	n/a	n/a	n/a	0.7996	1.045	3.136	28.723	n/a	n/a	n/a		Medium
apo BRD4(1-477) wt	600.00s	N66428_23_01_17		429	441	CYKYNPPDHEVVA	H	2	5.38	5.19-5.48	21	76	73-81	0.052	-0.001	1.93E+05	769.703	n/a	n/a	n/a	n/a	769.654	n/a	n/a	n/a	n/a	0.8758	1.299	2.599	54.458	n/a	n/a	n/a		High
apo BRD4(1-477) wt	600.00s	N66428_23_01_17		429	453	CYKYNPPDHEVVAMARKLQDVFEMR	H	3	13.43	0.00-0.00	0	70	0-0														0	n/a	n/a	n/a	n/a	n/a	n/a		Low
apo BRD4(1-477) wt	600.00s	N66428_23_01_17		429	453	CYKYNPPDHEVVAMARKLQDVFEMR	H	4	13.43	13.30-13.57	20	70	66-72	0.047	0.001	5.66E+04	762.38	n/a	n/a	n/a	n/a	762.245	n/a	n/a	n/a	n/a	0.8165	1.111	4.443	39.8	n/a	n/a	n/a		Medium
apo BRD4(1-477) wt	600.00s	N66428_23_01_17		430	441	YKYNPPDHEVVA	H	2	5.12	4.88-5.19	24	69	66-72	0.055	-0.002	7.93E+04	717.933	n/a	n/a	n/a	n/a	717.888	n/a	n/a	n/a	n/a	0.8997	1.106	2.211	55.348	n/a	n/a	n/a		Medium
apo BRD4(1-477) wt	600.00s	N66428_23_01_17		430	445	YKYNPPDHEVVAMARK	H	2	5.16	0.00-0.00	0	58	0-0														0	n/a	n/a	n/a	n/a	n/a	n/a		Low
apo BRD4(1-477) wt	600.00s	N66428_23_01_17		430	445	YKYNPPDHEVVAMARK	H	3	5.16	5.02-5.32	23	59	56-62	0.052	-0.001	1.44E+04	641.461	n/a	n/a	n/a	n/a	641.417	n/a	n/a	n/a	n/a	0.8586	1.014	3.043	52.491	n/a	n/a	n/a		Medium
apo BRD4(1-477) wt	600.00s	N66428_23_01_17		431	441	KYNPPDHEVVA	H	2	4.23	4.15-4.45	23	59	57-63	0.047	-0.001	1.73E+05	636.276	n/a	n/a	n/a	n/a	636.253	n/a	n/a	n/a	n/a	0.9062	1.057	2.115	62.754	n/a	n/a	n/a		High
apo BRD4(1-477) wt	600.00s	N66428_23_01_17		431	445	KYNPPDHEVVAMARK	H	2	4.4	4.29-4.52	18	90	88-92	0.086	-0.002	8.35E+03	880.233	n/a	n/a	n/a	n/a	880.096	n/a	n/a	n/a	n/a	0.8018	1.583	3.165	49.561	n/a	n/a	n/a		Medium
apo BRD4(1-477) wt	600.00s	N66428_23_01_17		431	448	KYNPPDHEVVAMARKLQD	H	2	7.83	0.00-0.00	0	70	0-0														0	n/a	n/a	n/a	n/a	n/a	n/a		Low
apo BRD4(1-477) wt	600.00s	N66428_23_01_17		431	448	KYNPPDHEVVAMARKLQD	H	3	7.83	7.68-7.87	15	70	68-76	0.051	-0.001	1.17E+05	705.866	n/a	n/a	n/a	n/a	705.823	n/a	n/a	n/a	n/a	0.8976	1.02	3.06	38.855	n/a	n/a	n/a		Medium
apo BRD4(1-477) wt	600.00s	N66428_23_01_17		431	453	KYNPPDHEVVAMARKLQDVFEMR	H	3	13.33	0.00-0.00	0	64	0-0														0	n/a	n/a	n/a	n/a	n/a	n/a		Low
apo BRD4(1-477) wt	600.00s	N66428_23_01_17		431	453	KYNPPDHEVVAMARKLQDVFEMR	H	4	13.33	13.20-13.50	22	65	61-68	0.053	0.001	1.19E+05	695.76	n/a	n/a	n/a	n/a	695.661	n/a	n/a	n/a	n/a	0.8591	1.107	4.428	44.6	n/a	n/a	n/a		Medium
apo BRD4(1-477) wt	600.00s	N66428_23_01_17		442	448	MARKLQD	H	1	3.57	3.50-3.68	14	42	145-150	0.087	-0.004	8.97E+03	863.082	n/a	n/a	n/a	n/a	862.927	n/a	n/a	n/a	n/a	0.8564	0.896	0.896	28.533	n/a	n/a	n/a		Medium
apo BRD4(1-477) wt	600.00s	N66428_23_01_17		442	453	MARKLQDVFEMR	H	2	9.39	9.32-9.62	22	85	82-87	0.052	0	2.21E+05	763.882	n/a	n/a	n/a	n/a	763.824	n/a	n/a	n/a	n/a	0.8448	0.904	1.807	30.658	n/a	n/a	n/a		Medium
apo BRD4(1-477) wt	600.00s	N66428_23_01_17		446	453	LQDVFEMR	H	1	10.45	10.37-10.52	12	50	185-191	0.097	-0.001	9.54E+03	1040.041	n/a	n/a	n/a	n/a	1039.739	n/a	n/a	n/a	n/a	0.8378	1.539	1.539	39.631	n/a	n/a	n/a		Medium
apo BRD4(1-477) wt	600.00s	N66428_23_01_17		453	467	RFAKMPDEPEEPVVA	H	2	6.83	6.73-7.03	23	87	84-91	0.08	-0.002	1.31E+04	861.234	n/a	n/a	n/a	n/a	861.024	n/a	n/a	n/a	n/a	0.7767	2.547	5.094	97.372	n/a	n/a	n/a		Medium
apo BRD4(1-477) wt	600.00s	N66428_23_01_17		454	467	FAKMPDEPEEPVVA	H	2	7.36	7.22-7.51	21	76	73-79	0.048	0	5.80E+05	782.892	n/a	n/a	n/a	n/a	782.904	n/a	n/a	n/a	n/a	0.8877	2.52	5.039	100.684	n/a	n/a	n/a		High
apo BRD4(1-477) wt	600.00s	N66428_23_01_17		454	477	FAKMPDEPEEPVVAVSSPAVPPPT	H	3	7.67	7.49-7.80	24	69	65-71	0.062	-0.001	1.58E+05	834.596	n/a	n/a	n/a	n/a	834.616	n/a	n/a	n/a	n/a	0.8775	3.004	9.013	105.256	n/a	n/a	n/a		Medium
apo BRD4(1-477) wt	600.00s	N66428_23_01_17		468	477	VSSPAVPPPT	H	1	3.77	3.69-3.99	23	149	146-152	0.072	-0.003	3.98E+04	954.908	n/a	n/a	n/a	n/a	954.88	n/a	n/a	n/a	n/a	0.8811	2.796	2.796	103.525	n/a	n/a	n/a		High
apo BRD4(1-477) wt	600.00s	N66428_23_01_18		1	26	MSAESGPGTRLRNLPVMGDGLETSQM	H	3	10.23	10.14-10.37	18	73	73-78	0.08	0.001	1.03E+04	916.501	n/a	n/a	n/a	n/a	916.526	n/a	n/a	n/a	n/a	0.8185	3.822	11.467	93.065	n/a	n/a	n/a		Medium
apo BRD4(1-477) wt	600.00s	N66428_23_01_18		5	26	SGPGTRLRNLPVMGDGLETSQM	H	3	9.78	9.63-9.94	24	59	56-62	0.07	0.001	8.73E+03	776.126	n/a	n/a	n/a	n/a	776.088	n/a	n/a	n/a	n/a	0.8204	2.874	8.621	91.324	n/a	n/a	n/a		Medium
apo BRD4(1-477) wt	600.00s	N66428_23_01_18		12	26	RNLPVMGDGLETSQM	H	2	9.06	8.95-9.17	17	83	79-84	0.066	0	1.41E+04	827.816	n/a	n/a	n/a	n/a	827.823	n/a	n/a	n/a	n/a	0.7539	2.878	5.757	104.169	n/a	n/a	n/a		Medium
apo BRD4(1-477) wt	600.00s	N66428_23_01_18		15	26	PVMGDGLETSQM	H	2	8.1	7.98-8.27	21	59	60-64	0.05	0	5.08E+04	635.575	n/a	n/a	n/a	n/a	635.643	n/a	n/a	n/a	n/a	0.8429	2.42	4.841	96.442	n/a	n/a	n/a		Medium
apo BRD4(1-477) wt	600.00s	N66428_23_01_18		27	40	STTQAQAQPQPANA	H	2	3.15	3.08-3.32	19	67	66-71	0.057	-0.001	3.79E+04	709.819	n/a	n/a	n/a	n/a	709.823	n/a	n/a	n/a	n/a	0.8714	2.583	5.167	105.757	n/a	n/a	n/a		Medium
apo BRD4(1-477) wt	600.00s	N66428_23_01_18		41	63	ASTNPPPPETSNPNKPKRQTNQL	H	3	3.78	3.70-3.99	22	63	61-66	0.067	-0.001	2.34E+04	842.371	n/a	n/a	n/a	n/a	842.387	n/a	n/a	n/a	n/a	0.8713	2.47	7.411	91.286	n/a	n/a	n/a		High
apo BRD4(1-477) wt	600.00s	N66428_23_01_18		41	65	ASTNPPPPETSNPNKPKRQTNQLQY	H	3	4.4	4.32-4.61	23	71	68-75	0.067	-0.001	8.53E+04	939.667	n/a	n/a	n/a	n/a	939.682	n/a	n/a	n/a	n/a	0.8814	2.666	7.997	82.719	n/a	n/a	n/a		Medium
apo BRD4(1-477) wt	600.00s	N66428_23_01_18		66	72	LLRVVLK	H	1	6.85	6.78-6.89	9	42	149-157	0.077	-0.003	3.68E+03	841.407	n/a	n/a	n/a	n/a	841.377	n/a	n/a	n/a	n/a	0.7739	0.26	0.26	7.153	n/a	n/a	n/a		Medium
apo BRD4(1-477) wt	600.00s	N66428_23_01_18		68	74	RVVLKTL	H	1	6.31	6.24-6.39	12	42	146-147	0.106	-0.002	2.25E+03	830.094	n/a	n/a	n/a	n/a	830.079	n/a	n/a	n/a	n/a	0.833	1.015	1.015	27.575	n/a	n/a	n/a		Medium
apo BRD4(1-477) wt	600.00s	N66428_23_01_18		69	78	VVLKTLWKHQ	H	2	7.2	7.08-7.37	21	67	64-71	0.056	-0.001	4.15E+04	627.726	n/a	n/a	n/a	n/a	627.734	n/a	n/a	n/a	n/a	0.8822	0.965	1.931	46.55	n/a	n/a	n/a		Medium
apo BRD4(1-477) wt	600.00s	N66428_23_01_18		69	88	VVLKTLWKHQFAWPFQQPVD	H	3	13.36	13.26-13.54	21	72	69-74	0.064	0.001	2.02E+04	825.249	n/a	n/a	n/a	n/a	825.279	n/a	n/a	n/a	n/a	0.8225	1.65	4.949	51.928	n/a	n/a	n/a		Medium
apo BRD4(1-477) wt	600.00s	N66428_23_01_18		69	91	VVLKTLWKHQFAWPFQQPVDAVK	H	3	13	12.77-13.07	23	82	79-86	0.085	0	1.43E+04	925.191	n/a	n/a	n/a	n/a	925.217	n/a	n/a	n/a	n/a	0.7965	2.128	6.383	38.134	n/a	n/a	n/a		Medium
apo BRD4(1-477) wt	600.00s	N66428_23_01_18		75	91	WKHQFAWPFQQPVDAVK	H	2	12.16	11.95-12.25	22	60	116-119	0.103	0	3.94E+03	1059.786	n/a	n/a	n/a	n/a	1059.656	n/a	n/a	n/a	n/a	0.7085	2.452	4.904	73.223	n/a	n/a	n/a		Medium
apo BRD4(1-477) wt	600.00s	N66428_23_01_18		78	88	QFAWPFQQPVD	H	2	13.66	13.56-13.86	23	65	61-69	0.049	0.002	3.65E+05	683.242	n/a	n/a	n/a	n/a	683.23	n/a	n/a	n/a	n/a	0.9064	0.977	1.955	51.665	n/a	n/a	n/a		High
apo BRD4(1-477) wt	600.00s	N66428_23_01_18		78	91	QFAWPFQQPVDAVK	H	2	13.27	13.15-13.42	20	86	83-89	0.08	0.001	1.70E+04	833.328	n/a	n/a	n/a	n/a	833.332	n/a	n/a	n/a	n/a	0.8301	1.889	3.777	66.719	n/a	n/a	n/a		Medium
apo BRD4(1-477) wt	600.00s	N66428_23_01_18		79	88	FAWPFQQPVD	H	2	13.7	13.61-13.91	23	60	56-64	0.039	0.002	7.63E+05	619.124	n/a	n/a	n/a	n/a	619.131	n/a	n/a	n/a	n/a	0.8661	0.943	1.886	57.51	n/a	n/a	n/a		Medium
apo BRD4(1-477) wt	600.00s	N66428_23_01_18		79	91	FAWPFQQPVDAVK	H	2	13.3	13.15-13.44	21	77	73-79	0.059	0.001	4.49E+04	769.262	n/a	n/a	n/a	n/a	769.288	n/a	n/a	n/a	n/a	0.8146	1.91	3.82	68.382	n/a	n/a	n/a		Medium
apo BRD4(1-477) wt	600.00s	N66428_23_01_18		82	88	PFQQPVD	H	1	13.7	13.64-13.75	9	141	137-144	0.066	0.001	4.14E+04	832.221	n/a	n/a	n/a	n/a	832.055	n/a	n/a	n/a	n/a	0.8123	1.152	1.152	49.416	n/a	n/a	n/a		Medium
apo BRD4(1-477) wt	600.00s	N66428_23_01_18		89	102	AVKLNLPDYYKIIK	H	2	10.27	10.21-10.33	10	52	100-104	0.065	0	2.88E+04	842.822	n/a	n/a	n/a	n/a	842.842	n/a	n/a	n/a	n/a	0.8625	2.821	5.642	77.636	n/a	n/a	n/a		Medium
apo BRD4(1-477) wt	600.00s	N66428_23_01_18		89	106	AVKLNLPDYYKIIKTPMD	H	2	11.36	0.00-0.00	0	60	0-0														0	n/a	n/a	n/a	n/a	n/a	n/a		Low
apo BRD4(1-477) wt	600.00s	N66428_23_01_18		89	106	AVKLNLPDYYKIIKTPMD	H	3	11.36	11.21-11.50	21	60	57-63	0.059	0	3.32E+04	710.722	n/a	n/a	n/a	n/a	710.74	n/a	n/a	n/a	n/a	0.8878	2.222	6.666	81.35	n/a	n/a	n/a		High
apo BRD4(1-477) wt	600.00s	N66428_23_01_18		92	99	LNLPDYYK	H	2	8.47	8.30-8.60	23	48	46-51	0.038	-0.001	6.35E+04	514.774	n/a	n/a	n/a	n/a	514.731	n/a	n/a	n/a	n/a	0.7783	1.146	2.291	90.966	n/a	n/a	n/a		Medium
apo BRD4(1-477) wt	600.00s	N66428_23_01_18		92	102	LNLPDYYKIIK	H	2	10.6	10.46-10.75	21	74	70-78	0.046	0	2.26E+05	692.621	n/a	n/a	n/a	n/a	692.679	n/a	n/a	n/a	n/a	0.8367	1.849	3.698	75.529	n/a	n/a	n/a		Medium
apo BRD4(1-477) wt	600.00s	N66428_23_01_18		92	106	LNLPDYYKIIKTPMD	H	2	11.83	11.62-11.92	23	99	96-102	0.08	0	3.94E+04	915.792	n/a	n/a	n/a	n/a	915.78	n/a	n/a	n/a	n/a	0.8782	2.698	5.395	76.225	n/a	n/a	n/a		Medium
apo BRD4(1-477) wt	600.00s	N66428_23_01_18		92	117	LNLPDYYKIIKTPMDMGTIKKRLENN	H	3	11.27	11.20-11.33	11	82	82-89	0.103	-0.001	2.68E+03	1039.821	n/a	n/a	n/a	n/a	1039.763	n/a	n/a	n/a	n/a	0.6597	2.199	6.596	49.413	n/a	n/a	n/a		Medium
apo BRD4(1-477) wt	600.00s	N66428_23_01_18		92	117	LNLPDYYKIIKTPMDMGTIKKRLENN	H	4	11.27	11.17-11.46	21	82	79-85	0.073	0	1.26E+04	780.067	n/a	n/a	n/a	n/a	780.032	n/a	n/a	n/a	n/a	0.8051	1.608	6.43	51.333	n/a	n/a	n/a		Medium
apo BRD4(1-477) wt	600.00s	N66428_23_01_18		93	102	NLPDYYKIIK	H	2	10.6	10.52-10.75	17	65	61-68	0.061	-0.001	9.03E+03	636.026	n/a	n/a	n/a	n/a	635.834	n/a	n/a	n/a	n/a	0.674	1.583	3.167	80.843	n/a	n/a	n/a		Medium
apo BRD4(1-477) wt	600.00s	N66428_23_01_18		98	111	YKIIKTPMDMGTIK	H	2	7.84	7.78-7.99	17	84	84-89	0.071	-0.003	5.45E+03	822.027	n/a	n/a	n/a	n/a	821.833	n/a	n/a	n/a	n/a	0.6961	1.307	2.614	44.842	n/a	n/a	n/a		Medium
apo BRD4(1-477) wt	600.00s	N66428_23_01_18		98	117	YKIIKTPMDMGTIKKRLENN	H	3	7.82	7.68-7.98	23	65	62-68	0.073	-0.001	6.15E+03	800.172	n/a	n/a	n/a	n/a	800.028	n/a	n/a	n/a	n/a	0.7649	1.063	3.189	37.594	n/a	n/a	n/a		Medium
apo BRD4(1-477) wt	600.00s	N66428_23_01_18		100	106	IIKTPMD	H	1	5.44	5.32-5.58	19	145	142-150	0.082	-0.002	5.31E+03	820.096	n/a	n/a	n/a	n/a	819.99	n/a	n/a	n/a	n/a	0.7743	1.975	1.975	82.181	n/a	n/a	n/a		Medium
apo BRD4(1-477) wt	600.00s	N66428_23_01_18		103	111	TPMDMGTIK	H	1	6.03	0.00-0.00	0	46	0-0														0	n/a	n/a	n/a	n/a	n/a	n/a		Low
apo BRD4(1-477) wt	600.00s	N66428_23_01_18		103	111	TPMDMGTIK	H	2	6.03	5.92-6.22	22	45	42-49	0.038	-0.001	7.20E+04	498.223	n/a	n/a	n/a	n/a	498.177	n/a	n/a	n/a	n/a	0.8386	0.569	1.137	31.125	n/a	n/a	n/a		Medium
apo BRD4(1-477) wt	600.00s	N66428_23_01_18		103	113	TPMDMGTIKKR	H	2	4.2	4.11-4.41	23	65	62-68	0.044	-0.001	1.34E+05	640.413	n/a	n/a	n/a	n/a	640.334	n/a	n/a	n/a	n/a	0.8676	0.546	1.091	26.596	n/a	n/a	n/a		Medium
apo BRD4(1-477) wt	600.00s	N66428_23_01_18		103	114	TPMDMGTIKKRL	H	2	6.66	6.55-6.80	18	74	71-78	0.073	-0.001	8.00E+03	697.336	n/a	n/a	n/a	n/a	697.061	n/a	n/a	n/a	n/a	0.7822	0.694	1.388	28.628	n/a	n/a	n/a		Medium
apo BRD4(1-477) wt	600.00s	N66428_23_01_18		103	116	TPMDMGTIKKRLEN	H	2	6.78	6.76-6.91	12	92	92-97	0.083	-0.002	4.55E+03	818.777	n/a	n/a	n/a	n/a	818.733	n/a	n/a	n/a	n/a	0.7861	0.757	1.514	23.247	n/a	n/a	n/a		Medium
apo BRD4(1-477) wt	600.00s	N66428_23_01_18		103	117	TPMDMGTIKKRLENN	H	2	7.12	7.00-7.30	23	103	101-107	0.07	-0.001	5.89E+04	876.141	n/a	n/a	n/a	n/a	876.084	n/a	n/a	n/a	n/a	0.8711	1.057	2.115	27.742	n/a	n/a	n/a		Medium
apo BRD4(1-477) wt	600.00s	N66428_23_01_18		103	118	TPMDMGTIKKRLENNY	H	2	8.47	8.40-8.54	11	53	116-119	0.088	-0.001	8.55E+03	957.963	n/a	n/a	n/a	n/a	957.774	n/a	n/a	n/a	n/a	0.7407	1.197	2.393	29.992	n/a	n/a	n/a		Medium
apo BRD4(1-477) wt	600.00s	N66428_23_01_18		103	124	TPMDMGTIKKRLENNYYWNAQE	H	3	10.54	10.45-10.75	22	77	74-81	0.058	-0.001	8.85E+04	903.806	n/a	n/a	n/a	n/a	903.764	n/a	n/a	n/a	n/a	0.8339	1.75	5.251	41.585	n/a	n/a	n/a		Medium
apo BRD4(1-477) wt	600.00s	N66428_23_01_18		103	125	TPMDMGTIKKRLENNYYWNAQEC	H	3	11.03	10.93-11.23	23	81	77-83	0.076	0	3.60E+04	938.259	n/a	n/a	n/a	n/a	938.232	n/a	n/a	n/a	n/a	0.8768	1.837	5.51	41.247	n/a	n/a	n/a		High
apo BRD4(1-477) wt	600.00s	N66428_23_01_18		107	113	MGTIKKR	H	1	3.17	3.13-3.22	8	43	147-158	0.072	-0.003	2.63E+04	834.425	n/a	n/a	n/a	n/a	834.341	n/a	n/a	n/a	n/a	0.8809	0.277	0.277	9.991	n/a	n/a	n/a		High
apo BRD4(1-477) wt	600.00s	N66428_23_01_18		107	116	MGTIKKRLEN	H	2	3.78	3.68-3.89	17	62	61-66	0.065	-0.002	5.31E+03	596.223	n/a	n/a	n/a	n/a	596.05	n/a	n/a	n/a	n/a	0.7486	0.326	0.653	16.731	n/a	n/a	n/a		Medium
apo BRD4(1-477) wt	600.00s	N66428_23_01_18		107	117	MGTIKKRLENN	H	2	3.81	3.73-3.91	14	69	66-71	0.048	-0.002	5.87E+04	653.333	n/a	n/a	n/a	n/a	653.271	n/a	n/a	n/a	n/a	0.8642	0.496	0.992	20.944	n/a	n/a	n/a		Medium
apo BRD4(1-477) wt	600.00s	N66428_23_01_18		107	118	MGTIKKRLENNY	H	2	4.78	4.69-4.96	21	80	78-84	0.065	-0.002	2.19E+04	735.111	n/a	n/a	n/a	n/a	735.031	n/a	n/a	n/a	n/a	0.8375	0.669	1.339	22.419	n/a	n/a	n/a		Medium
apo BRD4(1-477) wt	600.00s	N66428_23_01_18		114	124	LENNYYWNAQE	H	2	9.14	9.01-9.32	24	70	67-75	0.061	0	1.87E+04	724.461	n/a	n/a	n/a	n/a	724.353	n/a	n/a	n/a	n/a	0.7496	1.608	3.216	65.89	n/a	n/a	n/a		Medium
apo BRD4(1-477) wt	600.00s	N66428_23_01_18		114	125	LENNYYWNAQEC	H	2	10.22	10.10-10.38	22	76	73-80	0.051	0	1.87E+04	776.069	n/a	n/a	n/a	n/a	775.948	n/a	n/a	n/a	n/a	0.6448	1.631	3.262	74.525	n/a	n/a	n/a		Medium
apo BRD4(1-477) wt	600.00s	N66428_23_01_18		118	124	YYWNAQE	H	1	9.08	8.94-9.20	20	168	165-173	0.095	0	2.24E+04	976.661	n/a	n/a	n/a	n/a	976.657	n/a	n/a	n/a	n/a	0.8553	2.653	2.653	84.932	n/a	n/a	n/a		High
apo BRD4(1-477) wt	600.00s	N66428_23_01_18		125	131	CIQDFNT	H	1	6.05	5.95-6.16	15	140	138-143	0.07	-0.001	2.35E+04	841.32	n/a	n/a	n/a	n/a	841.145	n/a	n/a	n/a	n/a	0.7947	0.223	0.223	7.692	n/a	n/a	n/a		Medium
apo BRD4(1-477) wt	600.00s	N66428_23_01_18		125	132	CIQDFNTM	H	1	8.56	8.50-8.61	9	170	166-171	0.094	0	1.09E+04	972.45	n/a	n/a	n/a	n/a	972.38	n/a	n/a	n/a	n/a	0.8698	0.26	0.26	6.787	n/a	n/a	n/a		High
apo BRD4(1-477) wt	600.00s	N66428_23_01_18		126	132	IQDFNTM	H	1	7.78	7.66-7.94	22	41	144-151	0.073	-0.001	5.06E+04	869.323	n/a	n/a	n/a	n/a	869.205	n/a	n/a	n/a	n/a	0.8806	0.229	0.229	7.316	n/a	n/a	n/a		Medium
apo BRD4(1-477) wt	600.00s	N66428_23_01_18		130	137	NTMFTNCY	H	1	10.55	10.44-10.64	16	173	170-177	0.116	-0.002	3.18E+03	994.625	n/a	n/a	n/a	n/a	994.434	n/a	n/a	n/a	n/a	0.809	0.308	0.308	7.546	n/a	n/a	n/a		Medium
apo BRD4(1-477) wt	600.00s	N66428_23_01_18		136	148	CYIYNKPGDDIVL	H	2	11.04	10.94-11.24	23	79	76-84	0.062	0	6.05E+04	758.808	n/a	n/a	n/a	n/a	758.773	n/a	n/a	n/a	n/a	0.8644	1.402	2.803	53.54	n/a	n/a	n/a		High
apo BRD4(1-477) wt	600.00s	N66428_23_01_18		138	148	IYNKPGDDIVL	H	2	9.41	9.42-9.73	24	60	60-65	0.045	0.002	9.72E+05	625.443	n/a	n/a	n/a	n/a	625.44	n/a	n/a	n/a	n/a	0.8645	1.228	2.456	65.219	n/a	n/a	n/a		Medium
apo BRD4(1-477) wt	600.00s	N66428_23_01_18		144	151	DDIVLMAE	H	1	13.7	13.67-13.73	6	153	149-155	0.07	0.004	2.82E+04	907.191	n/a	n/a	n/a	n/a	907.159	n/a	n/a	n/a	n/a	0.8616	1.125	1.125	49.043	n/a	n/a	n/a		Medium
apo BRD4(1-477) wt	600.00s	N66428_23_01_18		148	155	LMAEALEK	H	1	8.31	8.19-8.50	24	160	155-163	0.062	-0.001	2.80E+05	905.343	n/a	n/a	n/a	n/a	905.296	n/a	n/a	n/a	n/a	0.9016	0.204	0.204	5.075	n/a	n/a	n/a		High
apo BRD4(1-477) wt	600.00s	N66428_23_01_18		149	155	MAEALEK	H	1	4.02	3.96-4.04	6	144	141-147	0.065	-0.002	1.12E+04	792.129	n/a	n/a	n/a	n/a	792.092	n/a	n/a	n/a	n/a	0.8441	0.158	0.158	4.431	n/a	n/a	n/a		Medium
apo BRD4(1-477) wt	600.00s	N66428_23_01_18		149	156	MAEALEKL	H	1	8.31	0.00-0.00	0	40	0-0														0	n/a	n/a	n/a	n/a	n/a	n/a		Low
apo BRD4(1-477) wt	600.00s	N66428_23_01_18		149	156	MAEALEKL	H	2	8.31	8.20-8.45	19	40	40-45	0.042	0.002	8.92E+05	453.231	n/a	n/a	n/a	n/a	453.195	n/a	n/a	n/a	n/a	0.8389	0.145	0.291	7.552	n/a	n/a	n/a		Medium
apo BRD4(1-477) wt	600.00s	N66428_23_01_18		150	156	AEALEKL	H	1	8.31	8.16-8.47	24	131	127-133	0.071	-0.007	9.51E+04	774.052	n/a	n/a	n/a	n/a	773.986	n/a	n/a	n/a	n/a	0.8518	0.091	0.091	2.752	n/a	n/a	n/a		High
apo BRD4(1-477) wt	600.00s	N66428_23_01_18		157	172	FLQKINELPTEETEIM	H	2	10.89	10.78-11.08	23	99	97-105	0.059	0	7.28E+05	971.616	n/a	n/a	n/a	n/a	971.728	n/a	n/a	n/a	n/a	0.8792	3.119	6.238	79.134	n/a	n/a	n/a		High
apo BRD4(1-477) wt	600.00s	N66428_23_01_18		158	172	LQKINELPTEETEIM	H	2	9.55	9.48-9.62	11	91	90-95	0.078	0	1.28E+04	897.916	n/a	n/a	n/a	n/a	898.006	n/a	n/a	n/a	n/a	0.8009	2.984	5.968	80.137	n/a	n/a	n/a		Medium
apo BRD4(1-477) wt	600.00s	N66428_23_01_18		161	172	INELPTEETEIM	H	2	9.7	9.59-9.89	23	69	65-72	0.047	0	1.57E+05	712.655	n/a	n/a	n/a	n/a	712.654	n/a	n/a	n/a	n/a	0.7699	2.363	4.726	96.283	n/a	n/a	n/a		Medium
apo BRD4(1-477) wt	600.00s	N66428_23_01_18		162	173	NELPTEETEIMI	H	2	9.71	9.59-9.89	23	68	65-72	0.047	0	1.57E+05	712.655	n/a	n/a	n/a	n/a	712.654	n/a	n/a	n/a	n/a	0.7699	2.363	4.726	96.283	n/a	n/a	n/a		Medium
apo BRD4(1-477) wt	600.00s	N66428_23_01_18		165	172	PTEETEIM	H	1	6.83	6.74-7.04	23	159	155-160	0.082	-0.001	3.03E+04	953.531	n/a	n/a	n/a	n/a	953.81	n/a	n/a	n/a	n/a	0.8222	3.767	3.767	100.341	n/a	n/a	n/a		Medium
apo BRD4(1-477) wt	600.00s	N66428_23_01_18		365	371	FAKKHAA	H	1	3.07	2.99-3.18	15	36	135-148	0.073	-0.002	2.49E+04	774.8	n/a	n/a	n/a	n/a	774.8	n/a	n/a	n/a	n/a	0.9029	1.884	1.884	84.733	n/a	n/a	n/a		High
apo BRD4(1-477) wt	600.00s	N66428_23_01_18		365	381	FAKKHAAYAWPFYKPVD	H	2	10.64	10.59-10.74	11	54	111-119	0.081	-0.001	4.62E+04	1022.902	n/a	n/a	n/a	n/a	1022.86	n/a	n/a	n/a	n/a	0.877	2.183	4.366	60.521	n/a	n/a	n/a		Medium
apo BRD4(1-477) wt	600.00s	N66428_23_01_18		369	381	HAAYAWPFYKPVD	H	2	11.94	11.74-12.03	21	79	76-83	0.075	0	3.35E+04	784.845	n/a	n/a	n/a	n/a	784.815	n/a	n/a	n/a	n/a	0.8494	1.437	2.873	62.202	n/a	n/a	n/a		Medium
apo BRD4(1-477) wt	600.00s	N66428_23_01_18		372	378	YAWPFYK	H	1	12.7	12.60-12.74	10	48	176-179	0.093	0	1.02E+04	976.159	n/a	n/a	n/a	n/a	975.996	n/a	n/a	n/a	n/a	0.7357	0.877	0.877	31.711	n/a	n/a	n/a		Medium
apo BRD4(1-477) wt	600.00s	N66428_23_01_18		372	381	YAWPFYKPVD	H	2	13.05	12.97-13.27	23	61	58-63	0.043	0.002	5.18E+05	644.827	n/a	n/a	n/a	n/a	644.776	n/a	n/a	n/a	n/a	0.8613	1.045	2.09	54.327	n/a	n/a	n/a		Medium
apo BRD4(1-477) wt	600.00s	N66428_23_01_18		372	383	YAWPFYKPVDVE	H	2	13.37	13.26-13.49	17	76	73-79	0.061	0.002	1.63E+04	759.71	n/a	n/a	n/a	n/a	759.385	n/a	n/a	n/a	n/a	0.7063	1.531	3.062	63.764	n/a	n/a	n/a		Medium
apo BRD4(1-477) wt	600.00s	N66428_23_01_18		382	390	VEALGLHDY	H	1	8.22	8.08-8.39	24	192	190-195	0.072	-0.002	6.82E+04	1020.341	n/a	n/a	n/a	n/a	1020.39	n/a	n/a	n/a	n/a	0.8526	3.276	3.276	102.239	n/a	n/a	n/a		High
apo BRD4(1-477) wt	600.00s	N66428_23_01_18		382	392	VEALGLHDYCD	H	2	8.69	8.50-8.79	21	59	55-63	0.057	0.002	2.76E+04	620.539	n/a	n/a	n/a	n/a	620.298	n/a	n/a	n/a	n/a	0.652	2.122	4.243	100.629	n/a	n/a	n/a		Medium
apo BRD4(1-477) wt	600.00s	N66428_23_01_18		383	390	EALGLHDY	H	1	8.22	8.08-8.27	15	168	164-171	0.085	-0.001	2.12E+04	921.413	n/a	n/a	n/a	n/a	920.7	n/a	n/a	n/a	n/a	0.7473	2.718	2.718	99.162	n/a	n/a	n/a		Medium
apo BRD4(1-477) wt	600.00s	N66428_23_01_18		384	390	ALGLHDY	H	1	8.22	8.13-8.30	13	146	143-150	0.061	-0.001	6.15E+04	791.069	n/a	n/a	n/a	n/a	791.031	n/a	n/a	n/a	n/a	0.8846	2.163	2.163	93.652	n/a	n/a	n/a		High
apo BRD4(1-477) wt	600.00s	N66428_23_01_18		389	399	DYCDIIKHPMD	H	2	7.78	7.67-7.97	23	67	66-71	0.06	-0.001	2.21E+04	677.497	n/a	n/a	n/a	n/a	677.443	n/a	n/a	n/a	n/a	0.8202	1.667	3.334	88.65	n/a	n/a	n/a		Medium
apo BRD4(1-477) wt	600.00s	N66428_23_01_18		389	407	DYCDIIKHPMDMSTIKSKL	H	3	9.85	9.74-9.96	17	64	61-68	0.073	-0.001	6.66E+03	748.865	n/a	n/a	n/a	n/a	748.63	n/a	n/a	n/a	n/a	0.7586	1.405	4.214	57.118	n/a	n/a	n/a		Medium
apo BRD4(1-477) wt	600.00s	N66428_23_01_18		390	399	YCDIIKHPMD	H	2	6.46	6.35-6.62	21	61	58-64	0.055	0	2.23E+04	619.705	n/a	n/a	n/a	n/a	619.578	n/a	n/a	n/a	n/a	0.7723	1.346	2.692	90.737	n/a	n/a	n/a		Medium
apo BRD4(1-477) wt	600.00s	N66428_23_01_18		391	399	CDIIKHPMD	H	1	4.91	4.78-5.05	21	51	190-195	0.117	-0.002	3.46E+03	1074.996	n/a	n/a	n/a	n/a	1075.045	n/a	n/a	n/a	n/a	0.8478	2.763	2.763	89.732	n/a	n/a	n/a		Medium
apo BRD4(1-477) wt	600.00s	N66428_23_01_18		391	400	CDIIKHPMDM	H	2	7.5	7.37-7.67	23	57	56-60	0.039	-0.001	3.44E+05	603.674	n/a	n/a	n/a	n/a	603.541	n/a	n/a	n/a	n/a	0.8082	1.298	2.595	84.808	n/a	n/a	n/a		Medium
apo BRD4(1-477) wt	600.00s	N66428_23_01_18		391	404	CDIIKHPMDMSTIK	H	2	6.7	6.63-6.93	22	86	83-90	0.057	-0.001	5.63E+04	818.919	n/a	n/a	n/a	n/a	818.737	n/a	n/a	n/a	n/a	0.8074	1.738	3.476	58.42	n/a	n/a	n/a		Medium
apo BRD4(1-477) wt	600.00s	N66428_23_01_18		391	406	CDIIKHPMDMSTIKSK	H	2	5.51	5.43-5.73	23	95	92-98	0.077	-0.002	2.89E+04	926.78	n/a	n/a	n/a	n/a	926.651	n/a	n/a	n/a	n/a	0.8385	2.027	4.054	56.352	n/a	n/a	n/a		Medium
apo BRD4(1-477) wt	600.00s	N66428_23_01_18		391	407	CDIIKHPMDMSTIKSKL	H	2	8.09	7.99-8.30	22	112	109-116	0.075	-0.001	5.03E+04	983.281	n/a	n/a	n/a	n/a	983.112	n/a	n/a	n/a	n/a	0.8271	1.909	3.818	47.181	n/a	n/a	n/a		Medium
apo BRD4(1-477) wt	600.00s	N66428_23_01_18		391	410	CDIIKHPMDMSTIKSKLEAR	H	3	7.88	7.79-8.09	22	74	72-77	0.062	0	2.06E+04	774.696	n/a	n/a	n/a	n/a	774.555	n/a	n/a	n/a	n/a	0.8065	1.291	3.874	49.624	n/a	n/a	n/a		Medium
apo BRD4(1-477) wt	600.00s	N66428_23_01_18		400	406	MSTIKSK	H	1	3.22	3.01-3.32	24	37	138-144	0.088	-0.012	1.27E+04	796.524	n/a	n/a	n/a	n/a	796.552	n/a	n/a	n/a	n/a	0.8432	1.571	1.571	64.817	n/a	n/a	n/a		Medium
apo BRD4(1-477) wt	600.00s	N66428_23_01_18		400	407	MSTIKSKL	H	1	4.9	4.79-5.00	16	44	159-164	0.091	-0.002	4.96E+03	909.311	n/a	n/a	n/a	n/a	909.277	n/a	n/a	n/a	n/a	0.8564	1.137	1.137	29.419	n/a	n/a	n/a		Medium
apo BRD4(1-477) wt	600.00s	N66428_23_01_18		401	407	STIKSKL	H	1	4.14	4.09-4.21	10	39	131-142	0.082	-0.002	8.85E+03	777.793	n/a	n/a	n/a	n/a	777.662	n/a	n/a	n/a	n/a	0.8037	0.72	0.72	23.829	n/a	n/a	n/a		Medium
apo BRD4(1-477) wt	600.00s	N66428_23_01_18		407	424	LEAREYRDAQEFGADVRL	H	3	9.73	9.63-9.94	24	59	59-63	0.062	0	9.52E+03	715.407	n/a	n/a	n/a	n/a	715.303	n/a	n/a	n/a	n/a	0.7361	1.529	4.586	54.632	n/a	n/a	n/a		Medium
apo BRD4(1-477) wt	600.00s	N66428_23_01_18		407	425	LEAREYRDAQEFGADVRLM	H	2	10.72	10.63-10.79	12	62	120-124	0.094	-0.001	1.87E+04	1138.261	n/a	n/a	n/a	n/a	1138.055	n/a	n/a	n/a	n/a	0.8155	2.299	4.597	44.2	n/a	n/a	n/a		Medium
apo BRD4(1-477) wt	600.00s	N66428_23_01_18		408	425	EAREYRDAQEFGADVRLM	H	2	10.21	0.00-0.00	0	57	0-0														0	n/a	n/a	n/a	n/a	n/a	n/a		Low
apo BRD4(1-477) wt	600.00s	N66428_23_01_18		408	425	EAREYRDAQEFGADVRLM	H	3	10.21	10.19-10.49	23	56	57-61	0.044	0.001	2.56E+05	721.048	n/a	n/a	n/a	n/a	721.021	n/a	n/a	n/a	n/a	0.8552	1.233	3.7	46.596	n/a	n/a	n/a		Medium
apo BRD4(1-477) wt	600.00s	N66428_23_01_18		411	425	EYRDAQEFGADVRLM	H	2	10.56	10.48-10.63	12	93	89-96	0.066	0.001	6.65E+04	902.827	n/a	n/a	n/a	n/a	902.683	n/a	n/a	n/a	n/a	0.8198	1.695	3.389	44.496	n/a	n/a	n/a		Medium
apo BRD4(1-477) wt	600.00s	N66428_23_01_18		418	425	FGADVRLM	H	1	9.65	9.51-9.75	19	43	161-166	0.087	-0.001	1.68E+04	909.943	n/a	n/a	n/a	n/a	909.635	n/a	n/a	n/a	n/a	0.8033	0.549	0.549	15.224	n/a	n/a	n/a		Medium
apo BRD4(1-477) wt	600.00s	N66428_23_01_18		426	441	FSNCYKYNPPDHEVVA	H	2	6.7	6.51-6.81	22	100	97-102	0.075	-0.001	4.86E+04	944.433	n/a	n/a	n/a	n/a	944.263	n/a	n/a	n/a	n/a	0.8261	1.732	3.464	52.1	n/a	n/a	n/a		Medium
apo BRD4(1-477) wt	600.00s	N66428_23_01_18		426	445	FSNCYKYNPPDHEVVAMARK	H	3	6.33	6.24-6.41	14	80	77-84	0.062	-0.001	4.58E+04	792.207	n/a	n/a	n/a	n/a	791.943	n/a	n/a	n/a	n/a	0.7831	1.042	3.125	38.487	n/a	n/a	n/a		Medium
apo BRD4(1-477) wt	600.00s	N66428_23_01_18		426	448	FSNCYKYNPPDHEVVAMARKLQD	H	3	9.22	9.09-9.39	22	79	77-84	0.066	-0.001	7.46E+04	910.974	n/a	n/a	n/a	n/a	910.698	n/a	n/a	n/a	n/a	0.7923	1.005	3.015	27.618	n/a	n/a	n/a		Medium
apo BRD4(1-477) wt	600.00s	N66428_23_01_18		429	441	CYKYNPPDHEVVA	H	2	5.38	5.19-5.48	21	76	73-81	0.052	-0.001	1.81E+05	769.712	n/a	n/a	n/a	n/a	769.654	n/a	n/a	n/a	n/a	0.876	1.299	2.599	54.456	n/a	n/a	n/a		Medium
apo BRD4(1-477) wt	600.00s	N66428_23_01_18		429	453	CYKYNPPDHEVVAMARKLQDVFEMR	H	3	13.43	0.00-0.00	0	70	0-0														0	n/a	n/a	n/a	n/a	n/a	n/a		Low
apo BRD4(1-477) wt	600.00s	N66428_23_01_18		429	453	CYKYNPPDHEVVAMARKLQDVFEMR	H	4	13.43	13.30-13.57	20	70	66-72	0.051	0.001	4.41E+04	762.433	n/a	n/a	n/a	n/a	762.295	n/a	n/a	n/a	n/a	0.8409	1.161	4.644	41.594	n/a	n/a	n/a		Medium
apo BRD4(1-477) wt	600.00s	N66428_23_01_18		430	441	YKYNPPDHEVVA	H	2	5.12	4.88-5.19	24	69	66-72	0.058	-0.002	7.51E+04	717.931	n/a	n/a	n/a	n/a	717.887	n/a	n/a	n/a	n/a	0.8951	1.105	2.209	55.305	n/a	n/a	n/a		Medium
apo BRD4(1-477) wt	600.00s	N66428_23_01_18		430	445	YKYNPPDHEVVAMARK	H	2	5.16	0.00-0.00	0	58	0-0														0	n/a	n/a	n/a	n/a	n/a	n/a		Low
apo BRD4(1-477) wt	600.00s	N66428_23_01_18		430	445	YKYNPPDHEVVAMARK	H	3	5.16	5.02-5.32	23	59	56-62	0.059	-0.001	1.32E+04	641.444	n/a	n/a	n/a	n/a	641.38	n/a	n/a	n/a	n/a	0.8447	0.977	2.932	50.579	n/a	n/a	n/a		Medium
apo BRD4(1-477) wt	600.00s	N66428_23_01_18		431	441	KYNPPDHEVVA	H	2	4.23	4.15-4.45	23	59	57-63	0.048	-0.001	1.69E+05	636.286	n/a	n/a	n/a	n/a	636.266	n/a	n/a	n/a	n/a	0.9059	1.071	2.141	63.531	n/a	n/a	n/a		High
apo BRD4(1-477) wt	600.00s	N66428_23_01_18		431	445	KYNPPDHEVVAMARK	H	2	4.4	4.29-4.52	18	90	88-92	0.082	-0.002	8.55E+03	880.25	n/a	n/a	n/a	n/a	880.105	n/a	n/a	n/a	n/a	0.7926	1.592	3.183	49.843	n/a	n/a	n/a		Medium
apo BRD4(1-477) wt	600.00s	N66428_23_01_18		431	448	KYNPPDHEVVAMARKLQD	H	2	7.83	0.00-0.00	0	70	0-0														0	n/a	n/a	n/a	n/a	n/a	n/a		Low
apo BRD4(1-477) wt	600.00s	N66428_23_01_18		431	448	KYNPPDHEVVAMARKLQD	H	3	7.83	7.68-7.87	15	70	68-76	0.058	-0.001	9.66E+04	705.913	n/a	n/a	n/a	n/a	705.862	n/a	n/a	n/a	n/a	0.8792	1.059	3.178	40.35	n/a	n/a	n/a		Medium
apo BRD4(1-477) wt	600.00s	N66428_23_01_18		431	453	KYNPPDHEVVAMARKLQDVFEMR	H	3	13.33	0.00-0.00	0	64	0-0														0	n/a	n/a	n/a	n/a	n/a	n/a		Low
apo BRD4(1-477) wt	600.00s	N66428_23_01_18		431	453	KYNPPDHEVVAMARKLQDVFEMR	H	4	13.33	13.20-13.50	22	65	61-68	0.054	0.001	9.36E+04	695.787	n/a	n/a	n/a	n/a	695.683	n/a	n/a	n/a	n/a	0.8613	1.129	4.516	45.489	n/a	n/a	n/a		Medium
apo BRD4(1-477) wt	600.00s	N66428_23_01_18		442	448	MARKLQD	H	1	3.57	3.50-3.68	14	42	145-150	0.076	-0.002	8.48E+03	863.147	n/a	n/a	n/a	n/a	863.073	n/a	n/a	n/a	n/a	0.8436	1.041	1.041	33.178	n/a	n/a	n/a		Medium
apo BRD4(1-477) wt	600.00s	N66428_23_01_18		442	453	MARKLQDVFEMR	H	2	9.39	9.32-9.62	22	85	82-87	0.052	0	1.88E+05	763.887	n/a	n/a	n/a	n/a	763.827	n/a	n/a	n/a	n/a	0.874	0.907	1.813	30.762	n/a	n/a	n/a		Medium
apo BRD4(1-477) wt	600.00s	N66428_23_01_18		446	453	LQDVFEMR	H	1	10.45	10.37-10.52	12	50	185-191	0.097	0	8.95E+03	1040.045	n/a	n/a	n/a	n/a	1039.729	n/a	n/a	n/a	n/a	0.8244	1.528	1.528	39.357	n/a	n/a	n/a		Medium
apo BRD4(1-477) wt	600.00s	N66428_23_01_18		453	467	RFAKMPDEPEEPVVA	H	2	6.83	6.73-7.03	23	87	84-91	0.074	-0.002	1.24E+04	861.125	n/a	n/a	n/a	n/a	860.989	n/a	n/a	n/a	n/a	0.7768	2.512	5.024	96.028	n/a	n/a	n/a		Medium
apo BRD4(1-477) wt	600.00s	N66428_23_01_18		454	467	FAKMPDEPEEPVVA	H	2	7.36	7.22-7.51	21	76	73-79	0.049	0	5.26E+05	782.873	n/a	n/a	n/a	n/a	782.888	n/a	n/a	n/a	n/a	0.8909	2.504	5.008	100.055	n/a	n/a	n/a		High
apo BRD4(1-477) wt	600.00s	N66428_23_01_18		454	477	FAKMPDEPEEPVVAVSSPAVPPPT	H	3	7.67	7.49-7.80	24	69	65-71	0.055	-0.001	1.41E+05	834.578	n/a	n/a	n/a	n/a	834.588	n/a	n/a	n/a	n/a	0.8968	2.976	8.928	104.263	n/a	n/a	n/a		High
apo BRD4(1-477) wt	600.00s	N66428_23_01_18		468	477	VSSPAVPPPT	H	1	3.77	3.69-3.99	23	149	146-152	0.08	-0.001	3.38E+04	954.888	n/a	n/a	n/a	n/a	954.833	n/a	n/a	n/a	n/a	0.8681	2.75	2.75	101.812	n/a	n/a	n/a		High
apo BRD4(1-477) wt	3600.00s	N66428_23_01_19		1	26	MSAESGPGTRLRNLPVMGDGLETSQM	H	3	10.23	10.14-10.37	18	73	73-78	0.074	-0.002	8.54E+03	916.413	n/a	n/a	n/a	n/a	916.428	n/a	n/a	n/a	n/a	0.7739	3.725	11.175	90.689	n/a	n/a	n/a		Medium
apo BRD4(1-477) wt	3600.00s	N66428_23_01_19		5	26	SGPGTRLRNLPVMGDGLETSQM	H	3	9.78	9.63-9.94	24	59	56-62	0.062	-0.001	6.78E+03	776.074	n/a	n/a	n/a	n/a	776.021	n/a	n/a	n/a	n/a	0.7712	2.807	8.42	89.192	n/a	n/a	n/a		Medium
apo BRD4(1-477) wt	3600.00s	N66428_23_01_19		12	26	RNLPVMGDGLETSQM	H	2	9.06	8.95-9.17	17	83	79-84	0.073	0.001	1.04E+04	827.781	n/a	n/a	n/a	n/a	827.786	n/a	n/a	n/a	n/a	0.795	2.841	5.681	102.807	n/a	n/a	n/a		Medium
apo BRD4(1-477) wt	3600.00s	N66428_23_01_19		15	26	PVMGDGLETSQM	H	2	8.1	7.98-8.27	21	59	60-64	0.044	-0.001	4.29E+04	635.61	n/a	n/a	n/a	n/a	635.663	n/a	n/a	n/a	n/a	0.7784	2.441	4.882	97.266	n/a	n/a	n/a		Medium
apo BRD4(1-477) wt	3600.00s	N66428_23_01_19		27	40	STTQAQAQPQPANA	H	2	3.15	3.08-3.32	19	67	66-71	0.064	-0.002	2.49E+04	709.797	n/a	n/a	n/a	n/a	709.789	n/a	n/a	n/a	n/a	0.8644	2.549	5.099	104.362	n/a	n/a	n/a		Medium
apo BRD4(1-477) wt	3600.00s	N66428_23_01_19		41	63	ASTNPPPPETSNPNKPKRQTNQL	H	3	3.78	3.70-3.99	22	63	61-66	0.072	-0.002	1.48E+04	842.359	n/a	n/a	n/a	n/a	842.371	n/a	n/a	n/a	n/a	0.8731	2.455	7.364	90.706	n/a	n/a	n/a		Medium
apo BRD4(1-477) wt	3600.00s	N66428_23_01_19		41	65	ASTNPPPPETSNPNKPKRQTNQLQY	H	3	4.4	4.32-4.61	23	71	68-75	0.072	-0.002	5.59E+04	939.813	n/a	n/a	n/a	n/a	939.833	n/a	n/a	n/a	n/a	0.8807	2.816	8.449	87.4	n/a	n/a	n/a		High
apo BRD4(1-477) wt	3600.00s	N66428_23_01_19		66	72	LLRVVLK	H	1	6.85	6.78-6.89	9	42	149-157	0.085	-0.003	2.17E+03	841.619	n/a	n/a	n/a	n/a	841.604	n/a	n/a	n/a	n/a	0.8258	0.486	0.486	13.375	n/a	n/a	n/a		Medium
apo BRD4(1-477) wt	3600.00s	N66428_23_01_19		68	74	RVVLKTL	H	1	6.31	6.24-6.39	12	42	146-147	0.085	-0.003	1.48E+03	830.364	n/a	n/a	n/a	n/a	830.32	n/a	n/a	n/a	n/a	0.7907	1.256	1.256	34.12	n/a	n/a	n/a		Medium
apo BRD4(1-477) wt	3600.00s	N66428_23_01_19		69	78	VVLKTLWKHQ	H	2	7.2	7.08-7.37	21	67	64-71	0.056	-0.002	2.27E+04	628.011	n/a	n/a	n/a	n/a	628.065	n/a	n/a	n/a	n/a	0.8181	1.297	2.594	62.535	n/a	n/a	n/a		Medium
apo BRD4(1-477) wt	3600.00s	N66428_23_01_19		69	88	VVLKTLWKHQFAWPFQQPVD	H	3	13.36	13.26-13.54	21	72	69-74	0.07	0.001	1.21E+04	825.606	n/a	n/a	n/a	n/a	825.605	n/a	n/a	n/a	n/a	0.8392	1.975	5.925	62.173	n/a	n/a	n/a		Medium
apo BRD4(1-477) wt	3600.00s	N66428_23_01_19		69	91	VVLKTLWKHQFAWPFQQPVDAVK	H	3	13	12.77-13.07	23	82	79-86	0.094	-0.001	8.95E+03	925.623	n/a	n/a	n/a	n/a	925.727	n/a	n/a	n/a	n/a	0.7661	2.638	7.913	47.271	n/a	n/a	n/a		Medium
apo BRD4(1-477) wt	3600.00s	N66428_23_01_19		75	91	WKHQFAWPFQQPVDAVK	H	2	12.16	11.95-12.25	22	60	116-119	0.115	0	2.64E+03	1060.4	n/a	n/a	n/a	n/a	1059.961	n/a	n/a	n/a	n/a	0.6085	2.756	5.512	82.304	n/a	n/a	n/a		Medium
apo BRD4(1-477) wt	3600.00s	N66428_23_01_19		78	88	QFAWPFQQPVD	H	2	13.66	13.56-13.86	23	65	61-69	0.049	0.001	2.63E+05	683.507	n/a	n/a	n/a	n/a	683.513	n/a	n/a	n/a	n/a	0.8931	1.261	2.521	66.641	n/a	n/a	n/a		High
apo BRD4(1-477) wt	3600.00s	N66428_23_01_19		78	91	QFAWPFQQPVDAVK	H	2	13.27	13.15-13.42	20	86	83-89	0.082	0	1.14E+04	833.601	n/a	n/a	n/a	n/a	833.547	n/a	n/a	n/a	n/a	0.8358	2.104	4.208	74.332	n/a	n/a	n/a		Medium
apo BRD4(1-477) wt	3600.00s	N66428_23_01_19		79	88	FAWPFQQPVD	H	2	13.7	13.61-13.91	23	60	56-64	0.039	0.002	5.53E+05	619.343	n/a	n/a	n/a	n/a	619.373	n/a	n/a	n/a	n/a	0.8634	1.185	2.371	72.279	n/a	n/a	n/a		Medium
apo BRD4(1-477) wt	3600.00s	N66428_23_01_19		79	91	FAWPFQQPVDAVK	H	2	13.3	13.15-13.44	21	77	73-79	0.07	0.001	2.68E+04	769.493	n/a	n/a	n/a	n/a	769.474	n/a	n/a	n/a	n/a	0.8485	2.095	4.191	75.029	n/a	n/a	n/a		Medium
apo BRD4(1-477) wt	3600.00s	N66428_23_01_19		82	88	PFQQPVD	H	1	13.7	13.64-13.75	9	141	137-144	0.071	0.002	2.44E+04	832.773	n/a	n/a	n/a	n/a	832.401	n/a	n/a	n/a	n/a	0.7573	1.498	1.498	64.287	n/a	n/a	n/a		Medium
apo BRD4(1-477) wt	3600.00s	N66428_23_01_19		89	102	AVKLNLPDYYKIIK	H	2	10.27	10.21-10.33	10	52	100-104	0.067	-0.001	1.93E+04	843.206	n/a	n/a	n/a	n/a	843.241	n/a	n/a	n/a	n/a	0.8448	3.22	6.44	88.606	n/a	n/a	n/a		Medium
apo BRD4(1-477) wt	3600.00s	N66428_23_01_19		89	106	AVKLNLPDYYKIIKTPMD	H	2	11.36	0.00-0.00	0	60	0-0														0	n/a	n/a	n/a	n/a	n/a	n/a		Low
apo BRD4(1-477) wt	3600.00s	N66428_23_01_19		89	106	AVKLNLPDYYKIIKTPMD	H	3	11.36	11.21-11.50	21	60	57-63	0.055	-0.002	2.15E+04	710.923	n/a	n/a	n/a	n/a	710.929	n/a	n/a	n/a	n/a	0.8622	2.411	7.234	88.285	n/a	n/a	n/a		High
apo BRD4(1-477) wt	3600.00s	N66428_23_01_19		92	99	LNLPDYYK	H	2	8.47	8.30-8.60	23	48	46-51	0.036	0	4.56E+04	514.804	n/a	n/a	n/a	n/a	514.822	n/a	n/a	n/a	n/a	0.7416	1.236	2.472	98.155	n/a	n/a	n/a		Medium
apo BRD4(1-477) wt	3600.00s	N66428_23_01_19		92	102	LNLPDYYKIIK	H	2	10.6	10.46-10.75	21	74	70-78	0.046	-0.001	1.40E+05	692.91	n/a	n/a	n/a	n/a	692.944	n/a	n/a	n/a	n/a	0.8897	2.114	4.229	86.372	n/a	n/a	n/a		Medium
apo BRD4(1-477) wt	3600.00s	N66428_23_01_19		92	106	LNLPDYYKIIKTPMD	H	2	11.83	11.62-11.92	23	99	96-102	0.075	-0.001	2.56E+04	916.195	n/a	n/a	n/a	n/a	916.181	n/a	n/a	n/a	n/a	0.8812	3.099	6.198	87.567	n/a	n/a	n/a		High
apo BRD4(1-477) wt	3600.00s	N66428_23_01_19		92	117	LNLPDYYKIIKTPMDMGTIKKRLENN	H	3	11.27	11.20-11.33	11	82	82-89	0.086	-0.005	1.71E+03	1040.202	n/a	n/a	n/a	n/a	1040.131	n/a	n/a	n/a	n/a	0.5594	2.567	7.701	57.689	n/a	n/a	n/a		Medium
apo BRD4(1-477) wt	3600.00s	N66428_23_01_19		92	117	LNLPDYYKIIKTPMDMGTIKKRLENN	H	4	11.27	11.17-11.46	21	82	79-85	0.072	-0.002	7.76E+03	780.27	n/a	n/a	n/a	n/a	780.22	n/a	n/a	n/a	n/a	0.7784	1.795	7.179	57.315	n/a	n/a	n/a		Medium
apo BRD4(1-477) wt	3600.00s	N66428_23_01_19		93	102	NLPDYYKIIK	H	2	10.6	10.52-10.75	17	65	61-68	0.069	-0.003	4.84E+03	636.354	n/a	n/a	n/a	n/a	636.057	n/a	n/a	n/a	n/a	0.6552	1.806	3.612	92.198	n/a	n/a	n/a		Medium
apo BRD4(1-477) wt	3600.00s	N66428_23_01_19		98	111	YKIIKTPMDMGTIK	H	2	7.84	7.78-8.00	17	84	84-89	0.07	-0.001	3.43E+03	822.557	n/a	n/a	n/a	n/a	822.245	n/a	n/a	n/a	n/a	0.61	1.719	3.438	58.968	n/a	n/a	n/a		Medium
apo BRD4(1-477) wt	3600.00s	N66428_23_01_19		98	117	YKIIKTPMDMGTIKKRLENN	H	3	7.82	7.68-7.98	23	65	62-68	0.062	-0.001	3.28E+03	800.408	n/a	n/a	n/a	n/a	800.307	n/a	n/a	n/a	n/a	0.6921	1.341	4.024	47.434	n/a	n/a	n/a		Medium
apo BRD4(1-477) wt	3600.00s	N66428_23_01_19		100	106	IIKTPMD	H	1	5.44	5.32-5.58	19	145	142-150	0.083	-0.004	3.38E+03	820.404	n/a	n/a	n/a	n/a	820.162	n/a	n/a	n/a	n/a	0.7364	2.147	2.147	89.337	n/a	n/a	n/a		Medium
apo BRD4(1-477) wt	3600.00s	N66428_23_01_19		103	111	TPMDMGTIK	H	1	6.03	0.00-0.00	0	46	0-0														0	n/a	n/a	n/a	n/a	n/a	n/a		Low
apo BRD4(1-477) wt	3600.00s	N66428_23_01_19		103	111	TPMDMGTIK	H	2	6.03	5.92-6.22	22	45	42-49	0.045	-0.002	4.03E+04	498.355	n/a	n/a	n/a	n/a	498.272	n/a	n/a	n/a	n/a	0.869	0.664	1.327	36.319	n/a	n/a	n/a		Medium
apo BRD4(1-477) wt	3600.00s	N66428_23_01_19		103	113	TPMDMGTIKKR	H	2	4.2	4.11-4.41	23	65	62-68	0.048	-0.001	7.84E+04	640.493	n/a	n/a	n/a	n/a	640.384	n/a	n/a	n/a	n/a	0.8625	0.596	1.192	29.063	n/a	n/a	n/a		Medium
apo BRD4(1-477) wt	3600.00s	N66428_23_01_19		103	114	TPMDMGTIKKRL	H	2	6.66	6.55-6.80	18	74	71-78	0.079	-0.003	4.96E+03	697.771	n/a	n/a	n/a	n/a	697.574	n/a	n/a	n/a	n/a	0.7768	1.207	2.414	49.782	n/a	n/a	n/a		Medium
apo BRD4(1-477) wt	3600.00s	N66428_23_01_19		103	116	TPMDMGTIKKRLEN	H	2	6.78	6.76-6.91	12	92	92-97	0.091	-0.003	2.36E+03	819.152	n/a	n/a	n/a	n/a	818.903	n/a	n/a	n/a	n/a	0.7124	0.928	1.856	28.496	n/a	n/a	n/a		Medium
apo BRD4(1-477) wt	3600.00s	N66428_23_01_19		103	117	TPMDMGTIKKRLENN	H	2	7.12	7.00-7.30	23	103	101-107	0.071	-0.001	3.36E+04	876.252	n/a	n/a	n/a	n/a	876.181	n/a	n/a	n/a	n/a	0.8404	1.154	2.309	30.292	n/a	n/a	n/a		Medium
apo BRD4(1-477) wt	3600.00s	N66428_23_01_19		103	118	TPMDMGTIKKRLENNY	H	2	8.47	8.41-8.54	11	53	116-119	0.094	-0.001	4.74E+03	958.231	n/a	n/a	n/a	n/a	958.039	n/a	n/a	n/a	n/a	0.7768	1.461	2.923	36.625	n/a	n/a	n/a		Medium
apo BRD4(1-477) wt	3600.00s	N66428_23_01_19		103	124	TPMDMGTIKKRLENNYYWNAQE	H	3	10.54	10.45-10.75	22	77	74-81	0.068	-0.001	4.86E+04	904.16	n/a	n/a	n/a	n/a	904.123	n/a	n/a	n/a	n/a	0.8323	2.109	6.327	50.113	n/a	n/a	n/a		Medium
apo BRD4(1-477) wt	3600.00s	N66428_23_01_19		103	125	TPMDMGTIKKRLENNYYWNAQEC	H	3	11.03	10.93-11.23	23	81	77-83	0.077	-0.001	2.37E+04	938.67	n/a	n/a	n/a	n/a	938.609	n/a	n/a	n/a	n/a	0.8432	2.214	6.641	49.707	n/a	n/a	n/a		Medium
apo BRD4(1-477) wt	3600.00s	N66428_23_01_19		107	113	MGTIKKR	H	1	3.17	3.13-3.22	8	43	147-158	0.084	-0.002	1.49E+04	834.591	n/a	n/a	n/a	n/a	834.523	n/a	n/a	n/a	n/a	0.8736	0.458	0.458	16.52	n/a	n/a	n/a		High
apo BRD4(1-477) wt	3600.00s	N66428_23_01_19		107	116	MGTIKKRLEN	H	2	3.78	3.68-3.89	17	62	61-66	0.071	-0.002	3.97E+03	596.28	n/a	n/a	n/a	n/a	595.993	n/a	n/a	n/a	n/a	0.6724	0.27	0.54	13.83	n/a	n/a	n/a		Medium
apo BRD4(1-477) wt	3600.00s	N66428_23_01_19		107	117	MGTIKKRLENN	H	2	3.81	3.73-3.91	14	69	66-71	0.052	-0.001	3.23E+04	653.417	n/a	n/a	n/a	n/a	653.284	n/a	n/a	n/a	n/a	0.8507	0.509	1.018	21.496	n/a	n/a	n/a		Medium
apo BRD4(1-477) wt	3600.00s	N66428_23_01_19		107	118	MGTIKKRLENNY	H	2	4.78	4.69-4.96	21	80	78-84	0.074	-0.002	1.14E+04	735.306	n/a	n/a	n/a	n/a	735.287	n/a	n/a	n/a	n/a	0.8436	0.926	1.852	31.013	n/a	n/a	n/a		Medium
apo BRD4(1-477) wt	3600.00s	N66428_23_01_19		114	124	LENNYYWNAQE	H	2	9.14	9.01-9.32	24	70	67-75	0.06	-0.002	1.22E+04	724.855	n/a	n/a	n/a	n/a	724.773	n/a	n/a	n/a	n/a	0.7729	2.028	4.057	83.108	n/a	n/a	n/a		Medium
apo BRD4(1-477) wt	3600.00s	N66428_23_01_19		114	125	LENNYYWNAQEC	H	2	10.22	10.10-10.38	22	76	73-80	0.049	0	1.09E+04	776.345	n/a	n/a	n/a	n/a	776.278	n/a	n/a	n/a	n/a	0.6113	1.961	3.921	89.596	n/a	n/a	n/a		Medium
apo BRD4(1-477) wt	3600.00s	N66428_23_01_19		118	124	YYWNAQE	H	1	9.08	8.94-9.20	20	168	165-173	0.097	0	1.53E+04	976.971	n/a	n/a	n/a	n/a	977.017	n/a	n/a	n/a	n/a	0.8056	3.012	3.012	96.44	n/a	n/a	n/a		Medium
apo BRD4(1-477) wt	3600.00s	N66428_23_01_19		125	131	CIQDFNT	H	1	6.05	5.95-6.16	15	140	138-143	0.073	-0.001	1.52E+04	841.358	n/a	n/a	n/a	n/a	841.179	n/a	n/a	n/a	n/a	0.7622	0.256	0.256	8.847	n/a	n/a	n/a		Medium
apo BRD4(1-477) wt	3600.00s	N66428_23_01_19		125	132	CIQDFNTM	H	1	8.56	8.50-8.61	9	170	166-171	0.1	0	6.43E+03	972.609	n/a	n/a	n/a	n/a	972.492	n/a	n/a	n/a	n/a	0.8526	0.372	0.372	9.715	n/a	n/a	n/a		Medium
apo BRD4(1-477) wt	3600.00s	N66428_23_01_19		126	132	IQDFNTM	H	1	7.78	7.66-7.94	22	41	144-151	0.077	-0.001	3.17E+04	869.494	n/a	n/a	n/a	n/a	869.314	n/a	n/a	n/a	n/a	0.8354	0.338	0.338	10.798	n/a	n/a	n/a		Medium
apo BRD4(1-477) wt	3600.00s	N66428_23_01_19		130	137	NTMFTNCY	H	1	10.55	10.44-10.64	16	173	170-177	0.099	0	2.12E+03	994.841	n/a	n/a	n/a	n/a	994.652	n/a	n/a	n/a	n/a	0.7448	0.527	0.527	12.898	n/a	n/a	n/a		Medium
apo BRD4(1-477) wt	3600.00s	N66428_23_01_19		136	148	CYIYNKPGDDIVL	H	2	11.04	10.94-11.24	23	79	76-84	0.066	0	4.07E+04	758.995	n/a	n/a	n/a	n/a	758.967	n/a	n/a	n/a	n/a	0.856	1.595	3.19	60.934	n/a	n/a	n/a		Medium
apo BRD4(1-477) wt	3600.00s	N66428_23_01_19		138	148	IYNKPGDDIVL	H	2	9.41	9.42-9.73	24	60	60-65	0.042	0.001	7.67E+05	625.526	n/a	n/a	n/a	n/a	625.553	n/a	n/a	n/a	n/a	0.8773	1.34	2.68	71.173	n/a	n/a	n/a		Medium
apo BRD4(1-477) wt	3600.00s	N66428_23_01_19		144	151	DDIVLMAE	H	1	13.7	13.67-13.73	6	153	149-155	0.078	0.004	1.64E+04	907.541	n/a	n/a	n/a	n/a	907.465	n/a	n/a	n/a	n/a	0.847	1.431	1.431	62.393	n/a	n/a	n/a		Medium
apo BRD4(1-477) wt	3600.00s	N66428_23_01_19		148	155	LMAEALEK	H	1	8.31	8.19-8.50	24	160	155-163	0.066	-0.001	1.92E+05	905.421	n/a	n/a	n/a	n/a	905.338	n/a	n/a	n/a	n/a	0.8934	0.246	0.246	6.121	n/a	n/a	n/a		High
apo BRD4(1-477) wt	3600.00s	N66428_23_01_19		149	155	MAEALEK	H	1	4.02	3.96-4.04	6	144	141-147	0.078	-0.001	6.44E+03	792.217	n/a	n/a	n/a	n/a	792.153	n/a	n/a	n/a	n/a	0.8746	0.218	0.218	6.121	n/a	n/a	n/a		High
apo BRD4(1-477) wt	3600.00s	N66428_23_01_19		149	156	MAEALEKL	H	1	8.31	0.00-0.00	0	40	0-0														0	n/a	n/a	n/a	n/a	n/a	n/a		Low
apo BRD4(1-477) wt	3600.00s	N66428_23_01_19		149	156	MAEALEKL	H	2	8.31	8.20-8.45	19	40	40-45	0.038	0.001	7.21E+05	453.266	n/a	n/a	n/a	n/a	453.214	n/a	n/a	n/a	n/a	0.8555	0.165	0.329	8.545	n/a	n/a	n/a		Medium
apo BRD4(1-477) wt	3600.00s	N66428_23_01_19		150	156	AEALEKL	H	1	8.31	8.16-8.47	24	131	127-133	0.08	-0.008	6.85E+04	774.088	n/a	n/a	n/a	n/a	774.014	n/a	n/a	n/a	n/a	0.8524	0.119	0.119	3.612	n/a	n/a	n/a		Medium
apo BRD4(1-477) wt	3600.00s	N66428_23_01_19		157	172	FLQKINELPTEETEIM	H	2	10.89	10.78-11.08	23	99	97-105	0.057	-0.001	5.84E+05	971.819	n/a	n/a	n/a	n/a	971.976	n/a	n/a	n/a	n/a	0.8546	3.367	6.734	85.421	n/a	n/a	n/a		High
apo BRD4(1-477) wt	3600.00s	N66428_23_01_19		158	172	LQKINELPTEETEIM	H	2	9.55	9.48-9.62	11	91	90-95	0.078	-0.002	8.79E+03	898.06	n/a	n/a	n/a	n/a	898.295	n/a	n/a	n/a	n/a	0.7682	3.273	6.545	87.889	n/a	n/a	n/a		Medium
apo BRD4(1-477) wt	3600.00s	N66428_23_01_19		161	172	INELPTEETEIM	H	2	9.7	9.59-9.89	23	69	65-72	0.057	-0.001	9.11E+04	712.762	n/a	n/a	n/a	n/a	712.65	n/a	n/a	n/a	n/a	0.8322	2.358	4.717	96.099	n/a	n/a	n/a		Medium
apo BRD4(1-477) wt	3600.00s	N66428_23_01_19		162	173	NELPTEETEIMI	H	2	9.71	9.59-9.89	23	68	65-72	0.057	-0.001	9.11E+04	712.757	n/a	n/a	n/a	n/a	712.65	n/a	n/a	n/a	n/a	0.8322	2.358	4.717	96.095	n/a	n/a	n/a		Medium
apo BRD4(1-477) wt	3600.00s	N66428_23_01_19		165	172	PTEETEIM	H	1	6.83	6.74-7.04	23	159	155-160	0.077	-0.002	1.84E+04	953.377	n/a	n/a	n/a	n/a	953.451	n/a	n/a	n/a	n/a	0.8371	3.408	3.408	90.776	n/a	n/a	n/a		Medium
apo BRD4(1-477) wt	3600.00s	N66428_23_01_19		365	371	FAKKHAA	H	1	3.07	2.99-3.18	15	36	135-148	0.073	-0.002	1.53E+04	774.982	n/a	n/a	n/a	n/a	774.981	n/a	n/a	n/a	n/a	0.8822	2.065	2.065	92.875	n/a	n/a	n/a		High
apo BRD4(1-477) wt	3600.00s	N66428_23_01_19		365	381	FAKKHAAYAWPFYKPVD	H	2	10.64	10.59-10.74	11	54	111-119	0.089	-0.001	2.74E+04	1023.66	n/a	n/a	n/a	n/a	1023.654	n/a	n/a	n/a	n/a	0.8789	2.977	5.953	82.524	n/a	n/a	n/a		Medium
apo BRD4(1-477) wt	3600.00s	N66428_23_01_19		369	381	HAAYAWPFYKPVD	H	2	11.94	11.74-12.03	21	79	76-83	0.075	0	1.54E+04	785.438	n/a	n/a	n/a	n/a	785.441	n/a	n/a	n/a	n/a	0.8377	2.063	4.125	89.295	n/a	n/a	n/a		Medium
apo BRD4(1-477) wt	3600.00s	N66428_23_01_19		372	378	YAWPFYK	H	1	12.7	12.60-12.74	10	48	176-179	0.08	-0.002	5.66E+03	977.209	n/a	n/a	n/a	n/a	977.088	n/a	n/a	n/a	n/a	0.7026	1.969	1.969	71.217	n/a	n/a	n/a		Medium
apo BRD4(1-477) wt	3600.00s	N66428_23_01_19		372	381	YAWPFYKPVD	H	2	13.05	12.97-13.27	23	61	58-63	0.042	0.001	3.08E+05	645.27	n/a	n/a	n/a	n/a	645.264	n/a	n/a	n/a	n/a	0.8872	1.533	3.066	79.71	n/a	n/a	n/a		Medium
apo BRD4(1-477) wt	3600.00s	N66428_23_01_19		372	383	YAWPFYKPVDVE	H	2	13.37	13.26-13.49	17	76	73-79	0.063	0.001	8.77E+03	760.156	n/a	n/a	n/a	n/a	759.894	n/a	n/a	n/a	n/a	0.7007	2.04	4.08	84.958	n/a	n/a	n/a		Medium
apo BRD4(1-477) wt	3600.00s	N66428_23_01_19		382	390	VEALGLHDY	H	1	8.22	8.08-8.39	24	192	190-195	0.082	-0.002	4.27E+04	1020.283	n/a	n/a	n/a	n/a	1020.362	n/a	n/a	n/a	n/a	0.864	3.248	3.248	101.371	n/a	n/a	n/a		High
apo BRD4(1-477) wt	3600.00s	N66428_23_01_19		382	392	VEALGLHDYCD	H	2	8.69	8.50-8.79	21	59	55-63	0.065	0.002	1.73E+04	620.611	n/a	n/a	n/a	n/a	620.308	n/a	n/a	n/a	n/a	0.6716	2.132	4.264	101.124	n/a	n/a	n/a		Medium
apo BRD4(1-477) wt	3600.00s	N66428_23_01_19		383	390	EALGLHDY	H	1	8.22	8.08-8.27	15	168	164-171	0.085	-0.001	1.40E+04	921.504	n/a	n/a	n/a	n/a	920.648	n/a	n/a	n/a	n/a	0.7132	2.665	2.665	97.252	n/a	n/a	n/a		Medium
apo BRD4(1-477) wt	3600.00s	N66428_23_01_19		384	390	ALGLHDY	H	1	8.22	8.13-8.30	13	146	143-150	0.062	-0.002	4.35E+04	791.013	n/a	n/a	n/a	n/a	791	n/a	n/a	n/a	n/a	0.8698	2.131	2.131	92.293	n/a	n/a	n/a		High
apo BRD4(1-477) wt	3600.00s	N66428_23_01_19		389	399	DYCDIIKHPMD	H	2	7.78	7.67-7.97	23	67	66-71	0.065	-0.001	1.40E+04	677.573	n/a	n/a	n/a	n/a	677.539	n/a	n/a	n/a	n/a	0.8106	1.764	3.528	93.796	n/a	n/a	n/a		Medium
apo BRD4(1-477) wt	3600.00s	N66428_23_01_19		389	407	DYCDIIKHPMDMSTIKSKL	H	3	9.85	9.74-9.96	17	64	61-68	0.052	-0.001	3.93E+03	749.261	n/a	n/a	n/a	n/a	749.241	n/a	n/a	n/a	n/a	0.6823	2.015	6.046	81.948	n/a	n/a	n/a		Medium
apo BRD4(1-477) wt	3600.00s	N66428_23_01_19		390	399	YCDIIKHPMD	H	2	6.46	6.35-6.62	21	61	58-64	0.057	-0.001	1.43E+04	619.837	n/a	n/a	n/a	n/a	619.64	n/a	n/a	n/a	n/a	0.7489	1.408	2.816	94.941	n/a	n/a	n/a		Medium
apo BRD4(1-477) wt	3600.00s	N66428_23_01_19		391	399	CDIIKHPMD	H	1	4.91	4.78-5.05	21	51	190-195	0.105	-0.007	2.18E+03	1075.034	n/a	n/a	n/a	n/a	1074.979	n/a	n/a	n/a	n/a	0.7878	2.697	2.697	87.588	n/a	n/a	n/a		Medium
apo BRD4(1-477) wt	3600.00s	N66428_23_01_19		391	400	CDIIKHPMDM	H	2	7.5	7.37-7.67	23	57	56-60	0.046	0	1.87E+05	603.903	n/a	n/a	n/a	n/a	603.711	n/a	n/a	n/a	n/a	0.7766	1.467	2.935	95.903	n/a	n/a	n/a		Medium
apo BRD4(1-477) wt	3600.00s	N66428_23_01_19		391	404	CDIIKHPMDMSTIK	H	2	6.7	6.63-6.93	22	86	83-90	0.059	-0.001	2.67E+04	819.638	n/a	n/a	n/a	n/a	819.435	n/a	n/a	n/a	n/a	0.7502	2.436	4.872	81.884	n/a	n/a	n/a		Medium
apo BRD4(1-477) wt	3600.00s	N66428_23_01_19		391	406	CDIIKHPMDMSTIKSK	H	2	5.51	5.43-5.73	23	95	92-98	0.074	-0.004	1.52E+04	927.486	n/a	n/a	n/a	n/a	927.453	n/a	n/a	n/a	n/a	0.8493	2.829	5.658	78.648	n/a	n/a	n/a		Medium
apo BRD4(1-477) wt	3600.00s	N66428_23_01_19		391	407	CDIIKHPMDMSTIKSKL	H	2	8.09	8.00-8.30	22	112	109-116	0.08	-0.002	2.01E+04	984.079	n/a	n/a	n/a	n/a	984.04	n/a	n/a	n/a	n/a	0.8835	2.837	5.675	70.119	n/a	n/a	n/a		High
apo BRD4(1-477) wt	3600.00s	N66428_23_01_19		391	410	CDIIKHPMDMSTIKSKLEAR	H	3	7.88	7.79-8.09	22	74	72-77	0.079	-0.001	7.20E+03	775.291	n/a	n/a	n/a	n/a	775.222	n/a	n/a	n/a	n/a	0.8355	1.958	5.874	75.247	n/a	n/a	n/a		Medium
apo BRD4(1-477) wt	3600.00s	N66428_23_01_19		400	406	MSTIKSK	H	1	3.22	3.01-3.32	24	37	138-144	0.086	-0.011	8.00E+03	797.043	n/a	n/a	n/a	n/a	797.079	n/a	n/a	n/a	n/a	0.811	2.097	2.097	86.544	n/a	n/a	n/a		Medium
apo BRD4(1-477) wt	3600.00s	N66428_23_01_19		400	407	MSTIKSKL	H	1	4.9	4.79-5.00	16	44	159-164	0.11	-0.002	1.57E+03	910.621	n/a	n/a	n/a	n/a	910.587	n/a	n/a	n/a	n/a	0.8362	2.448	2.448	63.319	n/a	n/a	n/a		Medium
apo BRD4(1-477) wt	3600.00s	N66428_23_01_19		401	407	STIKSKL	H	1	4.14	4.09-4.21	10	39	131-142	0.082	-0.005	3.65E+03	778.727	n/a	n/a	n/a	n/a	778.681	n/a	n/a	n/a	n/a	0.8369	1.739	1.739	57.57	n/a	n/a	n/a		Medium
apo BRD4(1-477) wt	3600.00s	N66428_23_01_19		407	424	LEAREYRDAQEFGADVRL	H	3	9.73	9.63-9.94	24	59	59-63	0.06	-0.002	5.08E+03	715.948	n/a	n/a	n/a	n/a	715.94	n/a	n/a	n/a	n/a	0.7968	2.166	6.497	77.39	n/a	n/a	n/a		Medium
apo BRD4(1-477) wt	3600.00s	N66428_23_01_19		407	425	LEAREYRDAQEFGADVRLM	H	2	10.72	10.63-10.79	12	62	120-124	0.092	-0.002	7.54E+03	1139.286	n/a	n/a	n/a	n/a	1139.209	n/a	n/a	n/a	n/a	0.7714	3.453	6.905	66.393	n/a	n/a	n/a		Medium
apo BRD4(1-477) wt	3600.00s	N66428_23_01_19		408	425	EAREYRDAQEFGADVRLM	H	2	10.21	0.00-0.00	0	57	0-0														0	n/a	n/a	n/a	n/a	n/a	n/a		Low
apo BRD4(1-477) wt	3600.00s	N66428_23_01_19		408	425	EAREYRDAQEFGADVRLM	H	3	10.21	10.19-10.49	23	56	57-61	0.046	0	1.05E+05	721.458	n/a	n/a	n/a	n/a	721.404	n/a	n/a	n/a	n/a	0.8941	1.617	4.85	61.077	n/a	n/a	n/a		Medium
apo BRD4(1-477) wt	3600.00s	N66428_23_01_19		411	425	EYRDAQEFGADVRLM	H	2	10.56	10.48-10.63	12	93	89-96	0.063	-0.001	3.32E+04	903.512	n/a	n/a	n/a	n/a	903.463	n/a	n/a	n/a	n/a	0.85	2.474	4.949	64.967	n/a	n/a	n/a		Medium
apo BRD4(1-477) wt	3600.00s	N66428_23_01_19		418	425	FGADVRLM	H	1	9.65	9.51-9.75	19	43	161-166	0.098	-0.002	8.07E+03	911.189	n/a	n/a	n/a	n/a	910.766	n/a	n/a	n/a	n/a	0.7991	1.679	1.679	46.609	n/a	n/a	n/a		Medium
apo BRD4(1-477) wt	3600.00s	N66428_23_01_19		426	441	FSNCYKYNPPDHEVVA	H	2	6.7	6.51-6.81	22	100	97-102	0.083	-0.001	2.51E+04	945.278	n/a	n/a	n/a	n/a	945.263	n/a	n/a	n/a	n/a	0.8663	2.731	5.463	82.169	n/a	n/a	n/a		Medium
apo BRD4(1-477) wt	3600.00s	N66428_23_01_19		426	445	FSNCYKYNPPDHEVVAMARK	H	3	6.33	6.24-6.41	14	80	77-84	0.065	-0.001	1.69E+04	792.971	n/a	n/a	n/a	n/a	792.886	n/a	n/a	n/a	n/a	0.8707	1.984	5.952	73.305	n/a	n/a	n/a		Medium
apo BRD4(1-477) wt	3600.00s	N66428_23_01_19		426	448	FSNCYKYNPPDHEVVAMARKLQD	H	3	9.22	9.09-9.39	22	79	77-84	0.079	-0.001	2.71E+04	912.01	n/a	n/a	n/a	n/a	911.933	n/a	n/a	n/a	n/a	0.8522	2.24	6.721	61.556	n/a	n/a	n/a		High
apo BRD4(1-477) wt	3600.00s	N66428_23_01_19		429	441	CYKYNPPDHEVVA	H	2	5.38	5.19-5.48	21	76	73-81	0.06	-0.002	9.18E+04	770.238	n/a	n/a	n/a	n/a	770.265	n/a	n/a	n/a	n/a	0.8837	1.91	3.82	80.049	n/a	n/a	n/a		Medium
apo BRD4(1-477) wt	3600.00s	N66428_23_01_19		429	453	CYKYNPPDHEVVAMARKLQDVFEMR	H	3	13.43	0.00-0.00	0	70	0-0														0	n/a	n/a	n/a	n/a	n/a	n/a		Low
apo BRD4(1-477) wt	3600.00s	N66428_23_01_19		429	453	CYKYNPPDHEVVAMARKLQDVFEMR	H	4	13.43	13.30-13.57	20	70	66-72	0.066	0.002	1.62E+04	763.167	n/a	n/a	n/a	n/a	763.084	n/a	n/a	n/a	n/a	0.8324	1.95	7.799	69.856	n/a	n/a	n/a		Medium
apo BRD4(1-477) wt	3600.00s	N66428_23_01_19		430	441	YKYNPPDHEVVA	H	2	5.12	4.88-5.19	24	69	66-72	0.058	-0.002	3.95E+04	718.325	n/a	n/a	n/a	n/a	718.36	n/a	n/a	n/a	n/a	0.8686	1.577	3.154	78.957	n/a	n/a	n/a		Medium
apo BRD4(1-477) wt	3600.00s	N66428_23_01_19		430	445	YKYNPPDHEVVAMARK	H	2	5.16	0.00-0.00	0	58	0-0														0	n/a	n/a	n/a	n/a	n/a	n/a		Low
apo BRD4(1-477) wt	3600.00s	N66428_23_01_19		430	445	YKYNPPDHEVVAMARK	H	3	5.16	5.02-5.32	23	59	56-62	0.069	-0.001	4.65E+03	641.93	n/a	n/a	n/a	n/a	641.854	n/a	n/a	n/a	n/a	0.8144	1.452	4.355	75.135	n/a	n/a	n/a		Medium
apo BRD4(1-477) wt	3600.00s	N66428_23_01_19		431	441	KYNPPDHEVVA	H	2	4.23	4.15-4.45	23	59	57-63	0.041	0	1.19E+05	636.555	n/a	n/a	n/a	n/a	636.587	n/a	n/a	n/a	n/a	0.8099	1.391	2.782	82.55	n/a	n/a	n/a		Medium
apo BRD4(1-477) wt	3600.00s	N66428_23_01_19		431	445	KYNPPDHEVVAMARK	H	2	4.4	4.29-4.52	18	90	88-92	0.095	-0.002	3.30E+03	881.083	n/a	n/a	n/a	n/a	881.036	n/a	n/a	n/a	n/a	0.8098	2.523	5.046	79.01	n/a	n/a	n/a		Medium
apo BRD4(1-477) wt	3600.00s	N66428_23_01_19		431	448	KYNPPDHEVVAMARKLQD	H	2	7.83	0.00-0.00	0	70	0-0														0	n/a	n/a	n/a	n/a	n/a	n/a		Low
apo BRD4(1-477) wt	3600.00s	N66428_23_01_19		431	448	KYNPPDHEVVAMARKLQD	H	3	7.83	7.68-7.87	15	70	68-76	0.045	-0.001	3.84E+04	706.449	n/a	n/a	n/a	n/a	706.427	n/a	n/a	n/a	n/a	0.7552	1.625	4.874	61.884	n/a	n/a	n/a		Medium
apo BRD4(1-477) wt	3600.00s	N66428_23_01_19		431	453	KYNPPDHEVVAMARKLQDVFEMR	H	3	13.33	0.00-0.00	0	64	0-0														0	n/a	n/a	n/a	n/a	n/a	n/a		Low
apo BRD4(1-477) wt	3600.00s	N66428_23_01_19		431	453	KYNPPDHEVVAMARKLQDVFEMR	H	4	13.33	13.20-13.50	22	65	61-68	0.057	0	4.04E+04	696.495	n/a	n/a	n/a	n/a	696.434	n/a	n/a	n/a	n/a	0.8728	1.879	7.516	75.712	n/a	n/a	n/a		Medium
apo BRD4(1-477) wt	3600.00s	N66428_23_01_19		442	448	MARKLQD	H	1	3.57	3.50-3.68	14	42	145-150	0.079	-0.003	4.03E+03	864.014	n/a	n/a	n/a	n/a	863.944	n/a	n/a	n/a	n/a	0.8308	1.913	1.913	60.938	n/a	n/a	n/a		Medium
apo BRD4(1-477) wt	3600.00s	N66428_23_01_19		442	453	MARKLQDVFEMR	H	2	9.39	9.32-9.62	22	85	82-87	0.056	-0.001	7.40E+04	764.705	n/a	n/a	n/a	n/a	764.67	n/a	n/a	n/a	n/a	0.8874	1.75	3.5	59.373	n/a	n/a	n/a		Medium
apo BRD4(1-477) wt	3600.00s	N66428_23_01_19		446	453	LQDVFEMR	H	1	10.45	10.37-10.52	12	50	185-191	0.111	-0.002	3.75E+03	1041.286	n/a	n/a	n/a	n/a	1040.968	n/a	n/a	n/a	n/a	0.7956	2.768	2.768	71.276	n/a	n/a	n/a		Medium
apo BRD4(1-477) wt	3600.00s	N66428_23_01_19		453	467	RFAKMPDEPEEPVVA	H	2	6.83	6.73-7.03	23	87	84-91	0.075	-0.004	8.28E+03	861.339	n/a	n/a	n/a	n/a	861.011	n/a	n/a	n/a	n/a	0.6934	2.534	5.068	96.878	n/a	n/a	n/a		Medium
apo BRD4(1-477) wt	3600.00s	N66428_23_01_19		454	467	FAKMPDEPEEPVVA	H	2	7.36	7.22-7.51	21	76	73-79	0.049	-0.001	3.46E+05	782.832	n/a	n/a	n/a	n/a	782.843	n/a	n/a	n/a	n/a	0.9087	2.459	4.917	98.246	n/a	n/a	n/a		High
apo BRD4(1-477) wt	3600.00s	N66428_23_01_19		454	477	FAKMPDEPEEPVVAVSSPAVPPPT	H	3	7.67	7.49-7.81	24	69	65-71	0.062	-0.001	9.26E+04	834.543	n/a	n/a	n/a	n/a	834.549	n/a	n/a	n/a	n/a	0.8869	2.938	8.813	102.92	n/a	n/a	n/a		High
apo BRD4(1-477) wt	3600.00s	N66428_23_01_19		468	477	VSSPAVPPPT	H	1	3.77	3.69-3.99	23	149	146-152	0.086	-0.002	2.15E+04	954.839	n/a	n/a	n/a	n/a	954.777	n/a	n/a	n/a	n/a	0.8562	2.693	2.693	99.711	n/a	n/a	n/a		Medium
apo BRD4(1-477) wt	3600.00s	N66428_23_01_20		1	26	MSAESGPGTRLRNLPVMGDGLETSQM	H	3	10.23	10.14-10.37	18	73	73-78	0.081	-0.002	5.67E+03	916.341	n/a	n/a	n/a	n/a	916.362	n/a	n/a	n/a	n/a	0.7617	3.658	10.975	89.069	n/a	n/a	n/a		Medium
apo BRD4(1-477) wt	3600.00s	N66428_23_01_20		5	26	SGPGTRLRNLPVMGDGLETSQM	H	3	9.78	9.63-9.94	24	59	56-62	0.066	-0.002	4.19E+03	776.023	n/a	n/a	n/a	n/a	775.955	n/a	n/a	n/a	n/a	0.7462	2.741	8.222	87.092	n/a	n/a	n/a		Medium
apo BRD4(1-477) wt	3600.00s	N66428_23_01_20		12	26	RNLPVMGDGLETSQM	H	2	9.06	8.95-9.17	17	83	79-84	0.085	0.001	6.87E+03	827.713	n/a	n/a	n/a	n/a	827.688	n/a	n/a	n/a	n/a	0.7407	2.743	5.487	99.29	n/a	n/a	n/a		Medium
apo BRD4(1-477) wt	3600.00s	N66428_23_01_20		15	26	PVMGDGLETSQM	H	2	8.1	7.98-8.27	21	59	60-64	0.041	0	3.72E+04	635.662	n/a	n/a	n/a	n/a	635.704	n/a	n/a	n/a	n/a	0.7225	2.482	4.964	98.9	n/a	n/a	n/a		Medium
apo BRD4(1-477) wt	3600.00s	N66428_23_01_20		27	40	STTQAQAQPQPANA	H	2	3.15	3.08-3.32	19	67	66-71	0.06	-0.001	1.88E+04	709.835	n/a	n/a	n/a	n/a	709.821	n/a	n/a	n/a	n/a	0.8849	2.582	5.163	105.689	n/a	n/a	n/a		Medium
apo BRD4(1-477) wt	3600.00s	N66428_23_01_20		41	63	ASTNPPPPETSNPNKPKRQTNQL	H	3	3.78	3.70-3.99	22	63	61-66	0.077	-0.002	1.13E+04	842.335	n/a	n/a	n/a	n/a	842.352	n/a	n/a	n/a	n/a	0.8789	2.436	7.307	90.002	n/a	n/a	n/a		Medium
apo BRD4(1-477) wt	3600.00s	N66428_23_01_20		41	65	ASTNPPPPETSNPNKPKRQTNQLQY	H	3	4.4	4.32-4.61	23	71	68-75	0.071	-0.002	4.12E+04	939.812	n/a	n/a	n/a	n/a	939.835	n/a	n/a	n/a	n/a	0.8844	2.819	8.456	87.47	n/a	n/a	n/a		High
apo BRD4(1-477) wt	3600.00s	N66428_23_01_20		66	72	LLRVVLK	H	1	6.85	6.78-6.89	9	42	149-157	0.08	-0.003	1.63E+03	841.697	n/a	n/a	n/a	n/a	841.623	n/a	n/a	n/a	n/a	0.8019	0.505	0.505	13.901	n/a	n/a	n/a		Medium
apo BRD4(1-477) wt	3600.00s	N66428_23_01_20		68	74	RVVLKTL	H	1	6.31	6.24-6.39	12	42	146-147	0.093	-0.004	1.07E+03	830.311	n/a	n/a	n/a	n/a	830.318	n/a	n/a	n/a	n/a	0.7803	1.254	1.254	34.055	n/a	n/a	n/a		Medium
apo BRD4(1-477) wt	3600.00s	N66428_23_01_20		69	78	VVLKTLWKHQ	H	2	7.2	7.08-7.37	21	67	64-71	0.063	-0.002	1.69E+04	628.024	n/a	n/a	n/a	n/a	628.066	n/a	n/a	n/a	n/a	0.8582	1.298	2.596	62.591	n/a	n/a	n/a		Medium
apo BRD4(1-477) wt	3600.00s	N66428_23_01_20		69	88	VVLKTLWKHQFAWPFQQPVD	H	3	13.36	13.26-13.54	21	72	69-74	0.077	0.001	8.45E+03	825.62	n/a	n/a	n/a	n/a	825.607	n/a	n/a	n/a	n/a	0.8304	1.977	5.931	62.236	n/a	n/a	n/a		Medium
apo BRD4(1-477) wt	3600.00s	N66428_23_01_20		69	91	VVLKTLWKHQFAWPFQQPVDAVK	H	3	13	12.77-13.07	23	82	79-86	0.097	-0.001	5.88E+03	925.645	n/a	n/a	n/a	n/a	925.748	n/a	n/a	n/a	n/a	0.7537	2.658	7.974	47.636	n/a	n/a	n/a		Medium
apo BRD4(1-477) wt	3600.00s	N66428_23_01_20		75	91	WKHQFAWPFQQPVDAVK	H	2	12.16	11.95-12.25	22	60	116-119	0.1	-0.002	1.88E+03	1060.288	n/a	n/a	n/a	n/a	1059.966	n/a	n/a	n/a	n/a	0.5665	2.761	5.522	82.463	n/a	n/a	n/a		Medium
apo BRD4(1-477) wt	3600.00s	N66428_23_01_20		78	88	QFAWPFQQPVD	H	2	13.66	13.56-13.86	23	65	61-69	0.048	0.001	1.99E+05	683.493	n/a	n/a	n/a	n/a	683.512	n/a	n/a	n/a	n/a	0.8907	1.26	2.52	66.616	n/a	n/a	n/a		High
apo BRD4(1-477) wt	3600.00s	N66428_23_01_20		78	91	QFAWPFQQPVDAVK	H	2	13.27	13.15-13.42	20	86	83-89	0.063	-0.001	1.01E+04	833.588	n/a	n/a	n/a	n/a	833.56	n/a	n/a	n/a	n/a	0.7433	2.116	4.233	74.763	n/a	n/a	n/a		Medium
apo BRD4(1-477) wt	3600.00s	N66428_23_01_20		79	88	FAWPFQQPVD	H	2	13.7	13.61-13.91	23	60	56-64	0.044	0.001	3.82E+05	619.339	n/a	n/a	n/a	n/a	619.349	n/a	n/a	n/a	n/a	0.8944	1.162	2.323	70.835	n/a	n/a	n/a		Medium
apo BRD4(1-477) wt	3600.00s	N66428_23_01_20		79	91	FAWPFQQPVDAVK	H	2	13.3	13.15-13.44	21	77	73-79	0.07	0	1.80E+04	769.534	n/a	n/a	n/a	n/a	769.504	n/a	n/a	n/a	n/a	0.8409	2.125	4.251	76.101	n/a	n/a	n/a		Medium
apo BRD4(1-477) wt	3600.00s	N66428_23_01_20		82	88	PFQQPVD	H	1	13.7	13.64-13.75	9	141	137-144	0.065	0	1.77E+04	832.709	n/a	n/a	n/a	n/a	832.386	n/a	n/a	n/a	n/a	0.6977	1.483	1.483	63.631	n/a	n/a	n/a		Medium
apo BRD4(1-477) wt	3600.00s	N66428_23_01_20		89	102	AVKLNLPDYYKIIK	H	2	10.27	10.21-10.33	10	52	100-104	0.072	-0.001	1.37E+04	843.215	n/a	n/a	n/a	n/a	843.237	n/a	n/a	n/a	n/a	0.8657	3.216	6.433	88.513	n/a	n/a	n/a		Medium
apo BRD4(1-477) wt	3600.00s	N66428_23_01_20		89	106	AVKLNLPDYYKIIKTPMD	H	2	11.36	0.00-0.00	0	60	0-0														0	n/a	n/a	n/a	n/a	n/a	n/a		Low
apo BRD4(1-477) wt	3600.00s	N66428_23_01_20		89	106	AVKLNLPDYYKIIKTPMD	H	3	11.36	11.21-11.50	21	60	57-63	0.061	-0.001	1.45E+04	710.991	n/a	n/a	n/a	n/a	710.991	n/a	n/a	n/a	n/a	0.8746	2.473	7.42	90.556	n/a	n/a	n/a		High
apo BRD4(1-477) wt	3600.00s	N66428_23_01_20		92	99	LNLPDYYK	H	2	8.47	8.30-8.60	23	48	46-51	0.038	-0.001	3.49E+04	514.865	n/a	n/a	n/a	n/a	514.825	n/a	n/a	n/a	n/a	0.8173	1.239	2.478	98.389	n/a	n/a	n/a		Medium
apo BRD4(1-477) wt	3600.00s	N66428_23_01_20		92	102	LNLPDYYKIIK	H	2	10.6	10.46-10.75	21	74	70-78	0.05	-0.001	1.02E+05	692.954	n/a	n/a	n/a	n/a	692.988	n/a	n/a	n/a	n/a	0.8886	2.158	4.316	88.16	n/a	n/a	n/a		Medium
apo BRD4(1-477) wt	3600.00s	N66428_23_01_20		92	106	LNLPDYYKIIKTPMD	H	2	11.83	11.62-11.92	23	99	96-102	0.082	-0.002	1.91E+04	916.265	n/a	n/a	n/a	n/a	916.227	n/a	n/a	n/a	n/a	0.8672	3.145	6.29	88.868	n/a	n/a	n/a		Medium
apo BRD4(1-477) wt	3600.00s	N66428_23_01_20		92	117	LNLPDYYKIIKTPMDMGTIKKRLENN	H	3	11.27	11.20-11.33	11	82	82-89	0.095	-0.002	1.28E+03	1040.332	n/a	n/a	n/a	n/a	1040.226	n/a	n/a	n/a	n/a	0.5366	2.662	7.987	59.828	n/a	n/a	n/a		Medium
apo BRD4(1-477) wt	3600.00s	N66428_23_01_20		92	117	LNLPDYYKIIKTPMDMGTIKKRLENN	H	4	11.27	11.17-11.46	21	82	79-85	0.079	-0.002	4.72E+03	780.274	n/a	n/a	n/a	n/a	780.195	n/a	n/a	n/a	n/a	0.749	1.77	7.08	56.521	n/a	n/a	n/a		Medium
apo BRD4(1-477) wt	3600.00s	N66428_23_01_20		93	102	NLPDYYKIIK	H	2	10.6	10.52-10.75	17	65	61-68	0.065	-0.003	3.93E+03	636.269	n/a	n/a	n/a	n/a	636.038	n/a	n/a	n/a	n/a	0.6418	1.787	3.574	91.231	n/a	n/a	n/a		Medium
apo BRD4(1-477) wt	3600.00s	N66428_23_01_20		98	111	YKIIKTPMDMGTIK	H	2	7.84	7.78-7.99	17	84	84-89	0.068	-0.004	2.11E+03	822.802	n/a	n/a	n/a	n/a	822.326	n/a	n/a	n/a	n/a	0.5686	1.799	3.599	61.733	n/a	n/a	n/a		Medium
apo BRD4(1-477) wt	3600.00s	N66428_23_01_20		98	117	YKIIKTPMDMGTIKKRLENN	H	3	7.82	7.68-7.98	23	65	62-68	0.069	-0.003	2.27E+03	800.428	n/a	n/a	n/a	n/a	800.273	n/a	n/a	n/a	n/a	0.6978	1.307	3.922	46.234	n/a	n/a	n/a		Medium
apo BRD4(1-477) wt	3600.00s	N66428_23_01_20		100	106	IIKTPMD	H	1	5.44	5.32-5.58	19	145	142-150	0.083	-0.003	2.69E+03	820.346	n/a	n/a	n/a	n/a	820.158	n/a	n/a	n/a	n/a	0.7266	2.143	2.143	89.141	n/a	n/a	n/a		Medium
apo BRD4(1-477) wt	3600.00s	N66428_23_01_20		103	111	TPMDMGTIK	H	1	6.03	0.00-0.00	0	46	0-0														0	n/a	n/a	n/a	n/a	n/a	n/a		Low
apo BRD4(1-477) wt	3600.00s	N66428_23_01_20		103	111	TPMDMGTIK	H	2	6.03	5.92-6.22	22	45	42-49	0.039	-0.002	3.30E+04	498.301	n/a	n/a	n/a	n/a	498.239	n/a	n/a	n/a	n/a	0.8005	0.63	1.261	34.51	n/a	n/a	n/a		Medium
apo BRD4(1-477) wt	3600.00s	N66428_23_01_20		103	113	TPMDMGTIKKR	H	2	4.2	4.11-4.41	23	65	62-68	0.053	-0.001	5.27E+04	640.453	n/a	n/a	n/a	n/a	640.315	n/a	n/a	n/a	n/a	0.8678	0.527	1.054	25.697	n/a	n/a	n/a		Medium
apo BRD4(1-477) wt	3600.00s	N66428_23_01_20		103	114	TPMDMGTIKKRL	H	2	6.66	6.55-6.80	18	74	71-78	0.071	-0.001	4.04E+03	697.787	n/a	n/a	n/a	n/a	697.562	n/a	n/a	n/a	n/a	0.7412	1.195	2.39	49.278	n/a	n/a	n/a		Medium
apo BRD4(1-477) wt	3600.00s	N66428_23_01_20		103	116	TPMDMGTIKKRLEN	H	2	6.78	6.76-6.91	12	92	92-97	0.084	-0.002	2.22E+03	819.013	n/a	n/a	n/a	n/a	818.882	n/a	n/a	n/a	n/a	0.6533	0.907	1.814	27.85	n/a	n/a	n/a		Medium
apo BRD4(1-477) wt	3600.00s	N66428_23_01_20		103	117	TPMDMGTIKKRLENN	H	2	7.12	7.00-7.30	23	103	101-107	0.073	-0.002	2.56E+04	876.16	n/a	n/a	n/a	n/a	876.112	n/a	n/a	n/a	n/a	0.8439	1.086	2.171	28.484	n/a	n/a	n/a		Medium
apo BRD4(1-477) wt	3600.00s	N66428_23_01_20		103	118	TPMDMGTIKKRLENNY	H	2	8.47	8.40-8.54	11	53	116-119	0.082	-0.003	3.79E+03	958.055	n/a	n/a	n/a	n/a	957.953	n/a	n/a	n/a	n/a	0.7805	1.375	2.75	34.459	n/a	n/a	n/a		Medium
apo BRD4(1-477) wt	3600.00s	N66428_23_01_20		103	124	TPMDMGTIKKRLENNYYWNAQE	H	3	10.54	10.45-10.75	22	77	74-81	0.064	-0.001	3.51E+04	904.122	n/a	n/a	n/a	n/a	904.088	n/a	n/a	n/a	n/a	0.7932	2.074	6.223	49.286	n/a	n/a	n/a		Medium
apo BRD4(1-477) wt	3600.00s	N66428_23_01_20		103	125	TPMDMGTIKKRLENNYYWNAQEC	H	3	11.03	10.93-11.23	23	81	77-83	0.084	-0.002	1.51E+04	938.61	n/a	n/a	n/a	n/a	938.545	n/a	n/a	n/a	n/a	0.8348	2.149	6.447	48.257	n/a	n/a	n/a		Medium
apo BRD4(1-477) wt	3600.00s	N66428_23_01_20		107	113	MGTIKKR	H	1	3.17	3.13-3.22	8	43	147-158	0.083	-0.002	1.07E+04	834.542	n/a	n/a	n/a	n/a	834.427	n/a	n/a	n/a	n/a	0.87	0.362	0.362	13.061	n/a	n/a	n/a		High
apo BRD4(1-477) wt	3600.00s	N66428_23_01_20		107	116	MGTIKKRLEN	H	2	3.78	3.68-3.89	17	62	61-66	0.065	-0.003	3.20E+03	596.31	n/a	n/a	n/a	n/a	596.004	n/a	n/a	n/a	n/a	0.6302	0.281	0.562	14.405	n/a	n/a	n/a		Medium
apo BRD4(1-477) wt	3600.00s	N66428_23_01_20		107	117	MGTIKKRLENN	H	2	3.81	3.73-3.91	14	69	66-71	0.056	-0.001	2.15E+04	653.371	n/a	n/a	n/a	n/a	653.286	n/a	n/a	n/a	n/a	0.8741	0.511	1.022	21.592	n/a	n/a	n/a		Medium
apo BRD4(1-477) wt	3600.00s	N66428_23_01_20		107	118	MGTIKKRLENNY	H	2	4.78	4.69-4.96	21	80	78-84	0.073	-0.002	8.54E+03	735.295	n/a	n/a	n/a	n/a	735.21	n/a	n/a	n/a	n/a	0.8364	0.849	1.698	28.436	n/a	n/a	n/a		Medium
apo BRD4(1-477) wt	3600.00s	N66428_23_01_20		114	124	LENNYYWNAQE	H	2	9.14	9.01-9.32	24	70	67-75	0.068	-0.002	9.16E+03	724.9	n/a	n/a	n/a	n/a	724.823	n/a	n/a	n/a	n/a	0.7576	2.078	4.156	85.136	n/a	n/a	n/a		Medium
apo BRD4(1-477) wt	3600.00s	N66428_23_01_20		114	125	LENNYYWNAQEC	H	2	10.22	10.10-10.38	22	76	73-80	0.052	-0.003	7.85E+03	776.389	n/a	n/a	n/a	n/a	776.277	n/a	n/a	n/a	n/a	0.6095	1.96	3.92	89.569	n/a	n/a	n/a		Medium
apo BRD4(1-477) wt	3600.00s	N66428_23_01_20		118	124	YYWNAQE	H	1	9.08	8.94-9.20	20	168	165-173	0.099	-0.002	1.13E+04	977.101	n/a	n/a	n/a	n/a	977.088	n/a	n/a	n/a	n/a	0.7788	3.083	3.083	98.722	n/a	n/a	n/a		Medium
apo BRD4(1-477) wt	3600.00s	N66428_23_01_20		125	131	CIQDFNT	H	1	6.05	5.95-6.16	15	140	138-143	0.07	-0.001	1.31E+04	841.318	n/a	n/a	n/a	n/a	841.153	n/a	n/a	n/a	n/a	0.6782	0.23	0.23	7.951	n/a	n/a	n/a		Medium
apo BRD4(1-477) wt	3600.00s	N66428_23_01_20		125	132	CIQDFNTM	H	1	8.56	8.50-8.61	9	170	166-171	0.102	-0.001	5.71E+03	972.499	n/a	n/a	n/a	n/a	972.428	n/a	n/a	n/a	n/a	0.8682	0.308	0.308	8.05	n/a	n/a	n/a		Medium
apo BRD4(1-477) wt	3600.00s	N66428_23_01_20		126	132	IQDFNTM	H	1	7.78	7.66-7.94	22	41	144-151	0.085	-0.001	2.28E+04	869.436	n/a	n/a	n/a	n/a	869.26	n/a	n/a	n/a	n/a	0.8338	0.284	0.284	9.055	n/a	n/a	n/a		Medium
apo BRD4(1-477) wt	3600.00s	N66428_23_01_20		130	137	NTMFTNCY	H	1	10.55	10.44-10.64	16	173	170-177	0.105	-0.004	1.74E+03	994.845	n/a	n/a	n/a	n/a	994.571	n/a	n/a	n/a	n/a	0.7432	0.446	0.446	10.908	n/a	n/a	n/a		Medium
apo BRD4(1-477) wt	3600.00s	N66428_23_01_20		136	148	CYIYNKPGDDIVL	H	2	11.04	10.94-11.24	23	79	76-84	0.067	-0.001	2.96E+04	759.036	n/a	n/a	n/a	n/a	759.006	n/a	n/a	n/a	n/a	0.8529	1.634	3.269	62.426	n/a	n/a	n/a		Medium
apo BRD4(1-477) wt	3600.00s	N66428_23_01_20		138	148	IYNKPGDDIVL	H	2	9.41	9.42-9.73	24	60	60-65	0.042	0.001	6.02E+05	625.548	n/a	n/a	n/a	n/a	625.589	n/a	n/a	n/a	n/a	0.884	1.377	2.753	73.112	n/a	n/a	n/a		Medium
apo BRD4(1-477) wt	3600.00s	N66428_23_01_20		144	151	DDIVLMAE	H	1	13.7	13.67-13.73	6	153	149-155	0.078	0.002	1.12E+04	907.549	n/a	n/a	n/a	n/a	907.454	n/a	n/a	n/a	n/a	0.8092	1.42	1.42	61.904	n/a	n/a	n/a		Medium
apo BRD4(1-477) wt	3600.00s	N66428_23_01_20		148	155	LMAEALEK	H	1	8.31	8.19-8.50	24	160	155-163	0.068	-0.001	1.44E+05	905.4	n/a	n/a	n/a	n/a	905.35	n/a	n/a	n/a	n/a	0.8946	0.257	0.257	6.412	n/a	n/a	n/a		High
apo BRD4(1-477) wt	3600.00s	N66428_23_01_20		149	155	MAEALEK	H	1	4.02	3.96-4.04	6	144	141-147	0.083	-0.001	4.54E+03	792.201	n/a	n/a	n/a	n/a	792.152	n/a	n/a	n/a	n/a	0.8742	0.218	0.218	6.114	n/a	n/a	n/a		High
apo BRD4(1-477) wt	3600.00s	N66428_23_01_20		149	156	MAEALEKL	H	1	8.31	0.00-0.00	0	40	0-0														0	n/a	n/a	n/a	n/a	n/a	n/a		Low
apo BRD4(1-477) wt	3600.00s	N66428_23_01_20		149	156	MAEALEKL	H	2	8.31	8.20-8.45	19	40	40-45	0.039	0	6.05E+05	453.239	n/a	n/a	n/a	n/a	453.198	n/a	n/a	n/a	n/a	0.8759	0.148	0.296	7.692	n/a	n/a	n/a		Medium
apo BRD4(1-477) wt	3600.00s	N66428_23_01_20		150	156	AEALEKL	H	1	8.31	8.16-8.47	24	131	127-133	0.09	-0.011	5.52E+04	774.038	n/a	n/a	n/a	n/a	773.982	n/a	n/a	n/a	n/a	0.8637	0.087	0.087	2.646	n/a	n/a	n/a		Medium
apo BRD4(1-477) wt	3600.00s	N66428_23_01_20		157	172	FLQKINELPTEETEIM	H	2	10.89	10.78-11.08	23	99	97-105	0.059	-0.002	4.38E+05	971.883	n/a	n/a	n/a	n/a	971.99	n/a	n/a	n/a	n/a	0.8556	3.381	6.762	85.78	n/a	n/a	n/a		High
apo BRD4(1-477) wt	3600.00s	N66428_23_01_20		158	172	LQKINELPTEETEIM	H	2	9.55	9.48-9.62	11	91	90-95	0.083	-0.003	6.60E+03	898.176	n/a	n/a	n/a	n/a	898.377	n/a	n/a	n/a	n/a	0.7589	3.355	6.71	90.102	n/a	n/a	n/a		Medium
apo BRD4(1-477) wt	3600.00s	N66428_23_01_20		161	172	INELPTEETEIM	H	2	9.7	9.59-9.89	23	69	65-72	0.061	0	6.28E+04	712.832	n/a	n/a	n/a	n/a	712.683	n/a	n/a	n/a	n/a	0.7966	2.392	4.783	97.454	n/a	n/a	n/a		Medium
apo BRD4(1-477) wt	3600.00s	N66428_23_01_20		162	173	NELPTEETEIMI	H	2	9.71	9.59-9.89	23	68	65-72	0.061	0	6.28E+04	712.818	n/a	n/a	n/a	n/a	712.683	n/a	n/a	n/a	n/a	0.7968	2.391	4.782	97.43	n/a	n/a	n/a		Medium
apo BRD4(1-477) wt	3600.00s	N66428_23_01_20		165	172	PTEETEIM	H	1	6.83	6.74-7.04	23	159	155-160	0.089	-0.002	1.30E+04	953.446	n/a	n/a	n/a	n/a	953.448	n/a	n/a	n/a	n/a	0.8378	3.404	3.404	90.692	n/a	n/a	n/a		Medium
apo BRD4(1-477) wt	3600.00s	N66428_23_01_20		365	371	FAKKHAA	H	1	3.07	2.99-3.18	15	36	135-148	0.08	-0.002	1.00E+04	774.984	n/a	n/a	n/a	n/a	775.081	n/a	n/a	n/a	n/a	0.8623	2.166	2.166	97.401	n/a	n/a	n/a		Medium
apo BRD4(1-477) wt	3600.00s	N66428_23_01_20		365	381	FAKKHAAYAWPFYKPVD	H	2	10.64	10.59-10.74	11	54	111-119	0.093	-0.001	2.04E+04	1023.709	n/a	n/a	n/a	n/a	1023.685	n/a	n/a	n/a	n/a	0.8708	3.007	6.014	83.369	n/a	n/a	n/a		Medium
apo BRD4(1-477) wt	3600.00s	N66428_23_01_20		369	381	HAAYAWPFYKPVD	H	2	11.94	11.74-12.03	21	79	76-83	0.079	-0.001	1.19E+04	785.534	n/a	n/a	n/a	n/a	785.474	n/a	n/a	n/a	n/a	0.8204	2.095	4.19	90.709	n/a	n/a	n/a		Medium
apo BRD4(1-477) wt	3600.00s	N66428_23_01_20		372	378	YAWPFYK	H	1	12.7	12.60-12.74	10	48	176-179	0.082	0	3.88E+03	977.258	n/a	n/a	n/a	n/a	977.072	n/a	n/a	n/a	n/a	0.6519	1.953	1.953	70.635	n/a	n/a	n/a		Medium
apo BRD4(1-477) wt	3600.00s	N66428_23_01_20		372	381	YAWPFYKPVD	H	2	13.05	12.97-13.27	23	61	58-63	0.039	0.001	2.57E+05	645.307	n/a	n/a	n/a	n/a	645.339	n/a	n/a	n/a	n/a	0.8632	1.608	3.216	83.618	n/a	n/a	n/a		Medium
apo BRD4(1-477) wt	3600.00s	N66428_23_01_20		372	383	YAWPFYKPVDVE	H	2	13.37	13.26-13.49	17	76	73-79	0.073	0	6.72E+03	760.243	n/a	n/a	n/a	n/a	759.975	n/a	n/a	n/a	n/a	0.7385	2.122	4.243	88.347	n/a	n/a	n/a		Medium
apo BRD4(1-477) wt	3600.00s	N66428_23_01_20		382	390	VEALGLHDY	H	1	8.22	8.08-8.39	24	192	190-195	0.087	-0.002	3.15E+04	1020.363	n/a	n/a	n/a	n/a	1020.428	n/a	n/a	n/a	n/a	0.853	3.314	3.314	103.412	n/a	n/a	n/a		High
apo BRD4(1-477) wt	3600.00s	N66428_23_01_20		382	392	VEALGLHDYCD	H	2	8.69	8.50-8.79	21	59	55-63	0.065	0.003	1.44E+04	620.671	n/a	n/a	n/a	n/a	620.369	n/a	n/a	n/a	n/a	0.6619	2.193	4.386	104.009	n/a	n/a	n/a		Medium
apo BRD4(1-477) wt	3600.00s	N66428_23_01_20		383	390	EALGLHDY	H	1	8.22	8.08-8.27	15	168	164-171	0.091	-0.002	1.10E+04	921.507	n/a	n/a	n/a	n/a	920.7	n/a	n/a	n/a	n/a	0.7172	2.718	2.718	99.163	n/a	n/a	n/a		Medium
apo BRD4(1-477) wt	3600.00s	N66428_23_01_20		384	390	ALGLHDY	H	1	8.22	8.13-8.30	13	146	143-150	0.068	-0.002	3.07E+04	791.077	n/a	n/a	n/a	n/a	791.058	n/a	n/a	n/a	n/a	0.8831	2.189	2.189	94.802	n/a	n/a	n/a		High
apo BRD4(1-477) wt	3600.00s	N66428_23_01_20		389	399	DYCDIIKHPMD	H	2	7.78	7.67-7.97	23	67	66-71	0.068	-0.001	1.03E+04	677.648	n/a	n/a	n/a	n/a	677.643	n/a	n/a	n/a	n/a	0.8105	1.868	3.736	99.324	n/a	n/a	n/a		Medium
apo BRD4(1-477) wt	3600.00s	N66428_23_01_20		389	407	DYCDIIKHPMDMSTIKSKL	H	3	9.85	9.74-9.96	17	64	61-68	0.075	-0.001	2.13E+03	749.238	n/a	n/a	n/a	n/a	749.081	n/a	n/a	n/a	n/a	0.7429	1.855	5.566	75.44	n/a	n/a	n/a		Medium
apo BRD4(1-477) wt	3600.00s	N66428_23_01_20		390	399	YCDIIKHPMD	H	2	6.46	6.35-6.62	21	61	58-64	0.058	-0.002	9.86E+03	619.894	n/a	n/a	n/a	n/a	619.653	n/a	n/a	n/a	n/a	0.7173	1.422	2.843	95.838	n/a	n/a	n/a		Medium
apo BRD4(1-477) wt	3600.00s	N66428_23_01_20		391	399	CDIIKHPMD	H	1	4.91	4.78-5.05	21	51	190-195	0.118	-0.006	1.77E+03	1075.118	n/a	n/a	n/a	n/a	1075.088	n/a	n/a	n/a	n/a	0.7784	2.806	2.806	91.138	n/a	n/a	n/a		Medium
apo BRD4(1-477) wt	3600.00s	N66428_23_01_20		391	400	CDIIKHPMDM	H	2	7.5	7.37-7.67	23	57	56-60	0.044	-0.001	1.63E+05	603.952	n/a	n/a	n/a	n/a	603.744	n/a	n/a	n/a	n/a	0.7645	1.501	3.002	98.082	n/a	n/a	n/a		Medium
apo BRD4(1-477) wt	3600.00s	N66428_23_01_20		391	404	CDIIKHPMDMSTIK	H	2	6.7	6.63-6.93	22	86	83-90	0.059	0	2.05E+04	820.107	n/a	n/a	n/a	n/a	819.498	n/a	n/a	n/a	n/a	0.7069	2.498	4.996	83.974	n/a	n/a	n/a		Medium
apo BRD4(1-477) wt	3600.00s	N66428_23_01_20		391	406	CDIIKHPMDMSTIKSK	H	2	5.51	5.43-5.73	23	95	92-98	0.075	-0.003	1.15E+04	927.554	n/a	n/a	n/a	n/a	927.498	n/a	n/a	n/a	n/a	0.8321	2.874	5.749	79.901	n/a	n/a	n/a		Medium
apo BRD4(1-477) wt	3600.00s	N66428_23_01_20		391	407	CDIIKHPMDMSTIKSKL	H	2	8.09	7.99-8.30	22	112	109-116	0.086	-0.001	1.44E+04	984.212	n/a	n/a	n/a	n/a	984.194	n/a	n/a	n/a	n/a	0.8749	2.991	5.982	73.915	n/a	n/a	n/a		High
apo BRD4(1-477) wt	3600.00s	N66428_23_01_20		391	410	CDIIKHPMDMSTIKSKLEAR	H	3	7.88	7.79-8.09	22	74	72-77	0.074	-0.002	5.26E+03	775.31	n/a	n/a	n/a	n/a	775.23	n/a	n/a	n/a	n/a	0.8391	1.966	5.899	75.569	n/a	n/a	n/a		Medium
apo BRD4(1-477) wt	3600.00s	N66428_23_01_20		400	406	MSTIKSK	H	1	3.22	3.01-3.32	24	37	138-144	0.09	-0.011	5.93E+03	797.089	n/a	n/a	n/a	n/a	797.067	n/a	n/a	n/a	n/a	0.8609	2.085	2.085	86.062	n/a	n/a	n/a		Medium
apo BRD4(1-477) wt	3600.00s	N66428_23_01_20		400	407	MSTIKSKL	H	1	4.9	4.79-5.00	16	44	159-164	0.075	-0.004	1.48E+03	910.611	n/a	n/a	n/a	n/a	910.536	n/a	n/a	n/a	n/a	0.7364	2.396	2.396	61.983	n/a	n/a	n/a		Medium
apo BRD4(1-477) wt	3600.00s	N66428_23_01_20		401	407	STIKSKL	H	1	4.14	4.09-4.21	10	39	131-142	0.084	-0.005	3.02E+03	778.639	n/a	n/a	n/a	n/a	778.58	n/a	n/a	n/a	n/a	0.7916	1.638	1.638	54.213	n/a	n/a	n/a		Medium
apo BRD4(1-477) wt	3600.00s	N66428_23_01_20		407	424	LEAREYRDAQEFGADVRL	H	3	9.73	9.63-9.94	24	59	59-63	0.057	-0.001	3.95E+03	715.976	n/a	n/a	n/a	n/a	715.948	n/a	n/a	n/a	n/a	0.746	2.173	6.52	77.664	n/a	n/a	n/a		Medium
apo BRD4(1-477) wt	3600.00s	N66428_23_01_20		407	425	LEAREYRDAQEFGADVRLM	H	2	10.72	10.63-10.79	12	62	120-124	0.112	-0.001	4.85E+03	1139.523	n/a	n/a	n/a	n/a	1139.385	n/a	n/a	n/a	n/a	0.7986	3.628	7.256	69.767	n/a	n/a	n/a		Medium
apo BRD4(1-477) wt	3600.00s	N66428_23_01_20		408	425	EAREYRDAQEFGADVRLM	H	2	10.21	0.00-0.00	0	57	0-0														0	n/a	n/a	n/a	n/a	n/a	n/a		Low
apo BRD4(1-477) wt	3600.00s	N66428_23_01_20		408	425	EAREYRDAQEFGADVRLM	H	3	10.21	10.19-10.49	23	56	57-61	0.046	-0.001	7.84E+04	721.523	n/a	n/a	n/a	n/a	721.478	n/a	n/a	n/a	n/a	0.9098	1.691	5.073	63.888	n/a	n/a	n/a		Medium
apo BRD4(1-477) wt	3600.00s	N66428_23_01_20		411	425	EYRDAQEFGADVRLM	H	2	10.56	10.48-10.63	12	93	89-96	0.064	-0.001	2.45E+04	903.571	n/a	n/a	n/a	n/a	903.516	n/a	n/a	n/a	n/a	0.8166	2.528	5.055	66.367	n/a	n/a	n/a		Medium
apo BRD4(1-477) wt	3600.00s	N66428_23_01_20		418	425	FGADVRLM	H	1	9.65	9.51-9.75	19	43	161-166	0.106	-0.001	5.38E+03	911.474	n/a	n/a	n/a	n/a	910.886	n/a	n/a	n/a	n/a	0.7758	1.799	1.799	49.935	n/a	n/a	n/a		Medium
apo BRD4(1-477) wt	3600.00s	N66428_23_01_20		426	441	FSNCYKYNPPDHEVVA	H	2	6.7	6.51-6.81	22	100	97-102	0.082	-0.002	1.97E+04	945.346	n/a	n/a	n/a	n/a	945.325	n/a	n/a	n/a	n/a	0.8456	2.793	5.586	84.022	n/a	n/a	n/a		Medium
apo BRD4(1-477) wt	3600.00s	N66428_23_01_20		426	445	FSNCYKYNPPDHEVVAMARK	H	3	6.33	6.24-6.41	14	80	77-84	0.072	-0.001	1.24E+04	793.012	n/a	n/a	n/a	n/a	792.905	n/a	n/a	n/a	n/a	0.8466	2.003	6.009	74.008	n/a	n/a	n/a		Medium
apo BRD4(1-477) wt	3600.00s	N66428_23_01_20		426	448	FSNCYKYNPPDHEVVAMARKLQD	H	3	9.22	9.09-9.39	22	79	77-84	0.08	-0.001	1.82E+04	912.15	n/a	n/a	n/a	n/a	912.069	n/a	n/a	n/a	n/a	0.833	2.376	7.128	65.285	n/a	n/a	n/a		Medium
apo BRD4(1-477) wt	3600.00s	N66428_23_01_20		429	441	CYKYNPPDHEVVA	H	2	5.38	5.19-5.48	21	76	73-81	0.061	-0.002	7.65E+04	770.255	n/a	n/a	n/a	n/a	770.289	n/a	n/a	n/a	n/a	0.8758	1.935	3.87	81.09	n/a	n/a	n/a		Medium
apo BRD4(1-477) wt	3600.00s	N66428_23_01_20		429	453	CYKYNPPDHEVVAMARKLQDVFEMR	H	3	13.43	0.00-0.00	0	70	0-0														0	n/a	n/a	n/a	n/a	n/a	n/a		Low
apo BRD4(1-477) wt	3600.00s	N66428_23_01_20		429	453	CYKYNPPDHEVVAMARKLQDVFEMR	H	4	13.43	13.30-13.57	20	70	66-72	0.063	0	1.24E+04	763.185	n/a	n/a	n/a	n/a	763.109	n/a	n/a	n/a	n/a	0.8253	1.975	7.902	70.778	n/a	n/a	n/a		Medium
apo BRD4(1-477) wt	3600.00s	N66428_23_01_20		430	441	YKYNPPDHEVVA	H	2	5.12	4.88-5.19	24	69	66-72	0.063	-0.002	3.15E+04	718.347	n/a	n/a	n/a	n/a	718.389	n/a	n/a	n/a	n/a	0.8639	1.606	3.212	80.398	n/a	n/a	n/a		Medium
apo BRD4(1-477) wt	3600.00s	N66428_23_01_20		430	445	YKYNPPDHEVVAMARK	H	2	5.16	0.00-0.00	0	58	0-0														0	n/a	n/a	n/a	n/a	n/a	n/a		Low
apo BRD4(1-477) wt	3600.00s	N66428_23_01_20		430	445	YKYNPPDHEVVAMARK	H	3	5.16	5.02-5.32	23	59	56-62	0.07	-0.001	3.53E+03	642.064	n/a	n/a	n/a	n/a	641.997	n/a	n/a	n/a	n/a	0.7877	1.595	4.784	82.535	n/a	n/a	n/a		Medium
apo BRD4(1-477) wt	3600.00s	N66428_23_01_20		431	441	KYNPPDHEVVA	H	2	4.23	4.15-4.45	23	59	57-63	0.045	-0.001	8.60E+04	636.571	n/a	n/a	n/a	n/a	636.615	n/a	n/a	n/a	n/a	0.8459	1.42	2.839	84.246	n/a	n/a	n/a		Medium
apo BRD4(1-477) wt	3600.00s	N66428_23_01_20		431	445	KYNPPDHEVVAMARK	H	2	4.4	4.29-4.52	18	90	88-92	0.087	-0.002	2.85E+03	881.119	n/a	n/a	n/a	n/a	881.013	n/a	n/a	n/a	n/a	0.7926	2.501	5.001	78.301	n/a	n/a	n/a		Medium
apo BRD4(1-477) wt	3600.00s	N66428_23_01_20		431	448	KYNPPDHEVVAMARKLQD	H	2	7.83	0.00-0.00	0	70	0-0														0	n/a	n/a	n/a	n/a	n/a	n/a		Low
apo BRD4(1-477) wt	3600.00s	N66428_23_01_20		431	448	KYNPPDHEVVAMARKLQD	H	3	7.83	7.68-7.87	15	70	68-76	0.047	-0.002	2.80E+04	706.513	n/a	n/a	n/a	n/a	706.481	n/a	n/a	n/a	n/a	0.7463	1.678	5.035	63.923	n/a	n/a	n/a		Medium
apo BRD4(1-477) wt	3600.00s	N66428_23_01_20		431	453	KYNPPDHEVVAMARKLQDVFEMR	H	3	13.33	0.00-0.00	0	64	0-0														0	n/a	n/a	n/a	n/a	n/a	n/a		Low
apo BRD4(1-477) wt	3600.00s	N66428_23_01_20		431	453	KYNPPDHEVVAMARKLQDVFEMR	H	4	13.33	13.20-13.50	22	65	61-68	0.059	0	2.67E+04	696.547	n/a	n/a	n/a	n/a	696.478	n/a	n/a	n/a	n/a	0.8634	1.923	7.692	77.484	n/a	n/a	n/a		Medium
apo BRD4(1-477) wt	3600.00s	N66428_23_01_20		442	448	MARKLQD	H	1	3.57	3.50-3.68	14	42	145-150	0.101	-0.003	2.24E+03	864.13	n/a	n/a	n/a	n/a	864.121	n/a	n/a	n/a	n/a	0.8136	2.089	2.089	66.571	n/a	n/a	n/a		Medium
apo BRD4(1-477) wt	3600.00s	N66428_23_01_20		442	453	MARKLQDVFEMR	H	2	9.39	9.32-9.62	22	85	82-87	0.059	-0.001	5.06E+04	764.782	n/a	n/a	n/a	n/a	764.757	n/a	n/a	n/a	n/a	0.8961	1.837	3.674	62.325	n/a	n/a	n/a		Medium
apo BRD4(1-477) wt	3600.00s	N66428_23_01_20		446	453	LQDVFEMR	H	1	10.45	10.37-10.52	12	50	185-191	0.101	-0.002	3.00E+03	1041.424	n/a	n/a	n/a	n/a	1041.022	n/a	n/a	n/a	n/a	0.7367	2.822	2.822	72.677	n/a	n/a	n/a		Medium
apo BRD4(1-477) wt	3600.00s	N66428_23_01_20		453	467	RFAKMPDEPEEPVVA	H	2	6.83	6.73-7.03	23	87	84-91	0.079	-0.003	6.66E+03	861.397	n/a	n/a	n/a	n/a	861.002	n/a	n/a	n/a	n/a	0.6858	2.525	5.05	96.537	n/a	n/a	n/a		Medium
apo BRD4(1-477) wt	3600.00s	N66428_23_01_20		454	467	FAKMPDEPEEPVVA	H	2	7.36	7.22-7.51	21	76	73-79	0.05	0	2.80E+05	782.878	n/a	n/a	n/a	n/a	782.885	n/a	n/a	n/a	n/a	0.9043	2.501	5.002	99.936	n/a	n/a	n/a		High
apo BRD4(1-477) wt	3600.00s	N66428_23_01_20		454	477	FAKMPDEPEEPVVAVSSPAVPPPT	H	3	7.67	7.49-7.80	24	69	65-71	0.066	-0.001	6.83E+04	834.607	n/a	n/a	n/a	n/a	834.617	n/a	n/a	n/a	n/a	0.8856	3.006	9.018	105.309	n/a	n/a	n/a		High
apo BRD4(1-477) wt	3600.00s	N66428_23_01_20		468	477	VSSPAVPPPT	H	1	3.77	3.69-3.99	23	149	146-152	0.083	-0.001	1.68E+04	954.889	n/a	n/a	n/a	n/a	954.824	n/a	n/a	n/a	n/a	0.8654	2.741	2.741	101.469	n/a	n/a	n/a		Medium
apo BRD4(1-477) wt	3600.00s	N66428_23_01_21		1	26	MSAESGPGTRLRNLPVMGDGLETSQM	H	3	10.23	10.14-10.37	18	73	73-78	0.089	-0.002	5.07E+03	916.272	n/a	n/a	n/a	n/a	916.302	n/a	n/a	n/a	n/a	0.7635	3.599	10.797	87.625	n/a	n/a	n/a		Medium
apo BRD4(1-477) wt	3600.00s	N66428_23_01_21		5	26	SGPGTRLRNLPVMGDGLETSQM	H	3	9.78	9.63-9.94	24	59	56-62	0.08	-0.003	3.94E+03	776.035	n/a	n/a	n/a	n/a	775.909	n/a	n/a	n/a	n/a	0.754	2.695	8.085	85.646	n/a	n/a	n/a		Medium
apo BRD4(1-477) wt	3600.00s	N66428_23_01_21		12	26	RNLPVMGDGLETSQM	H	2	9.06	8.95-9.17	17	83	79-84	0.082	0	5.93E+03	827.7	n/a	n/a	n/a	n/a	827.683	n/a	n/a	n/a	n/a	0.7432	2.738	5.476	99.087	n/a	n/a	n/a		Medium
apo BRD4(1-477) wt	3600.00s	N66428_23_01_21		15	26	PVMGDGLETSQM	H	2	8.1	7.98-8.27	21	59	60-64	0.048	0	3.36E+04	635.69	n/a	n/a	n/a	n/a	635.815	n/a	n/a	n/a	n/a	0.791	2.593	5.185	103.31	n/a	n/a	n/a		Medium
apo BRD4(1-477) wt	3600.00s	N66428_23_01_21		27	40	STTQAQAQPQPANA	H	2	3.15	3.08-3.32	19	67	66-71	0.06	-0.002	1.80E+04	709.816	n/a	n/a	n/a	n/a	709.807	n/a	n/a	n/a	n/a	0.8518	2.567	5.134	105.094	n/a	n/a	n/a		Medium
apo BRD4(1-477) wt	3600.00s	N66428_23_01_21		41	63	ASTNPPPPETSNPNKPKRQTNQL	H	3	3.78	3.70-3.99	22	63	61-66	0.072	-0.003	1.10E+04	842.36	n/a	n/a	n/a	n/a	842.39	n/a	n/a	n/a	n/a	0.8699	2.474	7.421	91.411	n/a	n/a	n/a		Medium
apo BRD4(1-477) wt	3600.00s	N66428_23_01_21		41	65	ASTNPPPPETSNPNKPKRQTNQLQY	H	3	4.4	4.32-4.61	23	71	68-75	0.07	-0.003	3.88E+04	939.857	n/a	n/a	n/a	n/a	939.877	n/a	n/a	n/a	n/a	0.8758	2.861	8.582	88.772	n/a	n/a	n/a		High
apo BRD4(1-477) wt	3600.00s	N66428_23_01_21		66	72	LLRVVLK	H	1	6.85	6.78-6.89	9	42	149-157	0.099	-0.003	1.31E+03	841.864	n/a	n/a	n/a	n/a	841.761	n/a	n/a	n/a	n/a	0.8523	0.644	0.644	17.705	n/a	n/a	n/a		Medium
apo BRD4(1-477) wt	3600.00s	N66428_23_01_21		68	74	RVVLKTL	H	1	6.31	6.24-6.39	12	42	146-147	0.083	-0.003	1.04E+03	830.502	n/a	n/a	n/a	n/a	830.532	n/a	n/a	n/a	n/a	0.7755	1.469	1.469	39.88	n/a	n/a	n/a		Medium
apo BRD4(1-477) wt	3600.00s	N66428_23_01_21		69	78	VVLKTLWKHQ	H	2	7.2	7.08-7.37	21	67	64-71	0.06	-0.002	1.55E+04	628.078	n/a	n/a	n/a	n/a	628.096	n/a	n/a	n/a	n/a	0.8248	1.328	2.655	64.018	n/a	n/a	n/a		Medium
apo BRD4(1-477) wt	3600.00s	N66428_23_01_21		69	88	VVLKTLWKHQFAWPFQQPVD	H	3	13.36	13.26-13.55	21	72	69-74	0.079	0	8.76E+03	825.702	n/a	n/a	n/a	n/a	825.687	n/a	n/a	n/a	n/a	0.8417	2.058	6.173	64.771	n/a	n/a	n/a		Medium
apo BRD4(1-477) wt	3600.00s	N66428_23_01_21		69	91	VVLKTLWKHQFAWPFQQPVDAVK	H	3	13	12.77-13.07	23	82	79-86	0.088	-0.002	6.84E+03	925.729	n/a	n/a	n/a	n/a	925.815	n/a	n/a	n/a	n/a	0.7471	2.726	8.177	48.847	n/a	n/a	n/a		Medium
apo BRD4(1-477) wt	3600.00s	N66428_23_01_21		75	91	WKHQFAWPFQQPVDAVK	H	2	12.16	11.95-12.25	22	60	116-119	0.093	-0.001	2.17E+03	1060.028	n/a	n/a	n/a	n/a	1059.944	n/a	n/a	n/a	n/a	0.5554	2.74	5.479	81.82	n/a	n/a	n/a		Medium
apo BRD4(1-477) wt	3600.00s	N66428_23_01_21		78	88	QFAWPFQQPVD	H	2	13.66	13.56-13.86	23	65	61-69	0.046	0	2.03E+05	683.537	n/a	n/a	n/a	n/a	683.538	n/a	n/a	n/a	n/a	0.8809	1.286	2.572	67.978	n/a	n/a	n/a		High
apo BRD4(1-477) wt	3600.00s	N66428_23_01_21		78	91	QFAWPFQQPVDAVK	H	2	13.27	13.15-13.42	20	86	83-89	0.076	-0.001	8.73E+03	833.6	n/a	n/a	n/a	n/a	833.569	n/a	n/a	n/a	n/a	0.8039	2.126	4.252	75.1	n/a	n/a	n/a		Medium
apo BRD4(1-477) wt	3600.00s	N66428_23_01_21		79	88	FAWPFQQPVD	H	2	13.7	13.61-13.91	23	60	56-64	0.044	0.001	3.88E+05	619.375	n/a	n/a	n/a	n/a	619.385	n/a	n/a	n/a	n/a	0.892	1.197	2.395	73.022	n/a	n/a	n/a		Medium
apo BRD4(1-477) wt	3600.00s	N66428_23_01_21		79	91	FAWPFQQPVDAVK	H	2	13.3	13.15-13.44	21	77	73-79	0.065	-0.001	1.94E+04	769.556	n/a	n/a	n/a	n/a	769.538	n/a	n/a	n/a	n/a	0.8351	2.159	4.319	77.324	n/a	n/a	n/a		Medium
apo BRD4(1-477) wt	3600.00s	N66428_23_01_21		82	88	PFQQPVD	H	1	13.7	13.64-13.75	9	141	137-144	0.063	0	1.68E+04	832.767	n/a	n/a	n/a	n/a	832.442	n/a	n/a	n/a	n/a	0.6782	1.539	1.539	66.05	n/a	n/a	n/a		Medium
apo BRD4(1-477) wt	3600.00s	N66428_23_01_21		89	102	AVKLNLPDYYKIIK	H	2	10.27	10.21-10.33	10	52	100-104	0.068	-0.002	1.38E+04	843.234	n/a	n/a	n/a	n/a	843.27	n/a	n/a	n/a	n/a	0.8568	3.249	6.498	89.414	n/a	n/a	n/a		Medium
apo BRD4(1-477) wt	3600.00s	N66428_23_01_21		89	106	AVKLNLPDYYKIIKTPMD	H	2	11.36	0.00-0.00	0	60	0-0														0	n/a	n/a	n/a	n/a	n/a	n/a		Low
apo BRD4(1-477) wt	3600.00s	N66428_23_01_21		89	106	AVKLNLPDYYKIIKTPMD	H	3	11.36	11.21-11.50	21	60	57-63	0.061	-0.001	1.41E+04	711.054	n/a	n/a	n/a	n/a	711.063	n/a	n/a	n/a	n/a	0.8673	2.545	7.635	93.181	n/a	n/a	n/a		High
apo BRD4(1-477) wt	3600.00s	N66428_23_01_21		92	99	LNLPDYYK	H	2	8.47	8.30-8.60	23	48	46-51	0.04	-0.002	3.16E+04	514.862	n/a	n/a	n/a	n/a	514.834	n/a	n/a	n/a	n/a	0.8581	1.248	2.497	99.115	n/a	n/a	n/a		Medium
apo BRD4(1-477) wt	3600.00s	N66428_23_01_21		92	102	LNLPDYYKIIK	H	2	10.6	10.46-10.75	21	74	70-78	0.045	-0.001	9.65E+04	692.978	n/a	n/a	n/a	n/a	693.018	n/a	n/a	n/a	n/a	0.8644	2.188	4.376	89.389	n/a	n/a	n/a		Medium
apo BRD4(1-477) wt	3600.00s	N66428_23_01_21		92	106	LNLPDYYKIIKTPMD	H	2	11.83	11.62-11.92	23	99	96-102	0.085	-0.002	1.65E+04	916.293	n/a	n/a	n/a	n/a	916.25	n/a	n/a	n/a	n/a	0.8623	3.168	6.337	89.531	n/a	n/a	n/a		Medium
apo BRD4(1-477) wt	3600.00s	N66428_23_01_21		92	117	LNLPDYYKIIKTPMDMGTIKKRLENN	H	3	11.27	11.20-11.33	11	82	82-89	0.07	-0.006	1.46E+03	1040.228	n/a	n/a	n/a	n/a	1040.148	n/a	n/a	n/a	n/a	0.5125	2.585	7.754	58.084	n/a	n/a	n/a		Medium
apo BRD4(1-477) wt	3600.00s	N66428_23_01_21		92	117	LNLPDYYKIIKTPMDMGTIKKRLENN	H	4	11.27	11.17-11.46	21	82	79-85	0.086	-0.002	4.58E+03	780.336	n/a	n/a	n/a	n/a	780.274	n/a	n/a	n/a	n/a	0.7449	1.849	7.396	59.042	n/a	n/a	n/a		Medium
apo BRD4(1-477) wt	3600.00s	N66428_23_01_21		93	102	NLPDYYKIIK	H	2	10.6	10.52-10.75	17	65	61-68	0.067	-0.004	3.50E+03	636.354	n/a	n/a	n/a	n/a	636.118	n/a	n/a	n/a	n/a	0.6131	1.868	3.735	95.347	n/a	n/a	n/a		Medium
apo BRD4(1-477) wt	3600.00s	N66428_23_01_21		98	111	YKIIKTPMDMGTIK	H	2	7.84	7.78-8.00	17	84	84-89	0.077	-0.004	2.26E+03	822.863	n/a	n/a	n/a	n/a	822.452	n/a	n/a	n/a	n/a	0.5847	1.926	3.852	66.07	n/a	n/a	n/a		Medium
apo BRD4(1-477) wt	3600.00s	N66428_23_01_21		98	117	YKIIKTPMDMGTIKKRLENN	H	3	7.82	7.68-7.98	23	65	62-68	0.072	-0.004	1.94E+03	800.385	n/a	n/a	n/a	n/a	800.267	n/a	n/a	n/a	n/a	0.6863	1.301	3.904	46.027	n/a	n/a	n/a		Medium
apo BRD4(1-477) wt	3600.00s	N66428_23_01_21		100	106	IIKTPMD	H	1	5.44	5.32-5.58	19	145	142-150	0.1	-0.005	2.38E+03	820.458	n/a	n/a	n/a	n/a	820.294	n/a	n/a	n/a	n/a	0.6994	2.279	2.279	94.829	n/a	n/a	n/a		Medium
apo BRD4(1-477) wt	3600.00s	N66428_23_01_21		103	111	TPMDMGTIK	H	1	6.03	0.00-0.00	0	46	0-0														0	n/a	n/a	n/a	n/a	n/a	n/a		Low
apo BRD4(1-477) wt	3600.00s	N66428_23_01_21		103	111	TPMDMGTIK	H	2	6.03	5.92-6.22	22	45	42-49	0.044	-0.001	3.06E+04	498.345	n/a	n/a	n/a	n/a	498.238	n/a	n/a	n/a	n/a	0.8246	0.63	1.259	34.467	n/a	n/a	n/a		Medium
apo BRD4(1-477) wt	3600.00s	N66428_23_01_21		103	113	TPMDMGTIKKR	H	2	4.2	4.11-4.41	23	65	62-68	0.053	-0.002	4.38E+04	640.527	n/a	n/a	n/a	n/a	640.422	n/a	n/a	n/a	n/a	0.8528	0.634	1.268	30.905	n/a	n/a	n/a		Medium
apo BRD4(1-477) wt	3600.00s	N66428_23_01_21		103	114	TPMDMGTIKKRL	H	2	6.66	6.55-6.80	18	74	71-78	0.072	-0.003	3.15E+03	697.909	n/a	n/a	n/a	n/a	697.684	n/a	n/a	n/a	n/a	0.7396	1.317	2.634	54.325	n/a	n/a	n/a		Medium
apo BRD4(1-477) wt	3600.00s	N66428_23_01_21		103	116	TPMDMGTIKKRLEN	H	2	6.78	6.76-6.91	12	92	92-97	0.078	-0.003	1.98E+03	818.928	n/a	n/a	n/a	n/a	818.834	n/a	n/a	n/a	n/a	0.6957	0.858	1.716	26.356	n/a	n/a	n/a		Medium
apo BRD4(1-477) wt	3600.00s	N66428_23_01_21		103	117	TPMDMGTIKKRLENN	H	2	7.12	7.00-7.30	23	103	101-107	0.078	-0.002	1.90E+04	876.231	n/a	n/a	n/a	n/a	876.195	n/a	n/a	n/a	n/a	0.8278	1.168	2.337	30.658	n/a	n/a	n/a		Medium
apo BRD4(1-477) wt	3600.00s	N66428_23_01_21		103	118	TPMDMGTIKKRLENNY	H	2	8.47	8.41-8.54	11	53	116-119	0.091	-0.004	2.96E+03	958.178	n/a	n/a	n/a	n/a	958.02	n/a	n/a	n/a	n/a	0.7725	1.442	2.885	36.153	n/a	n/a	n/a		Medium
apo BRD4(1-477) wt	3600.00s	N66428_23_01_21		103	124	TPMDMGTIKKRLENNYYWNAQE	H	3	10.54	10.45-10.75	22	77	74-81	0.07	-0.001	2.78E+04	904.208	n/a	n/a	n/a	n/a	904.201	n/a	n/a	n/a	n/a	0.8136	2.187	6.562	51.967	n/a	n/a	n/a		Medium
apo BRD4(1-477) wt	3600.00s	N66428_23_01_21		103	125	TPMDMGTIKKRLENNYYWNAQEC	H	3	11.03	10.93-11.23	23	81	77-83	0.075	-0.003	1.34E+04	938.729	n/a	n/a	n/a	n/a	938.651	n/a	n/a	n/a	n/a	0.7899	2.255	6.765	50.641	n/a	n/a	n/a		Medium
apo BRD4(1-477) wt	3600.00s	N66428_23_01_21		107	113	MGTIKKR	H	1	3.17	3.13-3.22	8	43	147-158	0.083	-0.003	1.03E+04	834.554	n/a	n/a	n/a	n/a	834.448	n/a	n/a	n/a	n/a	0.8676	0.384	0.384	13.833	n/a	n/a	n/a		High
apo BRD4(1-477) wt	3600.00s	N66428_23_01_21		107	116	MGTIKKRLEN	H	2	3.78	3.68-3.89	17	62	61-66	0.066	-0.002	2.54E+03	596.282	n/a	n/a	n/a	n/a	595.98	n/a	n/a	n/a	n/a	0.5816	0.257	0.513	13.153	n/a	n/a	n/a		Medium
apo BRD4(1-477) wt	3600.00s	N66428_23_01_21		107	117	MGTIKKRLENN	H	2	3.81	3.73-3.91	14	69	66-71	0.053	-0.002	1.98E+04	653.428	n/a	n/a	n/a	n/a	653.319	n/a	n/a	n/a	n/a	0.8381	0.545	1.089	22.999	n/a	n/a	n/a		Medium
apo BRD4(1-477) wt	3600.00s	N66428_23_01_21		107	118	MGTIKKRLENNY	H	2	4.78	4.69-4.96	21	80	78-84	0.074	-0.003	8.75E+03	735.26	n/a	n/a	n/a	n/a	735.232	n/a	n/a	n/a	n/a	0.8134	0.87	1.741	29.159	n/a	n/a	n/a		Medium
apo BRD4(1-477) wt	3600.00s	N66428_23_01_21		114	124	LENNYYWNAQE	H	2	9.14	9.01-9.32	24	70	67-75	0.078	-0.002	6.74E+03	724.986	n/a	n/a	n/a	n/a	724.859	n/a	n/a	n/a	n/a	0.7189	2.114	4.228	86.617	n/a	n/a	n/a		Medium
apo BRD4(1-477) wt	3600.00s	N66428_23_01_21		114	125	LENNYYWNAQEC	H	2	10.22	10.10-10.38	22	76	73-80	0.054	-0.003	7.46E+03	776.348	n/a	n/a	n/a	n/a	776.252	n/a	n/a	n/a	n/a	0.6265	1.935	3.871	88.444	n/a	n/a	n/a		Medium
apo BRD4(1-477) wt	3600.00s	N66428_23_01_21		118	124	YYWNAQE	H	1	9.08	8.94-9.20	20	168	165-173	0.093	-0.001	1.10E+04	977.107	n/a	n/a	n/a	n/a	977.056	n/a	n/a	n/a	n/a	0.744	3.051	3.051	97.694	n/a	n/a	n/a		Medium
apo BRD4(1-477) wt	3600.00s	N66428_23_01_21		125	131	CIQDFNT	H	1	6.05	5.95-6.16	15	140	138-143	0.068	-0.003	1.20E+04	841.381	n/a	n/a	n/a	n/a	841.23	n/a	n/a	n/a	n/a	0.6796	0.308	0.308	10.632	n/a	n/a	n/a		Medium
apo BRD4(1-477) wt	3600.00s	N66428_23_01_21		125	132	CIQDFNTM	H	1	8.56	8.50-8.61	9	170	166-171	0.102	-0.001	4.63E+03	972.592	n/a	n/a	n/a	n/a	972.409	n/a	n/a	n/a	n/a	0.8051	0.289	0.289	7.541	n/a	n/a	n/a		Medium
apo BRD4(1-477) wt	3600.00s	N66428_23_01_21		126	132	IQDFNTM	H	1	7.78	7.66-7.94	22	41	144-151	0.084	-0.002	1.97E+04	869.492	n/a	n/a	n/a	n/a	869.313	n/a	n/a	n/a	n/a	0.8262	0.337	0.337	10.747	n/a	n/a	n/a		Medium
apo BRD4(1-477) wt	3600.00s	N66428_23_01_21		130	137	NTMFTNCY	H	1	10.55	10.44-10.64	16	173	170-177	0.111	-0.002	1.37E+03	995.15	n/a	n/a	n/a	n/a	994.668	n/a	n/a	n/a	n/a	0.688	0.542	0.542	13.271	n/a	n/a	n/a		Medium
apo BRD4(1-477) wt	3600.00s	N66428_23_01_21		136	148	CYIYNKPGDDIVL	H	2	11.04	10.94-11.24	23	79	76-84	0.068	-0.001	2.91E+04	759.068	n/a	n/a	n/a	n/a	759.052	n/a	n/a	n/a	n/a	0.8344	1.681	3.362	64.206	n/a	n/a	n/a		Medium
apo BRD4(1-477) wt	3600.00s	N66428_23_01_21		138	148	IYNKPGDDIVL	H	2	9.41	9.42-9.73	24	60	60-65	0.043	0	5.93E+05	625.579	n/a	n/a	n/a	n/a	625.588	n/a	n/a	n/a	n/a	0.8804	1.376	2.752	73.067	n/a	n/a	n/a		Medium
apo BRD4(1-477) wt	3600.00s	N66428_23_01_21		144	151	DDIVLMAE	H	1	13.7	13.67-13.74	6	153	149-155	0.089	0.003	1.06E+04	907.685	n/a	n/a	n/a	n/a	907.53	n/a	n/a	n/a	n/a	0.8168	1.495	1.495	65.198	n/a	n/a	n/a		Medium
apo BRD4(1-477) wt	3600.00s	N66428_23_01_21		148	155	LMAEALEK	H	1	8.31	8.19-8.50	24	160	155-163	0.069	-0.002	1.39E+05	905.439	n/a	n/a	n/a	n/a	905.374	n/a	n/a	n/a	n/a	0.8913	0.282	0.282	7.022	n/a	n/a	n/a		High
apo BRD4(1-477) wt	3600.00s	N66428_23_01_21		149	155	MAEALEK	H	1	4.02	3.96-4.04	6	144	141-147	0.069	-0.004	4.47E+03	792.239	n/a	n/a	n/a	n/a	792.158	n/a	n/a	n/a	n/a	0.7666	0.223	0.223	6.268	n/a	n/a	n/a		Medium
apo BRD4(1-477) wt	3600.00s	N66428_23_01_21		149	156	MAEALEKL	H	1	8.31	0.00-0.00	0	40	0-0														0	n/a	n/a	n/a	n/a	n/a	n/a		Low
apo BRD4(1-477) wt	3600.00s	N66428_23_01_21		149	156	MAEALEKL	H	2	8.31	8.20-8.45	19	40	40-45	0.044	0	5.36E+05	453.245	n/a	n/a	n/a	n/a	453.203	n/a	n/a	n/a	n/a	0.8255	0.153	0.306	7.947	n/a	n/a	n/a		Medium
apo BRD4(1-477) wt	3600.00s	N66428_23_01_21		150	156	AEALEKL	H	1	8.31	8.16-8.47	24	131	127-133	0.091	-0.011	5.77E+04	774.037	n/a	n/a	n/a	n/a	773.959	n/a	n/a	n/a	n/a	0.8523	0.064	0.064	1.934	n/a	n/a	n/a		Medium
apo BRD4(1-477) wt	3600.00s	N66428_23_01_21		157	172	FLQKINELPTEETEIM	H	2	10.89	10.78-11.08	23	99	97-105	0.055	-0.002	5.06E+05	971.938	n/a	n/a	n/a	n/a	972.055	n/a	n/a	n/a	n/a	0.8471	3.446	6.892	87.429	n/a	n/a	n/a		Medium
apo BRD4(1-477) wt	3600.00s	N66428_23_01_21		158	172	LQKINELPTEETEIM	H	2	9.55	9.48-9.62	11	91	90-95	0.074	-0.003	7.64E+03	898.213	n/a	n/a	n/a	n/a	898.396	n/a	n/a	n/a	n/a	0.7444	3.374	6.747	90.598	n/a	n/a	n/a		Medium
apo BRD4(1-477) wt	3600.00s	N66428_23_01_21		161	172	INELPTEETEIM	H	2	9.7	9.59-9.89	23	69	65-72	0.055	-0.001	6.21E+04	712.842	n/a	n/a	n/a	n/a	712.691	n/a	n/a	n/a	n/a	0.8073	2.4	4.799	97.773	n/a	n/a	n/a		Medium
apo BRD4(1-477) wt	3600.00s	N66428_23_01_21		162	173	NELPTEETEIMI	H	2	9.71	9.59-9.89	23	68	65-72	0.055	-0.001	6.21E+04	712.842	n/a	n/a	n/a	n/a	712.691	n/a	n/a	n/a	n/a	0.8073	2.4	4.799	97.773	n/a	n/a	n/a		Medium
apo BRD4(1-477) wt	3600.00s	N66428_23_01_21		165	172	PTEETEIM	H	1	6.83	6.74-7.04	23	159	155-160	0.102	-0.003	1.13E+04	953.508	n/a	n/a	n/a	n/a	953.488	n/a	n/a	n/a	n/a	0.8358	3.445	3.445	91.763	n/a	n/a	n/a		Medium
apo BRD4(1-477) wt	3600.00s	N66428_23_01_21		365	371	FAKKHAA	H	1	3.07	2.99-3.18	15	36	135-148	0.08	-0.003	9.39E+03	775.02	n/a	n/a	n/a	n/a	775.069	n/a	n/a	n/a	n/a	0.8662	2.154	2.154	96.844	n/a	n/a	n/a		Medium
apo BRD4(1-477) wt	3600.00s	N66428_23_01_21		365	381	FAKKHAAYAWPFYKPVD	H	2	10.64	10.59-10.74	11	54	111-119	0.087	-0.002	2.31E+04	1023.804	n/a	n/a	n/a	n/a	1023.792	n/a	n/a	n/a	n/a	0.8717	3.115	6.229	86.349	n/a	n/a	n/a		Medium
apo BRD4(1-477) wt	3600.00s	N66428_23_01_21		369	381	HAAYAWPFYKPVD	H	2	11.94	11.74-12.03	21	79	76-83	0.08	-0.002	1.05E+04	785.523	n/a	n/a	n/a	n/a	785.516	n/a	n/a	n/a	n/a	0.8101	2.137	4.274	92.524	n/a	n/a	n/a		Medium
apo BRD4(1-477) wt	3600.00s	N66428_23_01_21		372	378	YAWPFYK	H	1	12.7	12.60-12.74	10	48	176-179	0.086	-0.004	4.08E+03	977.321	n/a	n/a	n/a	n/a	977.065	n/a	n/a	n/a	n/a	0.6533	1.945	1.945	70.356	n/a	n/a	n/a		Medium
apo BRD4(1-477) wt	3600.00s	N66428_23_01_21		372	381	YAWPFYKPVD	H	2	13.05	12.97-13.27	23	61	58-63	0.043	0.001	2.29E+05	645.381	n/a	n/a	n/a	n/a	645.374	n/a	n/a	n/a	n/a	0.8957	1.643	3.286	85.414	n/a	n/a	n/a		Medium
apo BRD4(1-477) wt	3600.00s	N66428_23_01_21		372	383	YAWPFYKPVDVE	H	2	13.37	13.26-13.49	17	76	73-79	0.068	-0.001	6.78E+03	760.426	n/a	n/a	n/a	n/a	759.986	n/a	n/a	n/a	n/a	0.6816	2.132	4.264	88.775	n/a	n/a	n/a		Medium
apo BRD4(1-477) wt	3600.00s	N66428_23_01_21		382	390	VEALGLHDY	H	1	8.22	8.08-8.39	24	192	190-195	0.082	-0.002	3.08E+04	1020.402	n/a	n/a	n/a	n/a	1020.433	n/a	n/a	n/a	n/a	0.8404	3.319	3.319	103.587	n/a	n/a	n/a		Medium
apo BRD4(1-477) wt	3600.00s	N66428_23_01_21		382	392	VEALGLHDYCD	H	2	8.69	8.50-8.79	21	59	55-63	0.069	0.002	1.32E+04	620.704	n/a	n/a	n/a	n/a	620.373	n/a	n/a	n/a	n/a	0.6635	2.197	4.393	104.184	n/a	n/a	n/a		Medium
apo BRD4(1-477) wt	3600.00s	N66428_23_01_21		383	390	EALGLHDY	H	1	8.22	8.08-8.27	15	168	164-171	0.087	-0.002	1.04E+04	921.495	n/a	n/a	n/a	n/a	920.68	n/a	n/a	n/a	n/a	0.6962	2.697	2.697	98.416	n/a	n/a	n/a		Medium
apo BRD4(1-477) wt	3600.00s	N66428_23_01_21		384	390	ALGLHDY	H	1	8.22	8.13-8.30	13	146	143-150	0.068	-0.002	2.93E+04	791.088	n/a	n/a	n/a	n/a	791.078	n/a	n/a	n/a	n/a	0.8774	2.21	2.21	95.689	n/a	n/a	n/a		High
apo BRD4(1-477) wt	3600.00s	N66428_23_01_21		389	399	DYCDIIKHPMD	H	2	7.78	7.67-7.97	23	67	66-71	0.064	-0.002	1.06E+04	677.617	n/a	n/a	n/a	n/a	677.542	n/a	n/a	n/a	n/a	0.8284	1.767	3.533	93.938	n/a	n/a	n/a		Medium
apo BRD4(1-477) wt	3600.00s	N66428_23_01_21		389	407	DYCDIIKHPMDMSTIKSKL	H	3	9.85	9.74-9.96	17	64	61-68	0.069	-0.003	2.41E+03	749.327	n/a	n/a	n/a	n/a	749.26	n/a	n/a	n/a	n/a	0.7368	2.034	6.103	82.717	n/a	n/a	n/a		Medium
apo BRD4(1-477) wt	3600.00s	N66428_23_01_21		390	399	YCDIIKHPMD	H	2	6.46	6.35-6.62	21	61	58-64	0.06	-0.002	1.04E+04	619.963	n/a	n/a	n/a	n/a	619.701	n/a	n/a	n/a	n/a	0.7329	1.47	2.939	99.075	n/a	n/a	n/a		Medium
apo BRD4(1-477) wt	3600.00s	N66428_23_01_21		391	399	CDIIKHPMD	H	1	4.91	4.78-5.05	21	51	190-195	0.119	-0.005	1.77E+03	1075.165	n/a	n/a	n/a	n/a	1075.169	n/a	n/a	n/a	n/a	0.8292	2.886	2.886	93.752	n/a	n/a	n/a		Medium
apo BRD4(1-477) wt	3600.00s	N66428_23_01_21		391	400	CDIIKHPMDM	H	2	7.5	7.37-7.67	23	57	56-60	0.047	-0.001	1.40E+05	604.038	n/a	n/a	n/a	n/a	603.824	n/a	n/a	n/a	n/a	0.746	1.58	3.161	103.276	n/a	n/a	n/a		Medium
apo BRD4(1-477) wt	3600.00s	N66428_23_01_21		391	404	CDIIKHPMDMSTIK	H	2	6.7	6.63-6.93	22	86	83-90	0.053	0	2.01E+04	820.156	n/a	n/a	n/a	n/a	819.535	n/a	n/a	n/a	n/a	0.6497	2.536	5.072	85.244	n/a	n/a	n/a		Medium
apo BRD4(1-477) wt	3600.00s	N66428_23_01_21		391	406	CDIIKHPMDMSTIKSK	H	2	5.51	5.43-5.73	23	95	92-98	0.075	-0.003	1.11E+04	927.596	n/a	n/a	n/a	n/a	927.569	n/a	n/a	n/a	n/a	0.8219	2.945	5.89	81.869	n/a	n/a	n/a		Medium
apo BRD4(1-477) wt	3600.00s	N66428_23_01_21		391	407	CDIIKHPMDMSTIKSKL	H	2	8.09	8.00-8.30	22	112	109-116	0.085	-0.002	1.37E+04	984.274	n/a	n/a	n/a	n/a	984.246	n/a	n/a	n/a	n/a	0.8693	3.043	6.087	75.21	n/a	n/a	n/a		Medium
apo BRD4(1-477) wt	3600.00s	N66428_23_01_21		391	410	CDIIKHPMDMSTIKSKLEAR	H	3	7.88	7.79-8.09	22	74	72-77	0.073	-0.002	4.01E+03	775.441	n/a	n/a	n/a	n/a	775.309	n/a	n/a	n/a	n/a	0.8084	2.045	6.134	78.581	n/a	n/a	n/a		Medium
apo BRD4(1-477) wt	3600.00s	N66428_23_01_21		400	406	MSTIKSK	H	1	3.22	3.01-3.32	24	37	138-144	0.089	-0.013	5.68E+03	797.133	n/a	n/a	n/a	n/a	797.138	n/a	n/a	n/a	n/a	0.8386	2.156	2.156	88.984	n/a	n/a	n/a		Medium
apo BRD4(1-477) wt	3600.00s	N66428_23_01_21		400	407	MSTIKSKL	H	1	4.9	4.79-5.00	16	44	159-164	0.101	-0.004	1.23E+03	910.843	n/a	n/a	n/a	n/a	910.836	n/a	n/a	n/a	n/a	0.7754	2.696	2.696	69.747	n/a	n/a	n/a		Medium
apo BRD4(1-477) wt	3600.00s	N66428_23_01_21		401	407	STIKSKL	H	1	4.14	4.09-4.21	10	39	131-142	0.098	-0.005	2.11E+03	778.757	n/a	n/a	n/a	n/a	778.71	n/a	n/a	n/a	n/a	0.8384	1.768	1.768	58.519	n/a	n/a	n/a		Medium
apo BRD4(1-477) wt	3600.00s	N66428_23_01_21		407	424	LEAREYRDAQEFGADVRL	H	3	9.73	9.63-9.94	24	59	59-63	0.075	-0.001	3.24E+03	716.002	n/a	n/a	n/a	n/a	715.984	n/a	n/a	n/a	n/a	0.8193	2.21	6.629	78.964	n/a	n/a	n/a		Medium
apo BRD4(1-477) wt	3600.00s	N66428_23_01_21		407	425	LEAREYRDAQEFGADVRLM	H	2	10.72	10.63-10.79	12	62	120-124	0.106	-0.003	4.74E+03	1139.547	n/a	n/a	n/a	n/a	1139.467	n/a	n/a	n/a	n/a	0.7945	3.711	7.422	71.358	n/a	n/a	n/a		Medium
apo BRD4(1-477) wt	3600.00s	N66428_23_01_21		408	425	EAREYRDAQEFGADVRLM	H	2	10.21	0.00-0.00	0	57	0-0														0	n/a	n/a	n/a	n/a	n/a	n/a		Low
apo BRD4(1-477) wt	3600.00s	N66428_23_01_21		408	425	EAREYRDAQEFGADVRLM	H	3	10.21	10.19-10.49	23	56	57-61	0.051	-0.001	6.55E+04	721.584	n/a	n/a	n/a	n/a	721.537	n/a	n/a	n/a	n/a	0.8882	1.749	5.248	66.095	n/a	n/a	n/a		Medium
apo BRD4(1-477) wt	3600.00s	N66428_23_01_21		411	425	EYRDAQEFGADVRLM	H	2	10.56	10.48-10.63	12	93	89-96	0.077	-0.002	2.10E+04	903.699	n/a	n/a	n/a	n/a	903.637	n/a	n/a	n/a	n/a	0.86	2.649	5.297	69.543	n/a	n/a	n/a		Medium
apo BRD4(1-477) wt	3600.00s	N66428_23_01_21		418	425	FGADVRLM	H	1	9.65	9.51-9.75	19	43	161-166	0.113	0	4.97E+03	911.331	n/a	n/a	n/a	n/a	910.949	n/a	n/a	n/a	n/a	0.7546	1.863	1.863	51.702	n/a	n/a	n/a		Medium
apo BRD4(1-477) wt	3600.00s	N66428_23_01_21		426	441	FSNCYKYNPPDHEVVA	H	2	6.7	6.51-6.81	22	100	97-102	0.083	-0.002	1.87E+04	945.462	n/a	n/a	n/a	n/a	945.453	n/a	n/a	n/a	n/a	0.8574	2.921	5.842	87.879	n/a	n/a	n/a		Medium
apo BRD4(1-477) wt	3600.00s	N66428_23_01_21		426	445	FSNCYKYNPPDHEVVAMARK	H	3	6.33	6.24-6.41	14	80	77-84	0.075	-0.002	1.08E+04	793.049	n/a	n/a	n/a	n/a	792.957	n/a	n/a	n/a	n/a	0.8444	2.055	6.166	75.945	n/a	n/a	n/a		Medium
apo BRD4(1-477) wt	3600.00s	N66428_23_01_21		426	448	FSNCYKYNPPDHEVVAMARKLQD	H	3	9.22	9.09-9.39	22	79	77-84	0.062	-0.003	2.20E+04	912.264	n/a	n/a	n/a	n/a	912.202	n/a	n/a	n/a	n/a	0.7849	2.509	7.528	68.95	n/a	n/a	n/a		Medium
apo BRD4(1-477) wt	3600.00s	N66428_23_01_21		429	441	CYKYNPPDHEVVA	H	2	5.38	5.19-5.48	21	76	73-81	0.061	-0.002	7.08E+04	770.295	n/a	n/a	n/a	n/a	770.341	n/a	n/a	n/a	n/a	0.8772	1.987	3.973	83.254	n/a	n/a	n/a		Medium
apo BRD4(1-477) wt	3600.00s	N66428_23_01_21		429	453	CYKYNPPDHEVVAMARKLQDVFEMR	H	3	13.43	0.00-0.00	0	70	0-0														0	n/a	n/a	n/a	n/a	n/a	n/a		Low
apo BRD4(1-477) wt	3600.00s	N66428_23_01_21		429	453	CYKYNPPDHEVVAMARKLQDVFEMR	H	4	13.43	13.30-13.57	20	70	66-72	0.059	0	1.38E+04	763.272	n/a	n/a	n/a	n/a	763.163	n/a	n/a	n/a	n/a	0.8158	2.029	8.114	72.68	n/a	n/a	n/a		Medium
apo BRD4(1-477) wt	3600.00s	N66428_23_01_21		430	441	YKYNPPDHEVVA	H	2	5.12	4.88-5.19	24	69	66-72	0.062	-0.002	2.72E+04	718.356	n/a	n/a	n/a	n/a	718.371	n/a	n/a	n/a	n/a	0.8765	1.589	3.177	79.541	n/a	n/a	n/a		Medium
apo BRD4(1-477) wt	3600.00s	N66428_23_01_21		430	445	YKYNPPDHEVVAMARK	H	2	5.16	0.00-0.00	0	58	0-0														0	n/a	n/a	n/a	n/a	n/a	n/a		Low
apo BRD4(1-477) wt	3600.00s	N66428_23_01_21		430	445	YKYNPPDHEVVAMARK	H	3	5.16	5.02-5.32	23	59	56-62	0.067	-0.002	3.42E+03	642.089	n/a	n/a	n/a	n/a	642.034	n/a	n/a	n/a	n/a	0.7854	1.631	4.894	84.425	n/a	n/a	n/a		Medium
apo BRD4(1-477) wt	3600.00s	N66428_23_01_21		431	441	KYNPPDHEVVA	H	2	4.23	4.15-4.45	23	59	57-63	0.049	-0.001	6.87E+04	636.614	n/a	n/a	n/a	n/a	636.659	n/a	n/a	n/a	n/a	0.8641	1.464	2.927	86.863	n/a	n/a	n/a		High
apo BRD4(1-477) wt	3600.00s	N66428_23_01_21		431	445	KYNPPDHEVVAMARK	H	2	4.4	4.29-4.52	18	90	88-92	0.094	-0.003	2.39E+03	881.175	n/a	n/a	n/a	n/a	881.075	n/a	n/a	n/a	n/a	0.798	2.563	5.125	80.243	n/a	n/a	n/a		Medium
apo BRD4(1-477) wt	3600.00s	N66428_23_01_21		431	448	KYNPPDHEVVAMARKLQD	H	2	7.83	0.00-0.00	0	70	0-0														0	n/a	n/a	n/a	n/a	n/a	n/a		Low
apo BRD4(1-477) wt	3600.00s	N66428_23_01_21		431	448	KYNPPDHEVVAMARKLQD	H	3	7.83	7.68-7.87	15	70	68-76	0.056	-0.001	2.12E+04	706.545	n/a	n/a	n/a	n/a	706.511	n/a	n/a	n/a	n/a	0.8331	1.708	5.124	65.057	n/a	n/a	n/a		Medium
apo BRD4(1-477) wt	3600.00s	N66428_23_01_21		431	453	KYNPPDHEVVAMARKLQDVFEMR	H	3	13.33	0.00-0.00	0	64	0-0														0	n/a	n/a	n/a	n/a	n/a	n/a		Low
apo BRD4(1-477) wt	3600.00s	N66428_23_01_21		431	453	KYNPPDHEVVAMARKLQDVFEMR	H	4	13.33	13.20-13.50	22	65	61-68	0.057	-0.001	3.18E+04	696.63	n/a	n/a	n/a	n/a	696.578	n/a	n/a	n/a	n/a	0.8839	2.024	8.094	81.533	n/a	n/a	n/a		High
apo BRD4(1-477) wt	3600.00s	N66428_23_01_21		442	448	MARKLQD	H	1	3.57	3.50-3.68	14	42	145-150	0.091	-0.004	1.97E+03	864.299	n/a	n/a	n/a	n/a	864.386	n/a	n/a	n/a	n/a	0.8029	2.354	2.354	75.011	n/a	n/a	n/a		Medium
apo BRD4(1-477) wt	3600.00s	N66428_23_01_21		442	453	MARKLQDVFEMR	H	2	9.39	9.32-9.62	22	85	82-87	0.061	-0.001	4.76E+04	764.879	n/a	n/a	n/a	n/a	764.848	n/a	n/a	n/a	n/a	0.8803	1.928	3.856	65.414	n/a	n/a	n/a		Medium
apo BRD4(1-477) wt	3600.00s	N66428_23_01_21		446	453	LQDVFEMR	H	1	10.45	10.37-10.52	12	50	185-191	0.101	-0.002	3.17E+03	1041.626	n/a	n/a	n/a	n/a	1041.108	n/a	n/a	n/a	n/a	0.7284	2.907	2.907	74.872	n/a	n/a	n/a		Medium
apo BRD4(1-477) wt	3600.00s	N66428_23_01_21		453	467	RFAKMPDEPEEPVVA	H	2	6.83	6.73-7.03	23	87	84-91	0.075	-0.003	5.84E+03	861.38	n/a	n/a	n/a	n/a	860.98	n/a	n/a	n/a	n/a	0.6677	2.504	5.007	95.714	n/a	n/a	n/a		Medium
apo BRD4(1-477) wt	3600.00s	N66428_23_01_21		454	467	FAKMPDEPEEPVVA	H	2	7.36	7.22-7.51	21	76	73-79	0.046	-0.002	2.37E+05	782.886	n/a	n/a	n/a	n/a	782.907	n/a	n/a	n/a	n/a	0.9012	2.522	5.045	100.794	n/a	n/a	n/a		High
apo BRD4(1-477) wt	3600.00s	N66428_23_01_21		454	477	FAKMPDEPEEPVVAVSSPAVPPPT	H	3	7.67	7.49-7.79	23	69	65-71	0.065	-0.002	6.35E+04	834.664	n/a	n/a	n/a	n/a	834.663	n/a	n/a	n/a	n/a	0.8859	3.051	9.154	106.897	n/a	n/a	n/a		High
apo BRD4(1-477) wt	3600.00s	N66428_23_01_21		468	477	VSSPAVPPPT	H	1	3.77	3.69-3.99	23	149	146-152	0.086	-0.003	1.47E+04	954.863	n/a	n/a	n/a	n/a	954.813	n/a	n/a	n/a	n/a	0.8365	2.73	2.73	101.071	n/a	n/a	n/a		Medium
apo BRD4(1-477) wt	14400.00s	N66428_23_01_22		1	26	MSAESGPGTRLRNLPVMGDGLETSQM	H	3	10.23	10.14-10.37	18	73	73-78	0.081	-0.003	5.74E+03	916.41	n/a	n/a	n/a	n/a	916.467	n/a	n/a	n/a	n/a	0.7718	3.764	11.291	91.632	n/a	n/a	n/a		Medium
apo BRD4(1-477) wt	14400.00s	N66428_23_01_22		5	26	SGPGTRLRNLPVMGDGLETSQM	H	3	9.78	9.63-9.94	24	59	56-62	0.064	-0.004	4.60E+03	776.057	n/a	n/a	n/a	n/a	776.024	n/a	n/a	n/a	n/a	0.7521	2.81	8.43	89.296	n/a	n/a	n/a		Medium
apo BRD4(1-477) wt	14400.00s	N66428_23_01_22		12	26	RNLPVMGDGLETSQM	H	2	9.06	8.95-9.17	17	83	79-84	0.08	-0.001	7.10E+03	827.792	n/a	n/a	n/a	n/a	827.752	n/a	n/a	n/a	n/a	0.7536	2.807	5.614	101.586	n/a	n/a	n/a		Medium
apo BRD4(1-477) wt	14400.00s	N66428_23_01_22		15	26	PVMGDGLETSQM	H	2	8.1	7.98-8.27	21	59	60-64	0.042	0	3.64E+04	635.693	n/a	n/a	n/a	n/a	635.734	n/a	n/a	n/a	n/a	0.7494	2.512	5.024	100.107	n/a	n/a	n/a		Medium
apo BRD4(1-477) wt	14400.00s	N66428_23_01_22		27	40	STTQAQAQPQPANA	H	2	3.15	3.08-3.32	19	67	66-71	0.062	-0.002	1.75E+04	709.782	n/a	n/a	n/a	n/a	709.759	n/a	n/a	n/a	n/a	0.8665	2.519	5.039	103.136	n/a	n/a	n/a		Medium
apo BRD4(1-477) wt	14400.00s	N66428_23_01_22		41	63	ASTNPPPPETSNPNKPKRQTNQL	H	3	3.78	3.70-3.99	22	63	61-66	0.071	-0.002	1.06E+04	842.458	n/a	n/a	n/a	n/a	842.468	n/a	n/a	n/a	n/a	0.8801	2.551	7.654	94.281	n/a	n/a	n/a		High
apo BRD4(1-477) wt	14400.00s	N66428_23_01_22		41	65	ASTNPPPPETSNPNKPKRQTNQLQY	H	3	4.4	4.32-4.61	23	71	68-75	0.071	-0.002	3.95E+04	940.018	n/a	n/a	n/a	n/a	940.041	n/a	n/a	n/a	n/a	0.8789	3.025	9.074	93.869	n/a	n/a	n/a		High
apo BRD4(1-477) wt	14400.00s	N66428_23_01_22		66	72	LLRVVLK	H	1	6.85	6.78-6.89	9	42	149-157	0.092	-0.004	1.73E+03	841.97	n/a	n/a	n/a	n/a	841.909	n/a	n/a	n/a	n/a	0.8428	0.791	0.791	21.769	n/a	n/a	n/a		Medium
apo BRD4(1-477) wt	14400.00s	N66428_23_01_22		68	74	RVVLKTL	H	1	6.31	6.24-6.39	12	42	146-147	0.094	-0.003	731	830.852	n/a	n/a	n/a	n/a	830.891	n/a	n/a	n/a	n/a	0.722	1.828	1.828	49.632	n/a	n/a	n/a		Medium
apo BRD4(1-477) wt	14400.00s	N66428_23_01_22		69	78	VVLKTLWKHQ	H	2	7.2	7.08-7.37	21	67	64-71	0.063	-0.002	1.31E+04	628.284	n/a	n/a	n/a	n/a	628.343	n/a	n/a	n/a	n/a	0.8076	1.574	3.149	75.919	n/a	n/a	n/a		Medium
apo BRD4(1-477) wt	14400.00s	N66428_23_01_22		69	88	VVLKTLWKHQFAWPFQQPVD	H	3	13.36	13.26-13.54	21	72	69-74	0.075	-0.001	8.73E+03	825.971	n/a	n/a	n/a	n/a	825.974	n/a	n/a	n/a	n/a	0.8411	2.344	7.032	73.785	n/a	n/a	n/a		Medium
apo BRD4(1-477) wt	14400.00s	N66428_23_01_22		69	91	VVLKTLWKHQFAWPFQQPVDAVK	H	3	13	12.77-13.07	23	82	79-86	0.089	-0.003	6.72E+03	926.03	n/a	n/a	n/a	n/a	926.134	n/a	n/a	n/a	n/a	0.7358	3.044	9.133	54.559	n/a	n/a	n/a		Medium
apo BRD4(1-477) wt	14400.00s	N66428_23_01_22		75	91	WKHQFAWPFQQPVDAVK	H	2	12.16	11.95-12.25	22	60	116-119	0.095	-0.005	2.08E+03	1060.445	n/a	n/a	n/a	n/a	1060.308	n/a	n/a	n/a	n/a	0.5857	3.104	6.208	92.695	n/a	n/a	n/a		Medium
apo BRD4(1-477) wt	14400.00s	N66428_23_01_22		78	88	QFAWPFQQPVD	H	2	13.66	13.56-13.86	23	65	61-69	0.049	0	1.78E+05	683.788	n/a	n/a	n/a	n/a	683.824	n/a	n/a	n/a	n/a	0.8695	1.572	3.143	83.09	n/a	n/a	n/a		High
apo BRD4(1-477) wt	14400.00s	N66428_23_01_22		78	91	QFAWPFQQPVDAVK	H	2	13.27	13.15-13.42	20	86	83-89	0.065	-0.001	8.54E+03	833.835	n/a	n/a	n/a	n/a	833.826	n/a	n/a	n/a	n/a	0.7416	2.383	4.766	84.18	n/a	n/a	n/a		Medium
apo BRD4(1-477) wt	14400.00s	N66428_23_01_22		79	88	FAWPFQQPVD	H	2	13.7	13.61-13.91	23	60	56-64	0.044	0	3.42E+05	619.576	n/a	n/a	n/a	n/a	619.596	n/a	n/a	n/a	n/a	0.881	1.409	2.817	85.899	n/a	n/a	n/a		Medium
apo BRD4(1-477) wt	14400.00s	N66428_23_01_22		79	91	FAWPFQQPVDAVK	H	2	13.3	13.15-13.44	21	77	73-79	0.074	-0.001	1.59E+04	769.754	n/a	n/a	n/a	n/a	769.728	n/a	n/a	n/a	n/a	0.8088	2.349	4.699	84.128	n/a	n/a	n/a		Medium
apo BRD4(1-477) wt	14400.00s	N66428_23_01_22		82	88	PFQQPVD	H	1	13.7	13.64-13.75	9	141	137-144	0.074	0	1.50E+04	833.209	n/a	n/a	n/a	n/a	832.733	n/a	n/a	n/a	n/a	0.6916	1.83	1.83	78.518	n/a	n/a	n/a		Medium
apo BRD4(1-477) wt	14400.00s	N66428_23_01_22		89	102	AVKLNLPDYYKIIK	H	2	10.27	10.20-10.33	10	52	100-104	0.07	-0.002	1.13E+04	843.416	n/a	n/a	n/a	n/a	843.426	n/a	n/a	n/a	n/a	0.8418	3.406	6.811	93.715	n/a	n/a	n/a		Medium
apo BRD4(1-477) wt	14400.00s	N66428_23_01_22		89	106	AVKLNLPDYYKIIKTPMD	H	2	11.36	0.00-0.00	0	60	0-0														0	n/a	n/a	n/a	n/a	n/a	n/a		Low
apo BRD4(1-477) wt	14400.00s	N66428_23_01_22		89	106	AVKLNLPDYYKIIKTPMD	H	3	11.36	11.21-11.50	21	60	57-63	0.07	-0.001	1.15E+04	711.167	n/a	n/a	n/a	n/a	711.186	n/a	n/a	n/a	n/a	0.8498	2.668	8.005	97.697	n/a	n/a	n/a		Medium
apo BRD4(1-477) wt	14400.00s	N66428_23_01_22		92	99	LNLPDYYK	H	2	8.47	8.30-8.59	23	48	46-51	0.034	-0.002	3.19E+04	514.867	n/a	n/a	n/a	n/a	514.836	n/a	n/a	n/a	n/a	0.7564	1.251	2.502	99.319	n/a	n/a	n/a		Medium
apo BRD4(1-477) wt	14400.00s	N66428_23_01_22		92	102	LNLPDYYKIIK	H	2	10.6	10.46-10.75	21	74	70-78	0.058	-0.002	7.69E+04	693.105	n/a	n/a	n/a	n/a	693.164	n/a	n/a	n/a	n/a	0.8512	2.334	4.668	95.356	n/a	n/a	n/a		Medium
apo BRD4(1-477) wt	14400.00s	N66428_23_01_22		92	106	LNLPDYYKIIKTPMD	H	2	11.83	11.62-11.92	23	99	96-102	0.084	-0.003	1.63E+04	916.547	n/a	n/a	n/a	n/a	916.515	n/a	n/a	n/a	n/a	0.8665	3.433	6.866	97.012	n/a	n/a	n/a		Medium
apo BRD4(1-477) wt	14400.00s	N66428_23_01_22		92	117	LNLPDYYKIIKTPMDMGTIKKRLENN	H	3	11.27	11.20-11.33	11	82	82-89	0.087	0	1.07E+03	1040.447	n/a	n/a	n/a	n/a	1040.308	n/a	n/a	n/a	n/a	0.4829	2.744	8.231	61.662	n/a	n/a	n/a		Low
apo BRD4(1-477) wt	14400.00s	N66428_23_01_22		92	117	LNLPDYYKIIKTPMDMGTIKKRLENN	H	4	11.27	11.17-11.46	21	82	79-85	0.076	-0.002	4.29E+03	780.566	n/a	n/a	n/a	n/a	780.469	n/a	n/a	n/a	n/a	0.7517	2.044	8.175	65.266	n/a	n/a	n/a		Medium
apo BRD4(1-477) wt	14400.00s	N66428_23_01_22		93	102	NLPDYYKIIK	H	2	10.6	10.52-10.75	17	65	61-68	0.063	-0.005	3.65E+03	636.398	n/a	n/a	n/a	n/a	636.193	n/a	n/a	n/a	n/a	0.6125	1.942	3.884	99.146	n/a	n/a	n/a		Medium
apo BRD4(1-477) wt	14400.00s	N66428_23_01_22		98	111	YKIIKTPMDMGTIK	H	2	7.84	7.78-7.99	17	84	84-89	0.066	-0.001	2.45E+03	822.894	n/a	n/a	n/a	n/a	822.483	n/a	n/a	n/a	n/a	0.5476	1.957	3.914	67.145	n/a	n/a	n/a		Medium
apo BRD4(1-477) wt	14400.00s	N66428_23_01_22		98	117	YKIIKTPMDMGTIKKRLENN	H	3	7.82	7.68-7.98	23	65	62-68	0.073	-0.003	1.70E+03	800.707	n/a	n/a	n/a	n/a	800.604	n/a	n/a	n/a	n/a	0.6731	1.639	4.917	57.965	n/a	n/a	n/a		Medium
apo BRD4(1-477) wt	14400.00s	N66428_23_01_22		100	106	IIKTPMD	H	1	5.44	5.32-5.58	19	145	142-150	0.098	-0.004	2.35E+03	820.51	n/a	n/a	n/a	n/a	820.218	n/a	n/a	n/a	n/a	0.7407	2.203	2.203	91.64	n/a	n/a	n/a		Medium
apo BRD4(1-477) wt	14400.00s	N66428_23_01_22		103	111	TPMDMGTIK	H	1	6.03	0.00-0.00	0	46	0-0														0	n/a	n/a	n/a	n/a	n/a	n/a		Low
apo BRD4(1-477) wt	14400.00s	N66428_23_01_22		103	111	TPMDMGTIK	H	2	6.03	5.92-6.22	22	45	42-49	0.049	-0.002	2.47E+04	498.583	n/a	n/a	n/a	n/a	498.452	n/a	n/a	n/a	n/a	0.8516	0.843	1.687	46.163	n/a	n/a	n/a		Medium
apo BRD4(1-477) wt	14400.00s	N66428_23_01_22		103	113	TPMDMGTIKKR	H	2	4.2	4.11-4.41	23	65	62-68	0.055	-0.001	3.84E+04	640.714	n/a	n/a	n/a	n/a	640.593	n/a	n/a	n/a	n/a	0.8526	0.805	1.611	39.255	n/a	n/a	n/a		Medium
apo BRD4(1-477) wt	14400.00s	N66428_23_01_22		103	114	TPMDMGTIKKRL	H	2	6.66	6.55-6.80	18	74	71-78	0.066	-0.003	3.18E+03	698.092	n/a	n/a	n/a	n/a	697.852	n/a	n/a	n/a	n/a	0.7262	1.485	2.97	61.245	n/a	n/a	n/a		Medium
apo BRD4(1-477) wt	14400.00s	N66428_23_01_22		103	116	TPMDMGTIKKRLEN	H	2	6.78	6.76-6.91	12	92	92-97	0.061	-0.002	1.75E+03	819.238	n/a	n/a	n/a	n/a	819.035	n/a	n/a	n/a	n/a	0.5641	1.059	2.119	32.536	n/a	n/a	n/a		Medium
apo BRD4(1-477) wt	14400.00s	N66428_23_01_22		103	117	TPMDMGTIKKRLENN	H	2	7.12	7.00-7.30	23	103	101-107	0.073	-0.003	1.88E+04	876.457	n/a	n/a	n/a	n/a	876.357	n/a	n/a	n/a	n/a	0.8129	1.331	2.661	34.914	n/a	n/a	n/a		Medium
apo BRD4(1-477) wt	14400.00s	N66428_23_01_22		103	118	TPMDMGTIKKRLENNY	H	2	8.47	8.40-8.54	11	53	116-119	0.098	-0.004	2.58E+03	958.499	n/a	n/a	n/a	n/a	958.389	n/a	n/a	n/a	n/a	0.7653	1.811	3.622	45.396	n/a	n/a	n/a		Medium
apo BRD4(1-477) wt	14400.00s	N66428_23_01_22		103	124	TPMDMGTIKKRLENNYYWNAQE	H	3	10.54	10.45-10.75	22	77	74-81	0.077	-0.002	2.48E+04	904.512	n/a	n/a	n/a	n/a	904.505	n/a	n/a	n/a	n/a	0.812	2.491	7.474	59.196	n/a	n/a	n/a		Medium
apo BRD4(1-477) wt	14400.00s	N66428_23_01_22		103	125	TPMDMGTIKKRLENNYYWNAQEC	H	3	11.03	10.93-11.23	23	81	77-83	0.071	-0.003	1.33E+04	939.04	n/a	n/a	n/a	n/a	938.949	n/a	n/a	n/a	n/a	0.7942	2.553	7.66	57.335	n/a	n/a	n/a		Medium
apo BRD4(1-477) wt	14400.00s	N66428_23_01_22		107	113	MGTIKKR	H	1	3.17	3.13-3.22	8	43	147-158	0.088	-0.003	8.85E+03	834.765	n/a	n/a	n/a	n/a	834.675	n/a	n/a	n/a	n/a	0.8705	0.61	0.61	21.996	n/a	n/a	n/a		High
apo BRD4(1-477) wt	14400.00s	N66428_23_01_22		107	116	MGTIKKRLEN	H	2	3.78	3.68-3.89	17	62	61-66	0.072	-0.002	2.73E+03	596.394	n/a	n/a	n/a	n/a	596.098	n/a	n/a	n/a	n/a	0.592	0.375	0.749	19.198	n/a	n/a	n/a		Medium
apo BRD4(1-477) wt	14400.00s	N66428_23_01_22		107	117	MGTIKKRLENN	H	2	3.81	3.73-3.91	14	69	66-71	0.054	-0.002	1.71E+04	653.612	n/a	n/a	n/a	n/a	653.419	n/a	n/a	n/a	n/a	0.8369	0.644	1.289	27.22	n/a	n/a	n/a		Medium
apo BRD4(1-477) wt	14400.00s	N66428_23_01_22		107	118	MGTIKKRLENNY	H	2	4.78	4.69-4.96	21	80	78-84	0.072	-0.002	7.47E+03	735.437	n/a	n/a	n/a	n/a	735.424	n/a	n/a	n/a	n/a	0.8212	1.062	2.124	35.573	n/a	n/a	n/a		Medium
apo BRD4(1-477) wt	14400.00s	N66428_23_01_22		114	124	LENNYYWNAQE	H	2	9.14	9.00-9.32	24	70	67-75	0.07	-0.003	7.58E+03	725.046	n/a	n/a	n/a	n/a	725.008	n/a	n/a	n/a	n/a	0.7309	2.263	4.526	92.726	n/a	n/a	n/a		Medium
apo BRD4(1-477) wt	14400.00s	N66428_23_01_22		114	125	LENNYYWNAQEC	H	2	10.22	10.10-10.38	22	76	73-80	0.06	-0.003	6.55E+03	776.524	n/a	n/a	n/a	n/a	776.433	n/a	n/a	n/a	n/a	0.6492	2.116	4.232	96.687	n/a	n/a	n/a		Medium
apo BRD4(1-477) wt	14400.00s	N66428_23_01_22		118	124	YYWNAQE	H	1	9.08	8.94-9.19	20	168	165-173	0.108	-0.002	1.04E+04	977.139	n/a	n/a	n/a	n/a	977.073	n/a	n/a	n/a	n/a	0.797	3.068	3.068	98.248	n/a	n/a	n/a		Medium
apo BRD4(1-477) wt	14400.00s	N66428_23_01_22		125	131	CIQDFNT	H	1	6.05	5.95-6.16	15	140	138-143	0.07	-0.003	9.85E+03	841.643	n/a	n/a	n/a	n/a	841.441	n/a	n/a	n/a	n/a	0.6594	0.518	0.518	17.887	n/a	n/a	n/a		Medium
apo BRD4(1-477) wt	14400.00s	N66428_23_01_22		125	132	CIQDFNTM	H	1	8.56	8.50-8.61	9	170	166-171	0.108	-0.002	3.81E+03	972.794	n/a	n/a	n/a	n/a	972.634	n/a	n/a	n/a	n/a	0.8101	0.514	0.514	13.424	n/a	n/a	n/a		Medium
apo BRD4(1-477) wt	14400.00s	N66428_23_01_22		126	132	IQDFNTM	H	1	7.78	7.66-7.94	22	41	144-151	0.083	-0.002	1.83E+04	869.642	n/a	n/a	n/a	n/a	869.387	n/a	n/a	n/a	n/a	0.7892	0.411	0.411	13.127	n/a	n/a	n/a		Medium
apo BRD4(1-477) wt	14400.00s	N66428_23_01_22		130	137	NTMFTNCY	H	1	10.55	10.44-10.64	16	173	170-177	0.102	-0.004	1.12E+03	995.419	n/a	n/a	n/a	n/a	995.084	n/a	n/a	n/a	n/a	0.6739	0.959	0.959	23.472	n/a	n/a	n/a		Medium
apo BRD4(1-477) wt	14400.00s	N66428_23_01_22		136	148	CYIYNKPGDDIVL	H	2	11.04	10.94-11.24	23	79	76-84	0.075	-0.001	2.39E+04	759.264	n/a	n/a	n/a	n/a	759.254	n/a	n/a	n/a	n/a	0.8284	1.882	3.765	71.903	n/a	n/a	n/a		Medium
apo BRD4(1-477) wt	14400.00s	N66428_23_01_22		138	148	IYNKPGDDIVL	H	2	9.41	9.41-9.73	24	60	60-65	0.039	0	6.04E+05	625.616	n/a	n/a	n/a	n/a	625.643	n/a	n/a	n/a	n/a	0.8623	1.43	2.861	75.973	n/a	n/a	n/a		Medium
apo BRD4(1-477) wt	14400.00s	N66428_23_01_22		144	151	DDIVLMAE	H	1	13.7	13.67-13.73	6	153	149-155	0.081	0.001	9.33E+03	907.964	n/a	n/a	n/a	n/a	907.858	n/a	n/a	n/a	n/a	0.7917	1.824	1.824	79.502	n/a	n/a	n/a		Medium
apo BRD4(1-477) wt	14400.00s	N66428_23_01_22		148	155	LMAEALEK	H	1	8.31	8.19-8.50	24	160	155-163	0.069	-0.002	1.23E+05	905.543	n/a	n/a	n/a	n/a	905.466	n/a	n/a	n/a	n/a	0.8867	0.374	0.374	9.322	n/a	n/a	n/a		High
apo BRD4(1-477) wt	14400.00s	N66428_23_01_22		149	155	MAEALEK	H	1	4.02	3.96-4.04	6	144	141-147	0.087	-0.002	3.42E+03	792.415	n/a	n/a	n/a	n/a	792.25	n/a	n/a	n/a	n/a	0.8224	0.316	0.316	8.857	n/a	n/a	n/a		Medium
apo BRD4(1-477) wt	14400.00s	N66428_23_01_22		149	156	MAEALEKL	H	1	8.31	0.00-0.00	0	40	0-0														0	n/a	n/a	n/a	n/a	n/a	n/a		Low
apo BRD4(1-477) wt	14400.00s	N66428_23_01_22		149	156	MAEALEKL	H	2	8.31	8.20-8.45	19	40	40-45	0.037	0	5.33E+05	453.298	n/a	n/a	n/a	n/a	453.248	n/a	n/a	n/a	n/a	0.8825	0.199	0.397	10.309	n/a	n/a	n/a		Medium
apo BRD4(1-477) wt	14400.00s	N66428_23_01_22		150	156	AEALEKL	H	1	8.31	8.16-8.47	24	131	127-133	0.09	-0.01	5.68E+04	774.1	n/a	n/a	n/a	n/a	773.953	n/a	n/a	n/a	n/a	0.8309	0.058	0.058	1.745	n/a	n/a	n/a		Medium
apo BRD4(1-477) wt	14400.00s	N66428_23_01_22		157	172	FLQKINELPTEETEIM	H	2	10.89	10.78-11.08	23	99	97-105	0.055	-0.002	4.68E+05	972.074	n/a	n/a	n/a	n/a	972.175	n/a	n/a	n/a	n/a	0.8471	3.567	7.133	90.482	n/a	n/a	n/a		Medium
apo BRD4(1-477) wt	14400.00s	N66428_23_01_22		158	172	LQKINELPTEETEIM	H	2	9.55	9.48-9.62	11	91	90-95	0.078	-0.003	6.59E+03	898.294	n/a	n/a	n/a	n/a	898.423	n/a	n/a	n/a	n/a	0.724	3.401	6.801	91.328	n/a	n/a	n/a		Medium
apo BRD4(1-477) wt	14400.00s	N66428_23_01_22		161	172	INELPTEETEIM	H	2	9.7	9.59-9.89	23	69	65-72	0.053	-0.001	5.87E+04	712.863	n/a	n/a	n/a	n/a	712.695	n/a	n/a	n/a	n/a	0.8211	2.403	4.806	97.918	n/a	n/a	n/a		Medium
apo BRD4(1-477) wt	14400.00s	N66428_23_01_22		162	173	NELPTEETEIMI	H	2	9.71	9.59-9.89	23	68	65-72	0.053	-0.001	5.87E+04	712.863	n/a	n/a	n/a	n/a	712.695	n/a	n/a	n/a	n/a	0.8211	2.403	4.806	97.918	n/a	n/a	n/a		Medium
apo BRD4(1-477) wt	14400.00s	N66428_23_01_22		165	172	PTEETEIM	H	1	6.83	6.74-7.04	23	159	155-160	0.088	-0.004	1.20E+04	953.49	n/a	n/a	n/a	n/a	953.466	n/a	n/a	n/a	n/a	0.8273	3.422	3.422	91.172	n/a	n/a	n/a		Medium
apo BRD4(1-477) wt	14400.00s	N66428_23_01_22		365	371	FAKKHAA	H	1	3.07	2.99-3.18	15	36	135-148	0.081	-0.003	9.11E+03	775.093	n/a	n/a	n/a	n/a	775.094	n/a	n/a	n/a	n/a	0.8577	2.178	2.178	97.962	n/a	n/a	n/a		Medium
apo BRD4(1-477) wt	14400.00s	N66428_23_01_22		365	381	FAKKHAAYAWPFYKPVD	H	2	10.64	10.59-10.74	11	54	111-119	0.089	-0.003	2.61E+04	1024.145	n/a	n/a	n/a	n/a	1024.152	n/a	n/a	n/a	n/a	0.894	3.475	6.95	96.337	n/a	n/a	n/a		Medium
apo BRD4(1-477) wt	14400.00s	N66428_23_01_22		369	381	HAAYAWPFYKPVD	H	2	11.94	11.74-12.03	21	79	76-83	0.076	-0.002	1.35E+04	785.772	n/a	n/a	n/a	n/a	785.827	n/a	n/a	n/a	n/a	0.8069	2.448	4.896	105.991	n/a	n/a	n/a		Medium
apo BRD4(1-477) wt	14400.00s	N66428_23_01_22		372	378	YAWPFYK	H	1	12.7	12.60-12.74	10	48	176-179	0.088	-0.001	4.99E+03	977.864	n/a	n/a	n/a	n/a	977.649	n/a	n/a	n/a	n/a	0.6671	2.529	2.529	91.481	n/a	n/a	n/a		Medium
apo BRD4(1-477) wt	14400.00s	N66428_23_01_22		372	381	YAWPFYKPVD	H	2	13.05	12.97-13.27	23	61	58-63	0.045	0	2.24E+05	645.634	n/a	n/a	n/a	n/a	645.653	n/a	n/a	n/a	n/a	0.8844	1.922	3.844	99.94	n/a	n/a	n/a		Medium
apo BRD4(1-477) wt	14400.00s	N66428_23_01_22		372	383	YAWPFYKPVDVE	H	2	13.37	13.26-13.49	17	76	73-79	0.061	-0.003	6.87E+03	760.478	n/a	n/a	n/a	n/a	760.154	n/a	n/a	n/a	n/a	0.6265	2.3	4.6	95.774	n/a	n/a	n/a		Medium
apo BRD4(1-477) wt	14400.00s	N66428_23_01_22		382	390	VEALGLHDY	H	1	8.22	8.08-8.39	24	192	190-195	0.086	-0.003	2.99E+04	1020.379	n/a	n/a	n/a	n/a	1020.383	n/a	n/a	n/a	n/a	0.8583	3.269	3.269	102.035	n/a	n/a	n/a		High
apo BRD4(1-477) wt	14400.00s	N66428_23_01_22		382	392	VEALGLHDYCD	H	2	8.69	8.50-8.79	21	59	55-63	0.054	0	1.31E+04	620.592	n/a	n/a	n/a	n/a	620.326	n/a	n/a	n/a	n/a	0.6557	2.15	4.3	101.968	n/a	n/a	n/a		Medium
apo BRD4(1-477) wt	14400.00s	N66428_23_01_22		383	390	EALGLHDY	H	1	8.22	8.08-8.27	15	168	164-171	0.089	-0.003	8.92E+03	921.635	n/a	n/a	n/a	n/a	920.779	n/a	n/a	n/a	n/a	0.7078	2.796	2.796	102.031	n/a	n/a	n/a		Medium
apo BRD4(1-477) wt	14400.00s	N66428_23_01_22		384	390	ALGLHDY	H	1	8.22	8.13-8.30	13	146	143-150	0.074	-0.002	2.61E+04	791.116	n/a	n/a	n/a	n/a	791.12	n/a	n/a	n/a	n/a	0.9172	2.252	2.252	97.515	n/a	n/a	n/a		High
apo BRD4(1-477) wt	14400.00s	N66428_23_01_22		389	399	DYCDIIKHPMD	H	2	7.78	7.67-7.97	23	67	66-71	0.071	-0.002	9.22E+03	677.675	n/a	n/a	n/a	n/a	677.626	n/a	n/a	n/a	n/a	0.7941	1.85	3.701	98.394	n/a	n/a	n/a		Medium
apo BRD4(1-477) wt	14400.00s	N66428_23_01_22		389	407	DYCDIIKHPMDMSTIKSKL	H	3	9.85	9.74-9.96	17	64	61-68	0.071	-0.001	2.89E+03	749.621	n/a	n/a	n/a	n/a	749.591	n/a	n/a	n/a	n/a	0.7611	2.366	7.097	96.189	n/a	n/a	n/a		Medium
apo BRD4(1-477) wt	14400.00s	N66428_23_01_22		390	399	YCDIIKHPMD	H	2	6.46	6.35-6.62	21	61	58-64	0.054	-0.002	9.65E+03	619.988	n/a	n/a	n/a	n/a	619.73	n/a	n/a	n/a	n/a	0.6487	1.498	2.996	100.991	n/a	n/a	n/a		Medium
apo BRD4(1-477) wt	14400.00s	N66428_23_01_22		391	399	CDIIKHPMD	H	1	4.91	4.78-5.05	21	51	190-195	0.088	-0.004	1.92E+03	1075.325	n/a	n/a	n/a	n/a	1075.268	n/a	n/a	n/a	n/a	0.691	2.986	2.986	96.984	n/a	n/a	n/a		Medium
apo BRD4(1-477) wt	14400.00s	N66428_23_01_22		391	400	CDIIKHPMDM	H	2	7.5	7.37-7.67	23	57	56-60	0.045	-0.001	1.45E+05	604.069	n/a	n/a	n/a	n/a	603.858	n/a	n/a	n/a	n/a	0.7359	1.615	3.229	105.516	n/a	n/a	n/a		Medium
apo BRD4(1-477) wt	14400.00s	N66428_23_01_22		391	404	CDIIKHPMDMSTIK	H	2	6.7	6.63-6.93	22	86	83-90	0.057	0	2.13E+04	820.457	n/a	n/a	n/a	n/a	819.858	n/a	n/a	n/a	n/a	0.6457	2.858	5.716	96.078	n/a	n/a	n/a		Medium
apo BRD4(1-477) wt	14400.00s	N66428_23_01_22		391	406	CDIIKHPMDMSTIKSK	H	2	5.51	5.43-5.73	23	95	92-98	0.081	-0.003	1.17E+04	928.018	n/a	n/a	n/a	n/a	927.977	n/a	n/a	n/a	n/a	0.8418	3.353	6.707	93.216	n/a	n/a	n/a		Medium
apo BRD4(1-477) wt	14400.00s	N66428_23_01_22		391	407	CDIIKHPMDMSTIKSKL	H	2	8.09	7.99-8.30	22	112	109-116	0.089	-0.003	1.58E+04	984.821	n/a	n/a	n/a	n/a	984.821	n/a	n/a	n/a	n/a	0.865	3.618	7.237	89.416	n/a	n/a	n/a		Medium
apo BRD4(1-477) wt	14400.00s	N66428_23_01_22		391	410	CDIIKHPMDMSTIKSKLEAR	H	3	7.88	7.79-8.09	22	74	72-77	0.076	-0.004	5.37E+03	775.866	n/a	n/a	n/a	n/a	775.807	n/a	n/a	n/a	n/a	0.816	2.543	7.63	97.74	n/a	n/a	n/a		Medium
apo BRD4(1-477) wt	14400.00s	N66428_23_01_22		400	406	MSTIKSK	H	1	3.22	3.01-3.32	24	37	138-144	0.095	-0.013	5.29E+03	797.327	n/a	n/a	n/a	n/a	797.307	n/a	n/a	n/a	n/a	0.8321	2.326	2.326	95.982	n/a	n/a	n/a		Medium
apo BRD4(1-477) wt	14400.00s	N66428_23_01_22		400	407	MSTIKSKL	H	1	4.9	4.79-5.00	16	44	159-164	0.099	-0.002	1.70E+03	911.594	n/a	n/a	n/a	n/a	911.638	n/a	n/a	n/a	n/a	0.8137	3.498	3.498	90.496	n/a	n/a	n/a		Medium
apo BRD4(1-477) wt	14400.00s	N66428_23_01_22		401	407	STIKSKL	H	1	4.14	4.09-4.21	10	39	131-142	0.091	-0.004	2.46E+03	779.295	n/a	n/a	n/a	n/a	779.379	n/a	n/a	n/a	n/a	0.7833	2.437	2.437	80.658	n/a	n/a	n/a		Medium
apo BRD4(1-477) wt	14400.00s	N66428_23_01_22		407	424	LEAREYRDAQEFGADVRL	H	3	9.73	9.63-9.94	24	59	59-63	0.063	-0.001	3.62E+03	716.307	n/a	n/a	n/a	n/a	716.326	n/a	n/a	n/a	n/a	0.7851	2.552	7.655	91.185	n/a	n/a	n/a		Medium
apo BRD4(1-477) wt	14400.00s	N66428_23_01_22		407	425	LEAREYRDAQEFGADVRLM	H	2	10.72	10.63-10.79	12	62	120-124	0.1	-0.004	4.68E+03	1140.298	n/a	n/a	n/a	n/a	1140.294	n/a	n/a	n/a	n/a	0.8081	4.537	9.075	87.252	n/a	n/a	n/a		Medium
apo BRD4(1-477) wt	14400.00s	N66428_23_01_22		408	425	EAREYRDAQEFGADVRLM	H	2	10.21	0.00-0.00	0	57	0-0														0	n/a	n/a	n/a	n/a	n/a	n/a		Low
apo BRD4(1-477) wt	14400.00s	N66428_23_01_22		408	425	EAREYRDAQEFGADVRLM	H	3	10.21	10.19-10.49	23	56	57-61	0.051	-0.001	3.59E+04	721.936	n/a	n/a	n/a	n/a	721.879	n/a	n/a	n/a	n/a	0.8802	2.092	6.276	79.038	n/a	n/a	n/a		Medium
apo BRD4(1-477) wt	14400.00s	N66428_23_01_22		411	425	EYRDAQEFGADVRLM	H	2	10.56	10.48-10.63	12	93	89-96	0.074	-0.002	2.56E+04	904.19	n/a	n/a	n/a	n/a	904.174	n/a	n/a	n/a	n/a	0.8565	3.186	6.371	83.645	n/a	n/a	n/a		Medium
apo BRD4(1-477) wt	14400.00s	N66428_23_01_22		418	425	FGADVRLM	H	1	9.65	9.51-9.75	19	43	161-166	0.091	-0.004	4.62E+03	912.095	n/a	n/a	n/a	n/a	911.792	n/a	n/a	n/a	n/a	0.7521	2.706	2.706	75.088	n/a	n/a	n/a		Medium
apo BRD4(1-477) wt	14400.00s	N66428_23_01_22		426	441	FSNCYKYNPPDHEVVA	H	2	6.7	6.51-6.81	22	100	97-102	0.083	-0.003	2.19E+04	945.864	n/a	n/a	n/a	n/a	945.833	n/a	n/a	n/a	n/a	0.8556	3.301	6.602	99.307	n/a	n/a	n/a		Medium
apo BRD4(1-477) wt	14400.00s	N66428_23_01_22		426	445	FSNCYKYNPPDHEVVAMARK	H	3	6.33	6.24-6.41	14	80	77-84	0.07	-0.002	1.42E+04	793.466	n/a	n/a	n/a	n/a	793.45	n/a	n/a	n/a	n/a	0.852	2.549	7.646	94.169	n/a	n/a	n/a		Medium
apo BRD4(1-477) wt	14400.00s	N66428_23_01_22		426	448	FSNCYKYNPPDHEVVAMARKLQD	H	3	9.22	9.09-9.39	22	79	77-84	0.077	-0.002	2.13E+04	912.846	n/a	n/a	n/a	n/a	912.825	n/a	n/a	n/a	n/a	0.8571	3.132	9.397	86.069	n/a	n/a	n/a		Medium
apo BRD4(1-477) wt	14400.00s	N66428_23_01_22		429	441	CYKYNPPDHEVVA	H	2	5.38	5.19-5.48	21	76	73-81	0.059	-0.002	7.45E+04	770.556	n/a	n/a	n/a	n/a	770.689	n/a	n/a	n/a	n/a	0.8393	2.334	4.669	97.832	n/a	n/a	n/a		Medium
apo BRD4(1-477) wt	14400.00s	N66428_23_01_22		429	453	CYKYNPPDHEVVAMARKLQDVFEMR	H	3	13.43	0.00-0.00	0	70	0-0														0	n/a	n/a	n/a	n/a	n/a	n/a		Low
apo BRD4(1-477) wt	14400.00s	N66428_23_01_22		429	453	CYKYNPPDHEVVAMARKLQDVFEMR	H	4	13.43	13.30-13.57	20	70	66-72	0.067	-0.001	1.50E+04	763.761	n/a	n/a	n/a	n/a	763.735	n/a	n/a	n/a	n/a	0.838	2.601	10.405	93.197	n/a	n/a	n/a		Medium
apo BRD4(1-477) wt	14400.00s	N66428_23_01_22		430	441	YKYNPPDHEVVA	H	2	5.12	4.88-5.19	24	69	66-72	0.064	-0.002	2.82E+04	718.545	n/a	n/a	n/a	n/a	718.507	n/a	n/a	n/a	n/a	0.87	1.724	3.448	86.307	n/a	n/a	n/a		Medium
apo BRD4(1-477) wt	14400.00s	N66428_23_01_22		430	445	YKYNPPDHEVVAMARK	H	2	5.16	0.00-0.00	0	58	0-0														0	n/a	n/a	n/a	n/a	n/a	n/a		Low
apo BRD4(1-477) wt	14400.00s	N66428_23_01_22		430	445	YKYNPPDHEVVAMARK	H	3	5.16	5.02-5.32	23	59	56-62	0.074	-0.001	3.96E+03	642.348	n/a	n/a	n/a	n/a	642.318	n/a	n/a	n/a	n/a	0.7438	1.916	5.748	99.152	n/a	n/a	n/a		Medium
apo BRD4(1-477) wt	14400.00s	N66428_23_01_22		431	441	KYNPPDHEVVA	H	2	4.23	4.15-4.45	23	59	57-63	0.049	-0.001	7.00E+04	636.726	n/a	n/a	n/a	n/a	636.769	n/a	n/a	n/a	n/a	0.8293	1.573	3.146	93.344	n/a	n/a	n/a		Medium
apo BRD4(1-477) wt	14400.00s	N66428_23_01_22		431	445	KYNPPDHEVVAMARK	H	2	4.4	4.29-4.52	18	90	88-92	0.067	-0.004	3.45E+03	881.642	n/a	n/a	n/a	n/a	881.608	n/a	n/a	n/a	n/a	0.7137	3.096	6.191	96.934	n/a	n/a	n/a		Medium
apo BRD4(1-477) wt	14400.00s	N66428_23_01_22		431	448	KYNPPDHEVVAMARKLQD	H	2	7.83	0.00-0.00	0	70	0-0														0	n/a	n/a	n/a	n/a	n/a	n/a		Low
apo BRD4(1-477) wt	14400.00s	N66428_23_01_22		431	448	KYNPPDHEVVAMARKLQD	H	3	7.83	7.68-7.87	15	70	68-76	0.05	-0.002	2.57E+04	707.007	n/a	n/a	n/a	n/a	706.987	n/a	n/a	n/a	n/a	0.7949	2.184	6.553	83.201	n/a	n/a	n/a		Medium
apo BRD4(1-477) wt	14400.00s	N66428_23_01_22		431	453	KYNPPDHEVVAMARKLQDVFEMR	H	3	13.33	0.00-0.00	0	64	0-0														0	n/a	n/a	n/a	n/a	n/a	n/a		Low
apo BRD4(1-477) wt	14400.00s	N66428_23_01_22		431	453	KYNPPDHEVVAMARKLQDVFEMR	H	4	13.33	13.20-13.50	22	65	61-68	0.056	-0.001	4.62E+04	696.983	n/a	n/a	n/a	n/a	696.987	n/a	n/a	n/a	n/a	0.8684	2.432	9.729	98.003	n/a	n/a	n/a		High
apo BRD4(1-477) wt	14400.00s	N66428_23_01_22		442	448	MARKLQD	H	1	3.57	3.50-3.68	14	42	145-150	0.08	-0.004	2.81E+03	864.851	n/a	n/a	n/a	n/a	864.685	n/a	n/a	n/a	n/a	0.7857	2.654	2.654	84.548	n/a	n/a	n/a		Medium
apo BRD4(1-477) wt	14400.00s	N66428_23_01_22		442	453	MARKLQDVFEMR	H	2	9.39	9.32-9.62	22	85	82-87	0.061	-0.001	4.41E+04	765.448	n/a	n/a	n/a	n/a	765.454	n/a	n/a	n/a	n/a	0.8625	2.534	5.067	85.959	n/a	n/a	n/a		Medium
apo BRD4(1-477) wt	14400.00s	N66428_23_01_22		446	453	LQDVFEMR	H	1	10.45	10.37-10.52	12	50	185-191	0.101	-0.001	3.49E+03	1042.197	n/a	n/a	n/a	n/a	1041.778	n/a	n/a	n/a	n/a	0.728	3.577	3.577	92.125	n/a	n/a	n/a		Medium
apo BRD4(1-477) wt	14400.00s	N66428_23_01_22		453	467	RFAKMPDEPEEPVVA	H	2	6.83	6.73-7.03	23	87	84-91	0.089	-0.003	6.10E+03	861.386	n/a	n/a	n/a	n/a	860.972	n/a	n/a	n/a	n/a	0.7183	2.495	4.99	95.38	n/a	n/a	n/a		Medium
apo BRD4(1-477) wt	14400.00s	N66428_23_01_22		454	467	FAKMPDEPEEPVVA	H	2	7.36	7.22-7.51	21	76	73-79	0.052	-0.002	2.30E+05	782.9	n/a	n/a	n/a	n/a	782.915	n/a	n/a	n/a	n/a	0.8874	2.53	5.061	101.112	n/a	n/a	n/a		High
apo BRD4(1-477) wt	14400.00s	N66428_23_01_22		454	477	FAKMPDEPEEPVVAVSSPAVPPPT	H	3	7.67	7.49-7.80	24	69	65-71	0.062	-0.002	6.85E+04	834.647	n/a	n/a	n/a	n/a	834.652	n/a	n/a	n/a	n/a	0.8943	3.041	9.122	106.521	n/a	n/a	n/a		High
apo BRD4(1-477) wt	14400.00s	N66428_23_01_22		468	477	VSSPAVPPPT	H	1	3.77	3.69-3.99	23	149	146-152	0.087	-0.003	1.49E+04	954.905	n/a	n/a	n/a	n/a	954.828	n/a	n/a	n/a	n/a	0.8475	2.744	2.744	101.612	n/a	n/a	n/a		Medium
apo BRD4(1-477) wt	14400.00s	N66428_23_01_23		1	26	MSAESGPGTRLRNLPVMGDGLETSQM	H	3	10.23	10.14-10.37	18	73	73-78	0.076	-0.003	6.41E+03	916.374	n/a	n/a	n/a	n/a	916.439	n/a	n/a	n/a	n/a	0.7596	3.736	11.208	90.958	n/a	n/a	n/a		Medium
apo BRD4(1-477) wt	14400.00s	N66428_23_01_23		5	26	SGPGTRLRNLPVMGDGLETSQM	H	3	9.78	9.63-9.94	24	59	56-62	0.081	-0.004	4.26E+03	776.072	n/a	n/a	n/a	n/a	776.028	n/a	n/a	n/a	n/a	0.7856	2.814	8.441	89.414	n/a	n/a	n/a		Medium
apo BRD4(1-477) wt	14400.00s	N66428_23_01_23		12	26	RNLPVMGDGLETSQM	H	2	9.06	8.95-9.17	17	83	79-84	0.076	-0.002	6.76E+03	827.778	n/a	n/a	n/a	n/a	827.759	n/a	n/a	n/a	n/a	0.7765	2.814	5.627	101.831	n/a	n/a	n/a		Medium
apo BRD4(1-477) wt	14400.00s	N66428_23_01_23		15	26	PVMGDGLETSQM	H	2	8.1	7.98-8.27	21	59	60-64	0.042	-0.002	3.58E+04	635.694	n/a	n/a	n/a	n/a	635.759	n/a	n/a	n/a	n/a	0.7366	2.537	5.073	101.082	n/a	n/a	n/a		Medium
apo BRD4(1-477) wt	14400.00s	N66428_23_01_23		27	40	STTQAQAQPQPANA	H	2	3.15	3.08-3.32	19	67	66-71	0.061	-0.003	1.77E+04	709.823	n/a	n/a	n/a	n/a	709.822	n/a	n/a	n/a	n/a	0.8576	2.582	5.165	105.719	n/a	n/a	n/a		Medium
apo BRD4(1-477) wt	14400.00s	N66428_23_01_23		41	63	ASTNPPPPETSNPNKPKRQTNQL	H	3	3.78	3.70-3.99	22	63	61-66	0.076	-0.003	9.96E+03	842.537	n/a	n/a	n/a	n/a	842.573	n/a	n/a	n/a	n/a	0.8576	2.657	7.971	98.179	n/a	n/a	n/a		Medium
apo BRD4(1-477) wt	14400.00s	N66428_23_01_23		41	65	ASTNPPPPETSNPNKPKRQTNQLQY	H	3	4.4	4.32-4.61	23	71	68-75	0.073	-0.004	3.89E+04	940.141	n/a	n/a	n/a	n/a	940.151	n/a	n/a	n/a	n/a	0.8837	3.134	9.403	97.266	n/a	n/a	n/a		High
[truncated: 2,366 more rows]
